# Supplementary material for: Cataloging Human PRDM9 Allelic Variation Using Long-Read Sequencing Reveals PRDM9 Population Specificity and Two Distinct Groupings of Related Alleles
Source: Front Cell Dev Biol. 2021 Nov 4;9:675286. doi: 10.3389/fcell.2021.675286 (PMC8600002; doi:10.3389/fcell.2021.675286)
Supplement: Supplementary File 2 — Details and nomenclature for human PRDM9 zinc fingers. [file Data_Sheet_2.CSV]

#code The two-character ZF code used in this publication
#old_code The one-character ZF code used in past publication(s)
#source The original source that described this ZF
#dna_sequence The DNA sequence of this ZF
#aa_sequence The amino acid sequence of this ZF
dna_contact_aas The amino acids that contact DNA (-1,2,3,6 positions; see https://doi.org/10.1074/jbc.M117.805754)
code	old_code	source	dna_sequence	aa_sequence	dna_contact_aas
!A	NA	This_study	TGTGGGCGGGGCTTTAGCCGGCAGTCTGTCCTCCTCACTCACCAGAGGAGACACACAGGGGAGAAGCCCTATGTCTGCAGGGAG	CGRGFSRQSVLLTHQRRHTGEKPYVCRE	RQVT
!B	NA	This_study	TGTGGGCGGGGCTTTAGCCGGCAGTCAGTCCTCCTCACTCACCAGAGGAGACACACAGGGGAGAAGCCCTTTGTCTGCAGGGAG	CGRGFSRQSVLLTHQRRHTGEKPFVCRE	RQVT
!C	NA	This_study	TGTGGGCGGGGTTTTAGCTGGCAGTCAGTCCTCCTCAGTCACCAGAGGACACACACAGGGGAGAAGCCCTATGTCTGCAGGGAG	CGRGFSWQSVLLSHQRTHTGEKPYVCRE	WQVS
!D	NA	This_study	TGTGGGCGGGGCTTTAGAGATAAGTCAAACGTCCTCAGTCACCAGAGGACACACACAGGGGAGAAGCCCTATGTCTGCAGGGAG	CGRGFRDKSNVLSHQRTHTGEKPYVCRE	DKNS
!E	NA	This_study	TGTGGGCGGGGCTTTCGCAATAAGTCACACCTCCTCAGACACCAGAGTACACACACAGGGGAGAAGCCCTACGTCTGCAGGGAG	CGRGFRNKSHLLRHQSTHTGEKPYVCRE	NKHR
!F	NA	This_study	TGTGGGCGGGGCTTTAGCTGGCAGTCAGTCCTCCTCAGACACCAGAGGACACACACAGGGTAGAAGCCCTATGTCTGCAGGGAG	CGRGFSWQSVLLRHQRTHTG*KPYVCRE	WQVR
!G	NA	This_study	TGCGGGCGGGGCTTTAGCTGGCAGTCAGTCCTCCTCACTCACCAGAGGACACACACAGGGGAGAAGCCCTATGTCTGCAGGGAG	CGRGFSWQSVLLTHQRTHTGEKPYVCRE	WQVT
!H	NA	This_study	TGTGGGCGGGGCTTTAGCAATAAGTCACACCTCCTCAGACACCAGAGGACACACACAGGGAAGAAGCCCTATGTCTGCAGGGAG	CGRGFSNKSHLLRHQRTHTGKKPYVCRE	NKHR
!I	NA	This_study	TGTGGGCGGGGCTTTAGCCGGCAGTCAGTCCTCCATACTCACCAGAGGAGACACACAGGGGAGAAGCCCTATGTCTGCAGGGAG	CGRGFSRQSVLHTHQRRHTGEKPYVCRE	RQVT
!J	NA	This_study	TGTGGGCGGGGCTTTAGCTGGCAGTCAGTCCTCCTCAGTCACCAGAGGACACACACAGCGGAGAAGCCCTATGTCTGCAGGGAG	CGRGFSWQSVLLSHQRTHTAEKPYVCRE	WQVS
!K	NA	This_study	TGTGGGCGGGGCTTTAGCGATAGGTCAAGCCTCTGCTATCACCTGAGGACACACACAGGGGAGAAGCCCTACGTCTGCAGGGAG	CGRGFSDRSSLCYHLRTHTGEKPYVCRE	DRSY
!L	NA	This_study	TGTGGGCGGGGCTTTAGCTGGAAGTCACACCTCCTCATTCACCAGAGGAGACACACAGGGGAGAAGCCCTATGTCTGCAGGGAG	CGRGFSWKSHLLIHQRRHTGEKPYVCRE	WKHI
!M	NA	This_study	TGTGGGCGGGGCTTTAGCTGGCAGTCAGTCCTCCTCACTCACCAGAGGACACACACAGGGGAGAAGCCTTATGTCTGCAGGGAG	CGRGFSWQSVLLTHQRTHTGEKPYVCRE	WQVT
!N	NA	This_study	TGTGGGCGGGGCTTTAGCTGGAAGTCACACCTCCTCATTCACCAGAGGATACACATAGGGGAGAAGCCCTATGTCTGCAGGGAG	CGRGFSWKSHLLIHQRIHIGEKPYVCRE	WKHI
:A	A	BergEtAl2010	TGTGGACAAGGTTTCAGTGTTAAATCAGATGTTATTACACACCAAAGGACACATACAGGGGAGAAGCTCTACGTCTGCAGGGAG	CGQGFSVKSDVITHQRTHTGEKLYVCRE	VKDT
:B	B	BergEtAl2010	TGTGGGCGGGGCTTTAGCTGGAAGTCACACCTCCTCATTCACCAGAGGATACACACAGGGGAGAAGCCCTATGTCTGCAGGGAG	CGRGFSWKSHLLIHQRIHTGEKPYVCRE	WKHI
:C	C	BergEtAl2010	TGTGGGCGGGGCTTTAGCTGGCAGTCAGTCCTCCTCACTCACCAGAGGACACACACAGGGGAGAAGCCCTATGTCTGCAGGGAG	CGRGFSWQSVLLTHQRTHTGEKPYVCRE	WQVT
:D	D	BergEtAl2010	TGTGGGCGGGGCTTTAGCCGGCAGTCAGTCCTCCTCACTCACCAGAGGAGACACACAGGGGAGAAGCCCTATGTCTGCAGGGAG	CGRGFSRQSVLLTHQRRHTGEKPYVCRE	RQVT
:E	E	BergEtAl2010	TGTGGGCGGGGCTTTAGCTGGCAGTCAGTCCTCCTCAGTCACCAGAGGACACACACAGGGGAGAAGCCCTATGTCTGCAGGGAG	CGRGFSWQSVLLSHQRTHTGEKPYVCRE	WQVS
:F	F	BergEtAl2010	TGTGGGCGGGGCTTTAGCAATAAGTCACACCTCCTCAGACACCAGAGGACACACACAGGGGAGAAGCCCTATGTCTGCAGGGAG	CGRGFSNKSHLLRHQRTHTGEKPYVCRE	NKHR
:G	G	BergEtAl2010	TGTGGGCGGGGCTTTCGCGATAAGTCACACCTCCTCAGACACCAGAGGACACACACAGGGGAGAAGCCCTATGTCTGCAGGGAG	CGRGFRDKSHLLRHQRTHTGEKPYVCRE	DKHR
:H	H	BergEtAl2010	TGTGGGCGGGGCTTTAGAGATAAGTCAAACCTCCTCAGTCACCAGAGGACACACACAGGGGAGAAGCCCTATGTCTGCAGGGAG	CGRGFRDKSNLLSHQRTHTGEKPYVCRE	DKNS
:I	I	BergEtAl2010	TGTGGGCGGGGCTTTCGCAATAAGTCACACCTCCTCAGACACCAGAGGACACACACAGGGGAGAAGCCCTACGTCTGCAGGGAG	CGRGFRNKSHLLRHQRTHTGEKPYVCRE	NKHR
:J	J	BergEtAl2010	TGTGGGCGGGGCTTTAGCGATAGGTCAAGCCTCTGCTATCACCAGAGGACACACACAGGGGAGAAGCCCTACGTCTGCAGGGAG	CGRGFSDRSSLCYHQRTHTGEKPYVCRE	DRSY
:K	K	BergEtAl2010	TGTGGGCGGGGCTTTAGAGATAAGTCACACCTCCTCAGTCACCAGAGGACACACACAGGGGAGAAGCCCTATGTCTGCAGGGAG	CGRGFRDKSHLLSHQRTHTGEKPYVCRE	DKHS
:L	L	BergEtAl2010	TGTGGGCGGGGCTTTAGCTGGCAGTCAGTCCTCCTCAGACACCAGAGGACACACACAGGGGAGAAGCCCTATGTCTGCAGGGAG	CGRGFSWQSVLLRHQRTHTGEKPYVCRE	WQVR
:M	M	BergEtAl2010	TGTGGGCGGGGCTTTAGAGATAAGTCACACCTCCTCAGACACCAGAGGACACACACAGGGGAGAAGCCCTACGTCTGCAGGGAG	CGRGFRDKSHLLRHQRTHTGEKPYVCRE	DKHR
:N	N	BergEtAl2010	TGTGGGCGGGGCTTTAGCCGGCAGTCAGTCCTCCTCAGTCACCAGAGGACACACACAGGGGAGAAGCCCTATGTCTGCAGGGAG	CGRGFSRQSVLLSHQRTHTGEKPYVCRE	RQVS
:O	O	BergEtAl2010	TGTGGGCGGGGCTTTAGAGATAAGTCAAACCTCCTCAGTCACCAGAGGACACACACAGGGGACAAGCCCTATGTCTGCAGGGAG	CGRGFRDKSNLLSHQRTHTGDKPYVCRE	DKNS
:P	P	BergEtAl2010	TGTGGGCGGGGCTTTAGAGATGAGTCAAACCTCCTCAGTCACCAGAGGACACACACAGGGGAGAAGCCCTATGTCTGCAGGGAG	CGRGFRDESNLLSHQRTHTGEKPYVCRE	DENS
:Q	Q	BergEtAl2010	TGTGGGCGGGGCTTTCGCAATAAGTCACACCTCCTCAGACACCAGAGGACACACACAGGGGAGAAGCCCTATGTCTGCAGGGAG	CGRGFRNKSHLLRHQRTHTGEKPYVCRE	NKHR
:R	R	BergEtAl2010	TGTGGGCGGGGCTTTAGCCGGCAGTCAGTCCTCCTCACTCACCAGAGGACACACACAGGGGAGAAGCCCTATGTCTGCAGGGAG	CGRGFSRQSVLLTHQRTHTGEKPYVCRE	RQVT
:S	S	BergEtAl2010	TGTAGGCGGGGCTTTAGCTGGCAGTCAGTCCTCCTCACTCACCAGAGGACACACACAGGGGAGAAGCCCTATGTCTGCAGGGAG	CRRGFSWQSVLLTHQRTHTGEKPYVCRE	WQVT
:T	T	BergEtAl2010	TGTGGGCGGGGCTTTCGCGATAAGTCACACCTCCTCAGACACCAGAGGACACACACAGGGGAGAAGCCCTATGTTTGCAGGGAG	CGRGFRDKSHLLRHQRTHTGEKPYVCRE	DKHR
:U	U	JeffreysEtAl2012	TGTGGGCGGGGCTTTAGCGATAAGTCACACCTCCTCAGACACCAGAGGACACACACAGGGGAGAAGCCCTATGTCTGCAGGGAG	CGRGFSDKSHLLRHQRTHTGEKPYVCRE	DKHR
:V	V	JeffreysEtAl2012	TGTGGGCGGGGCTTTAGCTGGCAGTCAGTCCTCCTCAGTCACCAGAGGACACACACAGGGAAGAAGCCCTATGTCTGCAGGGAG	CGRGFSWQSVLLSHQRTHTGKKPYVCRE	WQVS
|1	1	JeffreysEtAl2012	TGTGGACAAGGTTTCAGTGTTAAATCAGATGTTATTACACACCAAAGGACACATACAGGGGAGAAGCCCTATGTCTGCAGGGAG	CGQGFSVKSDVITHQRTHTGEKPYVCRE	VKDT
|2	2	JeffreysEtAl2012	TGTGGGCGGGGCTTTAGAGATAAGTCAAACCTCCTCACTCACCAGAGGACACACACAGGGGAGAAGCCCTATGTCTGCAGGGAG	CGRGFRDKSNLLTHQRTHTGEKPYVCRE	DKNT
|3	3	JeffreysEtAl2012	TGTGGGCGGGGCTTTAGCCGGCAGTCAGTCCTCCTCACTCACCAGAGGAGACATACAGGGGAGAAGCCCTATGTCTGCAGGGAG	CGRGFSRQSVLLTHQRRHTGEKPYVCRE	RQVT
|4	4	JeffreysEtAl2012	TGTGGGCGGGGCTTTAGAGATAAGTCACACCTCCTCACTCACCAGAGGACACACACAGGGGAGAAGCCCTATGTCTGCAGGGAG	CGRGFRDKSHLLTHQRTHTGEKPYVCRE	DKHT
|5	5	JeffreysEtAl2012	TGTGGGCGGGGCTTTAGCAATAAGTCACACCTCCTCATTCACCAGAGGACACACACAGGGGAGAAGCCCTATGTCTGCAGGGAG	CGRGFSNKSHLLIHQRTHTGEKPYVCRE	NKHI
|6	6	JeffreysEtAl2012	TGTGGGCGGGGCTTTAGCTGGCAGTCAGTCCTCCTCACTCACCAGAGGACACACACAGGGGACAAGCCCTATGTCTGCAGGGAG	CGRGFSWQSVLLTHQRTHTGDKPYVCRE	WQVT
|7	7	JeffreysEtAl2012	TGTGGGCGGGGCTTTAGAGATAAGTCACACCTCCTCAGTCACCAGAGGACACACACAGGGGACAAGCCCTATGTCTGCAGGGAG	CGRGFRDKSHLLSHQRTHTGDKPYVCRE	DKHS
|8	8	JeffreysEtAl2012	TGTGGGCGGGGCTTTAGAGATAGGTCAAGCCTCTGCTATCACCAGAGGACACACACAGGGGAGAAGCCCTACGTCTGCAGGGAG	CGRGFRDRSSLCYHQRTHTGEKPYVCRE	DRSY
|9	9	JeffreysEtAl2012	TGTGGGCGGGGCTTTAGCGATAGGTCAAGCCTCTGCTATCACCAGAGGACACACACAGGGGACAAGCCCTATGTCTGCAGGGAG	CGRGFSDRSSLCYHQRTHTGDKPYVCRE	DRSY
|A	!	JeffreysEtAl2012	TGTGGGCGGGGCTTTAGCAATAAGTCACACCTCCTCAGACACCAGAGGACACACACAGGGGACAAGCCCTATGTCTGCAGGGAG	CGRGFSNKSHLLRHQRTHTGDKPYVCRE	NKHR
|B	@	JeffreysEtAl2012	TGTGGGCGGGGCTTTCGCAATAAGTCACACCTCCTCAGACACCAGAGGACACACACAGGGGACAAGCCCTATGTCTGCAGGGAG	CGRGFRNKSHLLRHQRTHTGDKPYVCRE	NKHR
|C	#	JeffreysEtAl2012	TGTGGGCGGGGCTTTAGAGATAAGTCAAACCTCCTCAGACACCAGAGGACACACACAGGGGACAAGCCCTATGTCTGCAGGGAG	CGRGFRDKSNLLRHQRTHTGDKPYVCRE	DKNR
|D	$	JeffreysEtAl2012	TGTGGGCGGGGCTTTAGCTGGCAGTCAGTCCTCCTCAGACACCAGAGGAGACACACAGGGGAGAAGCCCTATGTCTGCAGGGAG	CGRGFSWQSVLLRHQRRHTGEKPYVCRE	WQVR
|E	%	JeffreysEtAl2012	TGTGGGCGGGGCTTTCGCAATAAGTCACACCTCCTCAGTCACCAGAGGACACACACAGGGGACAAGCCCTATGTCTGCAGGGAG	CGRGFRNKSHLLSHQRTHTGDKPYVCRE	NKHS
|F	&	JeffreysEtAl2012	TGTGGGCGGGGCTTTAGCCGGCAGTCAGTCCTCCTCAGACACCAGAGGACACACACAGGGGAGAAGCCCTATGTCTGCAGGGAG	CGRGFSRQSVLLRHQRTHTGEKPYVCRE	RQVR
|G	<	JeffreysEtAl2012	TGTGGGCGGGGCTTTAGAGATAGGTCAAGCCTCTGCTATCACCAGAGGACACACACAGGGGAGAAGCCCTATGTCTGCAGGGAG	CGRGFRDRSSLCYHQRTHTGEKPYVCRE	DRSY
|H	*	JeffreysEtAl2012	TGTGGGCGGGGCTTTCGCAATAAGTCACACCTCCTCAGACACCAGAGGATACACACAGGGGAGAAGCCCTATGTCTGCAGGGAG	CGRGFRNKSHLLRHQRIHTGEKPYVCRE	NKHR
|I	:	JeffreysEtAl2012	TGTGGGCGGGGCTTTAGCTGGCAGTCACACCTCCTCACTCACCAGAGGACACACACAGGGGAGAAGCCCTATGTCTGCAGGGAG	CGRGFSWQSHLLTHQRTHTGEKPYVCRE	WQHT
|J	>	JeffreysEtAl2012	TGTGGGCGGGGCTTTAGCTGGCAGTCAGTCCTCCTCATTCACCAGAGGACACACACAGGGGAGAAGCCCTATGTCTGCAGGGAG	CGRGFSWQSVLLIHQRTHTGEKPYVCRE	WQVI
|a	a	JeffreysEtAl2012	TGTGGGCGGGGCTTTCGCGATAAGTCACACCTCCTCAGACACCAGAGGACACACACAGGGGAGAAGCCCTACGTCTGCAGGGAG	CGRGFRDKSHLLRHQRTHTGEKPYVCRE	DKHR
|b	b	JeffreysEtAl2012	TGTGGGCGGGGCTTTAGCTGGCAGTCAGTCCTCCTCACTCACCAGAGGAGACACACAGGGGAGAAGCCCTATGTCTGCAGGGAG	CGRGFSWQSVLLTHQRRHTGEKPYVCRE	WQVT
|c	c	JeffreysEtAl2012	TGTGGGCGGGGCTTTAGCTGGAAGTCACACCTCCTCATTCACCAGAGGACACACACAGGGGAGAAGCCCTATGTCTGCAGGGAG	CGRGFSWKSHLLIHQRTHTGEKPYVCRE	WKHI
|d	d	JeffreysEtAl2012	TGTGGGCGGGGCTTTAGCAATAAGTCACACCTCCTCAGACACCAGAGGACACACACAGGGGAGAAGCCCTACGTCTGCAGGGAG	CGRGFSNKSHLLRHQRTHTGEKPYVCRE	NKHR
|e	e	JeffreysEtAl2012	TGTGGGCGGGGCTTTAGCCGGCAGTCAGTCCTCCTCATTCACCAGAGGATACACACAGGGGAGAAGCCCTATGTCTGCAGGGAG	CGRGFSRQSVLLIHQRIHTGEKPYVCRE	RQVI
|f	f	JeffreysEtAl2012	TGTGGGCGGGGCTTTAGCTGGCAGTCAGTCCTCCTCAGTCACCAGAGGAGACACACAGGGGAGAAGCCCTATGTCTGCAGGGAG	CGRGFSWQSVLLSHQRRHTGEKPYVCRE	WQVS
|g	g	JeffreysEtAl2012	TGTGGGCGGGGCTTTAGAGATAAGTCACACCTCCTCAGACACCAGAGGACACACACAGGGGAGAAGCCCTATGTCTGCAGGGAG	CGRGFRDKSHLLRHQRTHTGEKPYVCRE	DKHR
|h	h	JeffreysEtAl2012	TGTGGGCGGGGCTTTAGCAATAAGTCACACCTCCTCAGTCACCAGAGGACACACACAGGGGAGAAGCCCTATGTCTGCAGGGAG	CGRGFSNKSHLLSHQRTHTGEKPYVCRE	NKHS
|i	i	JeffreysEtAl2012	TGTGGGCGGGGCTTTAGCTGGCAGTCAGTCCTCCTCATTCACCAGAGGATACACACAGGGGAGAAGCCCTATGTCTGCAGGGAG	CGRGFSWQSVLLIHQRIHTGEKPYVCRE	WQVI
|j	j	JeffreysEtAl2012	TGTGGGCGGGGCTTTAGCCGGCAGTCAGTCCTCCTCACTCACCAGAGGATACACACAGGGGAGAAGCCCTATGTCTGCAGGGAG	CGRGFSRQSVLLTHQRIHTGEKPYVCRE	RQVT
|k	k	JeffreysEtAl2012	TGTGGGCGGGGCTTTAGAGATAAGTCAAACCTCCTCAGACACCAGAGGACACACACAGGGGAGAAGCCCTATGTCTGCAGGGAG	CGRGFRDKSNLLRHQRTHTGEKPYVCRE	DKNR
|l	l	JeffreysEtAl2012	TGTGGGCGGGGCTTTAGCTGGCAGTCAGTCCTCCTCACTCACCAGAGGATACACACAGGGGAGAAGCCCTATGTCTGCAGGGAG	CGRGFSWQSVLLTHQRIHTGEKPYVCRE	WQVT
|m	m	JeffreysEtAl2012	TGTGGGCGGGGCTTTAGCAATAAGTCACACCTCCTCAGACACCAGAGGACACACACAGGGGAGAAGCCCTATGTTTGCAGGGAG	CGRGFSNKSHLLRHQRTHTGEKPYVCRE	NKHR
|n	n	JeffreysEtAl2012	TGTGGGCGGGGCTTTAGCCGGCAGTCAGTCCTCCTCAGTCACCAGAGGATACACACAGGGGAGAAGCCCTATGTCTGCAGGGAG	CGRGFSRQSVLLSHQRIHTGEKPYVCRE	RQVS
|o	o	JeffreysEtAl2012	TGTGGGCGGGGCTTTAGAGATAAGTCAAACCTCCTCAGACACCAGAGGACACACACAGGGGAGAAGCCCTATGTTTGCAGGGAG	CGRGFRDKSNLLRHQRTHTGEKPYVCRE	DKNR
|p	p	JeffreysEtAl2012	TGTGGGCGGGGCTTTAGCTGGCAGTCAGTCCTCCTCACTCACCAGAGGACACACACAGGGGAGAAGCCCTACGTCTGCAGGGAG	CGRGFSWQSVLLTHQRTHTGEKPYVCRE	WQVT
|q	q	JeffreysEtAl2012	TGTGGGCGGGGCTTTAGAGATAAGTCAAACCTCCTCAGTCACCAGAGGACACACACAGGGGAGAAGCCCTACGTCTGCAGGGAG	CGRGFRDKSNLLSHQRTHTGEKPYVCRE	DKNS
|r	r	JeffreysEtAl2012	TGTGGGCGGGGCTTTAGCTGGCAGTCAGTCCTCCTCAGACACCAGAGGACACACACAGGGGAGAAGCCCTACGTCTGCAGGGAG	CGRGFSWQSVLLRHQRTHTGEKPYVCRE	WQVR
|s	s	JeffreysEtAl2012	TGTGGGCGGGGCTTTCGCGATAAGTCACACCTCCTCAGTCACCAGAGGACACACACAGGGGAGAAGCCCTATGTCTGCAGGGAG	CGRGFRDKSHLLSHQRTHTGEKPYVCRE	DKHS
|t	t	JeffreysEtAl2012	TGTGGGCGGGGCTTTAGCTGGCAGTCAGTCCTCCTCAGTCACCAGAGGATACACACAGGGGAGAAGCCCTATGTCTGCAGGGAG	CGRGFSWQSVLLSHQRIHTGEKPYVCRE	WQVS
|u	u	JeffreysEtAl2012	TGTGGGCGGGGCTTTAGCTGGAAGTCACACCTCCTCACTCACCAGAGGACACACACAGGGGAGAAGCCCTATGTCTGCAGGGAG	CGRGFSWKSHLLTHQRTHTGEKPYVCRE	WKHT
|v	v	JeffreysEtAl2012	TGTGGGCGGGGCTTTCGCAATAAGTCACACCTCCTCAGTCACCAGAGGACACACACAGGGGAGAAGCCCTATGTCTGCAGGGAG	CGRGFRNKSHLLSHQRTHTGEKPYVCRE	NKHS
|w	w	JeffreysEtAl2012	TGTGGGCGGGGCTTTAGCGATAGGTCACACCTCCTCAGTCACCAGAGGACACACACAGGGGAGAAGCCCTATGTCTGCAGGGAG	CGRGFSDRSHLLSHQRTHTGEKPYVCRE	DRHS
|x	x	JeffreysEtAl2012	TGTGGGCGGGGCTTTAGCGATAGGTCAAGCCTCTGCTATCACCAGAGGACACACACAGGGGAGAAGCCCTATGTCTGCAGGGAG	CGRGFSDRSSLCYHQRTHTGEKPYVCRE	DRSY
|y	y	JeffreysEtAl2012	TGTGGGCGGGGCTTTAGAGATAAGTCAAACCTCCTCAGTCACCAGAGGAGACACACAGGGGAGAAGCCCTATGTCTGCAGGGAG	CGRGFRDKSNLLSHQRRHTGEKPYVCRE	DKNS
|z	z	JeffreysEtAl2012	TGTGGGCGGGGCTTTCGCGATAAGTCACACCTCCTCATTCACCAGAGGATACACACAGGGGAGAAGCCCTATGTCTGCAGGGAG	CGRGFRDKSHLLIHQRIHTGEKPYVCRE	DKHI
