# Supplementary material for: Cataloging Human PRDM9 Allelic Variation Using Long-Read Sequencing Reveals PRDM9 Population Specificity and Two Distinct Groupings of Related Alleles
Source: Front Cell Dev Biol. 2021 Nov 4;9:675286. doi: 10.3389/fcell.2021.675286 (PMC8600002; doi:10.3389/fcell.2021.675286)
Supplement: Supplementary File 3 — Details of human PRDM9 alleles. [file Data_Sheet_3.CSV]

#ID PRDM9 allele long ID
#short_ID PRDM9 allele short ID (for alleles from Jeffreys 2013)
#published_allele TRUE if allele is from a previously published work
#in_pop TRUE if allele is found in human populations
# FALSE if only found in sperm / blood from Jeffreys 2013
#dna_sequence The DNA sequence of the ZF array for this allele
#aa_sequence The amino acid sequence of the ZF array for this allele
#dna_contact_aas The amino acids that contact DNA (-1,2,3,6 positions; see https://doi.org/10.1074/jbc.M117.805754)
#ABDdist BLAST distance to PRDM9A binding site
#CBDdist BLAST distance to PRDM9C binding site
#ACtype Is this allele more A-type or C-type
ID	short_ID	zf_code	published_allele	in_pop	dna_sequence	aa_sequence	dna_contact_aas	ABDdist	CBDdist	ACtype
A	A	:A:B:C:D:D:E:C:F:G:H:F:I:J	TRUE	TRUE	TGTGGACAAGGTTTCAGTGTTAAATCAGATGTTATTACACACCAAAGGACACATACAGGGGAGAAGCTCTACGTCTGCAGGGAGTGTGGGCGGGGCTTTAGCTGGAAGTCACACCTCCTCATTCACCAGAGGATACACACAGGGGAGAAGCCCTATGTCTGCAGGGAGTGTGGGCGGGGCTTTAGCTGGCAGTCAGTCCTCCTCACTCACCAGAGGACACACACAGGGGAGAAGCCCTATGTCTGCAGGGAGTGTGGGCGGGGCTTTAGCCGGCAGTCAGTCCTCCTCACTCACCAGAGGAGACACACAGGGGAGAAGCCCTATGTCTGCAGGGAGTGTGGGCGGGGCTTTAGCCGGCAGTCAGTCCTCCTCACTCACCAGAGGAGACACACAGGGGAG…	CGQGFSVKSDVITHQRTHTGEKLYVCRECGRGFSWKSHLLIHQRIHTGEKPYVCRECGRGFSWQSVLLTHQRTHTGEKPYVCRECGRGFSRQSVLLTHQRRHTGEKPYVCRECGRGFSRQSVLLTHQRRHTGEKPYVCRECGRGFSWQSVLLSHQRTHTGEKPYVCRECGRGFSWQSVLLTHQRTHTGEKPYVCRECGRGFSNKSHLLRHQRTHTGEKPYVCRECGRGFRDKSHLLRHQRTHTGEKPYVCRECGRGFRDKSNLLSHQRTHTGEKPYVCRECGRGFSNKSHLLRHQRTHTGEKPYVCRECGRGFRNKSHLLRHQRTHTGEKPYVCRECGRGFSDRSSLCYHQRTHTGEKPYVCRE	VKDTWKHIWQVTRQVTRQVTWQVSWQVTNKHRDKHRDKNSNKHRNKHRDRSY	0	17	A
Av:c:0020:M1S:A-A	Av:0020	:A:B|e:C:D:D:E:C:F:G:H:F:I:J	TRUE	FALSE	TGTGGACAAGGTTTCAGTGTTAAATCAGATGTTATTACACACCAAAGGACACATACAGGGGAGAAGCTCTACGTCTGCAGGGAGTGTGGGCGGGGCTTTAGCTGGAAGTCACACCTCCTCATTCACCAGAGGATACACACAGGGGAGAAGCCCTATGTCTGCAGGGAGTGTGGGCGGGGCTTTAGCCGGCAGTCAGTCCTCCTCATTCACCAGAGGATACACACAGGGGAGAAGCCCTATGTCTGCAGGGAGTGTGGGCGGGGCTTTAGCTGGCAGTCAGTCCTCCTCACTCACCAGAGGACACACACAGGGGAGAAGCCCTATGTCTGCAGGGAGTGTGGGCGGGGCTTTAGCCGGCAGTCAGTCCTCCTCACTCACCAGAGGAGACACACAGGGGAG…	CGQGFSVKSDVITHQRTHTGEKLYVCRECGRGFSWKSHLLIHQRIHTGEKPYVCRECGRGFSRQSVLLIHQRIHTGEKPYVCRECGRGFSWQSVLLTHQRTHTGEKPYVCRECGRGFSRQSVLLTHQRRHTGEKPYVCRECGRGFSRQSVLLTHQRRHTGEKPYVCRECGRGFSWQSVLLSHQRTHTGEKPYVCRECGRGFSWQSVLLTHQRTHTGEKPYVCRECGRGFSNKSHLLRHQRTHTGEKPYVCRECGRGFRDKSHLLRHQRTHTGEKPYVCRECGRGFRDKSNLLSHQRTHTGEKPYVCRECGRGFSNKSHLLRHQRTHTGEKPYVCRECGRGFRNKSHLLRHQRTHTGEKPYVCRECGRGFSDRSSLCYHQRTHTGEKPYVCRE	VKDTWKHIRQVIWQVTRQVTRQVTWQVSWQVTNKHRDKHRDKNSNKHRNKHRDRSY	0	17	A
Av:c:0027:M1S:A-A	Av:0027	:A:B:C:D:D:F:E:C:U:G:H:F:I:J	TRUE	FALSE	TGTGGACAAGGTTTCAGTGTTAAATCAGATGTTATTACACACCAAAGGACACATACAGGGGAGAAGCTCTACGTCTGCAGGGAGTGTGGGCGGGGCTTTAGCTGGAAGTCACACCTCCTCATTCACCAGAGGATACACACAGGGGAGAAGCCCTATGTCTGCAGGGAGTGTGGGCGGGGCTTTAGCTGGCAGTCAGTCCTCCTCACTCACCAGAGGACACACACAGGGGAGAAGCCCTATGTCTGCAGGGAGTGTGGGCGGGGCTTTAGCCGGCAGTCAGTCCTCCTCACTCACCAGAGGAGACACACAGGGGAGAAGCCCTATGTCTGCAGGGAGTGTGGGCGGGGCTTTAGCCGGCAGTCAGTCCTCCTCACTCACCAGAGGAGACACACAGGGGAG…	CGQGFSVKSDVITHQRTHTGEKLYVCRECGRGFSWKSHLLIHQRIHTGEKPYVCRECGRGFSWQSVLLTHQRTHTGEKPYVCRECGRGFSRQSVLLTHQRRHTGEKPYVCRECGRGFSRQSVLLTHQRRHTGEKPYVCRECGRGFSNKSHLLRHQRTHTGEKPYVCRECGRGFSWQSVLLSHQRTHTGEKPYVCRECGRGFSWQSVLLTHQRTHTGEKPYVCRECGRGFSDKSHLLRHQRTHTGEKPYVCRECGRGFRDKSHLLRHQRTHTGEKPYVCRECGRGFRDKSNLLSHQRTHTGEKPYVCRECGRGFSNKSHLLRHQRTHTGEKPYVCRECGRGFRNKSHLLRHQRTHTGEKPYVCRECGRGFSDRSSLCYHQRTHTGEKPYVCRE	VKDTWKHIWQVTRQVTRQVTNKHRWQVSWQVTDKHRDKHRDKNSNKHRNKHRDRSY	1	16	A
Av:c:0029:M1S:A-A	Av:0029	:A:B:C:D:D:E|b:E:F:G:H:F:I:J	TRUE	FALSE	TGTGGACAAGGTTTCAGTGTTAAATCAGATGTTATTACACACCAAAGGACACATACAGGGGAGAAGCTCTACGTCTGCAGGGAGTGTGGGCGGGGCTTTAGCTGGAAGTCACACCTCCTCATTCACCAGAGGATACACACAGGGGAGAAGCCCTATGTCTGCAGGGAGTGTGGGCGGGGCTTTAGCTGGCAGTCAGTCCTCCTCACTCACCAGAGGACACACACAGGGGAGAAGCCCTATGTCTGCAGGGAGTGTGGGCGGGGCTTTAGCCGGCAGTCAGTCCTCCTCACTCACCAGAGGAGACACACAGGGGAGAAGCCCTATGTCTGCAGGGAGTGTGGGCGGGGCTTTAGCCGGCAGTCAGTCCTCCTCACTCACCAGAGGAGACACACAGGGGAG…	CGQGFSVKSDVITHQRTHTGEKLYVCRECGRGFSWKSHLLIHQRIHTGEKPYVCRECGRGFSWQSVLLTHQRTHTGEKPYVCRECGRGFSRQSVLLTHQRRHTGEKPYVCRECGRGFSRQSVLLTHQRRHTGEKPYVCRECGRGFSWQSVLLSHQRTHTGEKPYVCRECGRGFSWQSVLLTHQRRHTGEKPYVCRECGRGFSWQSVLLSHQRTHTGEKPYVCRECGRGFSNKSHLLRHQRTHTGEKPYVCRECGRGFRDKSHLLRHQRTHTGEKPYVCRECGRGFRDKSNLLSHQRTHTGEKPYVCRECGRGFSNKSHLLRHQRTHTGEKPYVCRECGRGFRNKSHLLRHQRTHTGEKPYVCRECGRGFSDRSSLCYHQRTHTGEKPYVCRE	VKDTWKHIWQVTRQVTRQVTWQVSWQVTWQVSNKHRDKHRDKNSNKHRNKHRDRSY	0	17	A
Av:c:0035:M1S:A-A	Av:0035	:A:B:C:D:D:E:C:F:G:H:F:H|d:J	TRUE	FALSE	TGTGGACAAGGTTTCAGTGTTAAATCAGATGTTATTACACACCAAAGGACACATACAGGGGAGAAGCTCTACGTCTGCAGGGAGTGTGGGCGGGGCTTTAGCTGGAAGTCACACCTCCTCATTCACCAGAGGATACACACAGGGGAGAAGCCCTATGTCTGCAGGGAGTGTGGGCGGGGCTTTAGCTGGCAGTCAGTCCTCCTCACTCACCAGAGGACACACACAGGGGAGAAGCCCTATGTCTGCAGGGAGTGTGGGCGGGGCTTTAGCCGGCAGTCAGTCCTCCTCACTCACCAGAGGAGACACACAGGGGAGAAGCCCTATGTCTGCAGGGAGTGTGGGCGGGGCTTTAGCCGGCAGTCAGTCCTCCTCACTCACCAGAGGAGACACACAGGGGAG…	CGQGFSVKSDVITHQRTHTGEKLYVCRECGRGFSWKSHLLIHQRIHTGEKPYVCRECGRGFSWQSVLLTHQRTHTGEKPYVCRECGRGFSRQSVLLTHQRRHTGEKPYVCRECGRGFSRQSVLLTHQRRHTGEKPYVCRECGRGFSWQSVLLSHQRTHTGEKPYVCRECGRGFSWQSVLLTHQRTHTGEKPYVCRECGRGFSNKSHLLRHQRTHTGEKPYVCRECGRGFRDKSHLLRHQRTHTGEKPYVCRECGRGFRDKSNLLSHQRTHTGEKPYVCRECGRGFSNKSHLLRHQRTHTGEKPYVCRECGRGFRDKSNLLSHQRTHTGEKPYVCRECGRGFSNKSHLLRHQRTHTGEKPYVCRECGRGFSDRSSLCYHQRTHTGEKPYVCRE	VKDTWKHIWQVTRQVTRQVTWQVSWQVTNKHRDKHRDKNSNKHRDKNSNKHRDRSY	7	4	C
Av:c:0041:M1S:A-A	Av:0041	:A:B:C:D:D:E:C:F:G:G:G:H:F:I:J	TRUE	FALSE	TGTGGACAAGGTTTCAGTGTTAAATCAGATGTTATTACACACCAAAGGACACATACAGGGGAGAAGCTCTACGTCTGCAGGGAGTGTGGGCGGGGCTTTAGCTGGAAGTCACACCTCCTCATTCACCAGAGGATACACACAGGGGAGAAGCCCTATGTCTGCAGGGAGTGTGGGCGGGGCTTTAGCTGGCAGTCAGTCCTCCTCACTCACCAGAGGACACACACAGGGGAGAAGCCCTATGTCTGCAGGGAGTGTGGGCGGGGCTTTAGCCGGCAGTCAGTCCTCCTCACTCACCAGAGGAGACACACAGGGGAGAAGCCCTATGTCTGCAGGGAGTGTGGGCGGGGCTTTAGCCGGCAGTCAGTCCTCCTCACTCACCAGAGGAGACACACAGGGGAG…	CGQGFSVKSDVITHQRTHTGEKLYVCRECGRGFSWKSHLLIHQRIHTGEKPYVCRECGRGFSWQSVLLTHQRTHTGEKPYVCRECGRGFSRQSVLLTHQRRHTGEKPYVCRECGRGFSRQSVLLTHQRRHTGEKPYVCRECGRGFSWQSVLLSHQRTHTGEKPYVCRECGRGFSWQSVLLTHQRTHTGEKPYVCRECGRGFSNKSHLLRHQRTHTGEKPYVCRECGRGFRDKSHLLRHQRTHTGEKPYVCRECGRGFRDKSHLLRHQRTHTGEKPYVCRECGRGFRDKSHLLRHQRTHTGEKPYVCRECGRGFRDKSNLLSHQRTHTGEKPYVCRECGRGFSNKSHLLRHQRTHTGEKPYVCRECGRGFRNKSHLLRHQRTHTGEKPYVCRECGRGFSD…	VKDTWKHIWQVTRQVTRQVTWQVSWQVTNKHRDKHRDKHRDKHRDKNSNKHRNKHRDRSY	1	10	A
Av:c:0043:M1S:A-A	Av:0043	:A:B:C:D:F:C:F:G:H:F:I:J	TRUE	FALSE	TGTGGACAAGGTTTCAGTGTTAAATCAGATGTTATTACACACCAAAGGACACATACAGGGGAGAAGCTCTACGTCTGCAGGGAGTGTGGGCGGGGCTTTAGCTGGAAGTCACACCTCCTCATTCACCAGAGGATACACACAGGGGAGAAGCCCTATGTCTGCAGGGAGTGTGGGCGGGGCTTTAGCTGGCAGTCAGTCCTCCTCACTCACCAGAGGACACACACAGGGGAGAAGCCCTATGTCTGCAGGGAGTGTGGGCGGGGCTTTAGCCGGCAGTCAGTCCTCCTCACTCACCAGAGGAGACACACAGGGGAGAAGCCCTATGTCTGCAGGGAGTGTGGGCGGGGCTTTAGCAATAAGTCACACCTCCTCAGACACCAGAGGACACACACAGGGGAG…	CGQGFSVKSDVITHQRTHTGEKLYVCRECGRGFSWKSHLLIHQRIHTGEKPYVCRECGRGFSWQSVLLTHQRTHTGEKPYVCRECGRGFSRQSVLLTHQRRHTGEKPYVCRECGRGFSNKSHLLRHQRTHTGEKPYVCRECGRGFSWQSVLLTHQRTHTGEKPYVCRECGRGFSNKSHLLRHQRTHTGEKPYVCRECGRGFRDKSHLLRHQRTHTGEKPYVCRECGRGFRDKSNLLSHQRTHTGEKPYVCRECGRGFSNKSHLLRHQRTHTGEKPYVCRECGRGFRNKSHLLRHQRTHTGEKPYVCRECGRGFSDRSSLCYHQRTHTGEKPYVCRE	VKDTWKHIWQVTRQVTNKHRWQVTNKHRDKHRDKNSNKHRNKHRDRSY	0	17	A
Av:c:0047:M1S:A-A	Av:0047	:A:B:C:D:D:E:D:D|f:D:E:C:F:G:H:F:I:J	TRUE	FALSE	TGTGGACAAGGTTTCAGTGTTAAATCAGATGTTATTACACACCAAAGGACACATACAGGGGAGAAGCTCTACGTCTGCAGGGAGTGTGGGCGGGGCTTTAGCTGGAAGTCACACCTCCTCATTCACCAGAGGATACACACAGGGGAGAAGCCCTATGTCTGCAGGGAGTGTGGGCGGGGCTTTAGCTGGCAGTCAGTCCTCCTCACTCACCAGAGGACACACACAGGGGAGAAGCCCTATGTCTGCAGGGAGTGTGGGCGGGGCTTTAGCCGGCAGTCAGTCCTCCTCACTCACCAGAGGAGACACACAGGGGAGAAGCCCTATGTCTGCAGGGAGTGTGGGCGGGGCTTTAGCCGGCAGTCAGTCCTCCTCACTCACCAGAGGAGACACACAGGGGAG…	CGQGFSVKSDVITHQRTHTGEKLYVCRECGRGFSWKSHLLIHQRIHTGEKPYVCRECGRGFSWQSVLLTHQRTHTGEKPYVCRECGRGFSRQSVLLTHQRRHTGEKPYVCRECGRGFSRQSVLLTHQRRHTGEKPYVCRECGRGFSWQSVLLSHQRTHTGEKPYVCRECGRGFSRQSVLLTHQRRHTGEKPYVCRECGRGFSRQSVLLTHQRRHTGEKPYVCRECGRGFSWQSVLLSHQRRHTGEKPYVCRECGRGFSRQSVLLTHQRRHTGEKPYVCRECGRGFSWQSVLLSHQRTHTGEKPYVCRECGRGFSWQSVLLTHQRTHTGEKPYVCRECGRGFSNKSHLLRHQRTHTGEKPYVCRECGRGFRDKSHLLRHQRTHTGEKPYVCRECGRGFRD…	VKDTWKHIWQVTRQVTRQVTWQVSRQVTRQVTWQVSRQVTWQVSWQVTNKHRDKHRDKNSNKHRNKHRDRSY	0	17	A
Av:c:0048:M1S:A-A	Av:0048	:A:B:C:D:D:E:C:F:G:H:F:I:H:F:H:F:I:J	TRUE	FALSE	TGTGGACAAGGTTTCAGTGTTAAATCAGATGTTATTACACACCAAAGGACACATACAGGGGAGAAGCTCTACGTCTGCAGGGAGTGTGGGCGGGGCTTTAGCTGGAAGTCACACCTCCTCATTCACCAGAGGATACACACAGGGGAGAAGCCCTATGTCTGCAGGGAGTGTGGGCGGGGCTTTAGCTGGCAGTCAGTCCTCCTCACTCACCAGAGGACACACACAGGGGAGAAGCCCTATGTCTGCAGGGAGTGTGGGCGGGGCTTTAGCCGGCAGTCAGTCCTCCTCACTCACCAGAGGAGACACACAGGGGAGAAGCCCTATGTCTGCAGGGAGTGTGGGCGGGGCTTTAGCCGGCAGTCAGTCCTCCTCACTCACCAGAGGAGACACACAGGGGAG…	CGQGFSVKSDVITHQRTHTGEKLYVCRECGRGFSWKSHLLIHQRIHTGEKPYVCRECGRGFSWQSVLLTHQRTHTGEKPYVCRECGRGFSRQSVLLTHQRRHTGEKPYVCRECGRGFSRQSVLLTHQRRHTGEKPYVCRECGRGFSWQSVLLSHQRTHTGEKPYVCRECGRGFSWQSVLLTHQRTHTGEKPYVCRECGRGFSNKSHLLRHQRTHTGEKPYVCRECGRGFRDKSHLLRHQRTHTGEKPYVCRECGRGFRDKSNLLSHQRTHTGEKPYVCRECGRGFSNKSHLLRHQRTHTGEKPYVCRECGRGFRNKSHLLRHQRTHTGEKPYVCRECGRGFRDKSNLLSHQRTHTGEKPYVCRECGRGFSNKSHLLRHQRTHTGEKPYVCRECGRGFRD…	VKDTWKHIWQVTRQVTRQVTWQVSWQVTNKHRDKHRDKNSNKHRNKHRDKNSNKHRDKNSNKHRNKHRDRSY	3	9	A
Av:c:0049:M1S:A-A	Av:0049	:A:B:C:D:D:E:C:F:D:D:D:E:C:F:G:H:F:I:J	TRUE	FALSE	TGTGGACAAGGTTTCAGTGTTAAATCAGATGTTATTACACACCAAAGGACACATACAGGGGAGAAGCTCTACGTCTGCAGGGAGTGTGGGCGGGGCTTTAGCTGGAAGTCACACCTCCTCATTCACCAGAGGATACACACAGGGGAGAAGCCCTATGTCTGCAGGGAGTGTGGGCGGGGCTTTAGCTGGCAGTCAGTCCTCCTCACTCACCAGAGGACACACACAGGGGAGAAGCCCTATGTCTGCAGGGAGTGTGGGCGGGGCTTTAGCCGGCAGTCAGTCCTCCTCACTCACCAGAGGAGACACACAGGGGAGAAGCCCTATGTCTGCAGGGAGTGTGGGCGGGGCTTTAGCCGGCAGTCAGTCCTCCTCACTCACCAGAGGAGACACACAGGGGAG…	CGQGFSVKSDVITHQRTHTGEKLYVCRECGRGFSWKSHLLIHQRIHTGEKPYVCRECGRGFSWQSVLLTHQRTHTGEKPYVCRECGRGFSRQSVLLTHQRRHTGEKPYVCRECGRGFSRQSVLLTHQRRHTGEKPYVCRECGRGFSWQSVLLSHQRTHTGEKPYVCRECGRGFSWQSVLLTHQRTHTGEKPYVCRECGRGFSNKSHLLRHQRTHTGEKPYVCRECGRGFSRQSVLLTHQRRHTGEKPYVCRECGRGFSRQSVLLTHQRRHTGEKPYVCRECGRGFSRQSVLLTHQRRHTGEKPYVCRECGRGFSWQSVLLSHQRTHTGEKPYVCRECGRGFSWQSVLLTHQRTHTGEKPYVCRECGRGFSNKSHLLRHQRTHTGEKPYVCRECGRGFRD…	VKDTWKHIWQVTRQVTRQVTWQVSWQVTNKHRRQVTRQVTRQVTWQVSWQVTNKHRDKHRDKNSNKHRNKHRDRSY	0	17	A
Av:c:0050:M1S:A-A	Av:0050	:A:B:C:D:D:E:C:F:G:H:F:Q:G:H:F:Q:F:I:J	TRUE	FALSE	TGTGGACAAGGTTTCAGTGTTAAATCAGATGTTATTACACACCAAAGGACACATACAGGGGAGAAGCTCTACGTCTGCAGGGAGTGTGGGCGGGGCTTTAGCTGGAAGTCACACCTCCTCATTCACCAGAGGATACACACAGGGGAGAAGCCCTATGTCTGCAGGGAGTGTGGGCGGGGCTTTAGCTGGCAGTCAGTCCTCCTCACTCACCAGAGGACACACACAGGGGAGAAGCCCTATGTCTGCAGGGAGTGTGGGCGGGGCTTTAGCCGGCAGTCAGTCCTCCTCACTCACCAGAGGAGACACACAGGGGAGAAGCCCTATGTCTGCAGGGAGTGTGGGCGGGGCTTTAGCCGGCAGTCAGTCCTCCTCACTCACCAGAGGAGACACACAGGGGAG…	CGQGFSVKSDVITHQRTHTGEKLYVCRECGRGFSWKSHLLIHQRIHTGEKPYVCRECGRGFSWQSVLLTHQRTHTGEKPYVCRECGRGFSRQSVLLTHQRRHTGEKPYVCRECGRGFSRQSVLLTHQRRHTGEKPYVCRECGRGFSWQSVLLSHQRTHTGEKPYVCRECGRGFSWQSVLLTHQRTHTGEKPYVCRECGRGFSNKSHLLRHQRTHTGEKPYVCRECGRGFRDKSHLLRHQRTHTGEKPYVCRECGRGFRDKSNLLSHQRTHTGEKPYVCRECGRGFSNKSHLLRHQRTHTGEKPYVCRECGRGFRNKSHLLRHQRTHTGEKPYVCRECGRGFRDKSHLLRHQRTHTGEKPYVCRECGRGFRDKSNLLSHQRTHTGEKPYVCRECGRGFSN…	VKDTWKHIWQVTRQVTRQVTWQVSWQVTNKHRDKHRDKNSNKHRNKHRDKHRDKNSNKHRNKHRNKHRNKHRDRSY	3	11	A
Av:c:0051:M1S:A-A	Av:0051	:A:B:C:D:D:E:C:F:G:H:F:I:H:F:I:H:F:I:J	TRUE	FALSE	TGTGGACAAGGTTTCAGTGTTAAATCAGATGTTATTACACACCAAAGGACACATACAGGGGAGAAGCTCTACGTCTGCAGGGAGTGTGGGCGGGGCTTTAGCTGGAAGTCACACCTCCTCATTCACCAGAGGATACACACAGGGGAGAAGCCCTATGTCTGCAGGGAGTGTGGGCGGGGCTTTAGCTGGCAGTCAGTCCTCCTCACTCACCAGAGGACACACACAGGGGAGAAGCCCTATGTCTGCAGGGAGTGTGGGCGGGGCTTTAGCCGGCAGTCAGTCCTCCTCACTCACCAGAGGAGACACACAGGGGAGAAGCCCTATGTCTGCAGGGAGTGTGGGCGGGGCTTTAGCCGGCAGTCAGTCCTCCTCACTCACCAGAGGAGACACACAGGGGAG…	CGQGFSVKSDVITHQRTHTGEKLYVCRECGRGFSWKSHLLIHQRIHTGEKPYVCRECGRGFSWQSVLLTHQRTHTGEKPYVCRECGRGFSRQSVLLTHQRRHTGEKPYVCRECGRGFSRQSVLLTHQRRHTGEKPYVCRECGRGFSWQSVLLSHQRTHTGEKPYVCRECGRGFSWQSVLLTHQRTHTGEKPYVCRECGRGFSNKSHLLRHQRTHTGEKPYVCRECGRGFRDKSHLLRHQRTHTGEKPYVCRECGRGFRDKSNLLSHQRTHTGEKPYVCRECGRGFSNKSHLLRHQRTHTGEKPYVCRECGRGFRNKSHLLRHQRTHTGEKPYVCRECGRGFRDKSNLLSHQRTHTGEKPYVCRECGRGFSNKSHLLRHQRTHTGEKPYVCRECGRGFRN…	VKDTWKHIWQVTRQVTRQVTWQVSWQVTNKHRDKHRDKNSNKHRNKHRDKNSNKHRNKHRDKNSNKHRNKHRDRSY	1	11	A
Av:c:0052:M1S:A-A	Av:0052	:A:B:C:D:D:C:D:D:D:C:D:D:E:C:F:G:H:F:I:J	TRUE	FALSE	TGTGGACAAGGTTTCAGTGTTAAATCAGATGTTATTACACACCAAAGGACACATACAGGGGAGAAGCTCTACGTCTGCAGGGAGTGTGGGCGGGGCTTTAGCTGGAAGTCACACCTCCTCATTCACCAGAGGATACACACAGGGGAGAAGCCCTATGTCTGCAGGGAGTGTGGGCGGGGCTTTAGCTGGCAGTCAGTCCTCCTCACTCACCAGAGGACACACACAGGGGAGAAGCCCTATGTCTGCAGGGAGTGTGGGCGGGGCTTTAGCCGGCAGTCAGTCCTCCTCACTCACCAGAGGAGACACACAGGGGAGAAGCCCTATGTCTGCAGGGAGTGTGGGCGGGGCTTTAGCCGGCAGTCAGTCCTCCTCACTCACCAGAGGAGACACACAGGGGAG…	CGQGFSVKSDVITHQRTHTGEKLYVCRECGRGFSWKSHLLIHQRIHTGEKPYVCRECGRGFSWQSVLLTHQRTHTGEKPYVCRECGRGFSRQSVLLTHQRRHTGEKPYVCRECGRGFSRQSVLLTHQRRHTGEKPYVCRECGRGFSWQSVLLTHQRTHTGEKPYVCRECGRGFSRQSVLLTHQRRHTGEKPYVCRECGRGFSRQSVLLTHQRRHTGEKPYVCRECGRGFSRQSVLLTHQRRHTGEKPYVCRECGRGFSWQSVLLTHQRTHTGEKPYVCRECGRGFSRQSVLLTHQRRHTGEKPYVCRECGRGFSRQSVLLTHQRRHTGEKPYVCRECGRGFSWQSVLLSHQRTHTGEKPYVCRECGRGFSWQSVLLTHQRTHTGEKPYVCRECGRGFSN…	VKDTWKHIWQVTRQVTRQVTWQVTRQVTRQVTRQVTWQVTRQVTRQVTWQVSWQVTNKHRDKHRDKNSNKHRNKHRDRSY	0	17	A
Av:c:0065:M2S:A-L20	Av:0065	:A:B:C:D:D:E|i|i:C:D:D:E:C:F:G:H:F:I:J	TRUE	FALSE	TGTGGACAAGGTTTCAGTGTTAAATCAGATGTTATTACACACCAAAGGACACATACAGGGGAGAAGCTCTACGTCTGCAGGGAGTGTGGGCGGGGCTTTAGCTGGAAGTCACACCTCCTCATTCACCAGAGGATACACACAGGGGAGAAGCCCTATGTCTGCAGGGAGTGTGGGCGGGGCTTTAGCTGGCAGTCAGTCCTCCTCACTCACCAGAGGACACACACAGGGGAGAAGCCCTATGTCTGCAGGGAGTGTGGGCGGGGCTTTAGCCGGCAGTCAGTCCTCCTCACTCACCAGAGGAGACACACAGGGGAGAAGCCCTATGTCTGCAGGGAGTGTGGGCGGGGCTTTAGCCGGCAGTCAGTCCTCCTCACTCACCAGAGGAGACACACAGGGGAG…	CGQGFSVKSDVITHQRTHTGEKLYVCRECGRGFSWKSHLLIHQRIHTGEKPYVCRECGRGFSWQSVLLTHQRTHTGEKPYVCRECGRGFSRQSVLLTHQRRHTGEKPYVCRECGRGFSRQSVLLTHQRRHTGEKPYVCRECGRGFSWQSVLLSHQRTHTGEKPYVCRECGRGFSWQSVLLIHQRIHTGEKPYVCRECGRGFSWQSVLLIHQRIHTGEKPYVCRECGRGFSWQSVLLTHQRTHTGEKPYVCRECGRGFSRQSVLLTHQRRHTGEKPYVCRECGRGFSRQSVLLTHQRRHTGEKPYVCRECGRGFSWQSVLLSHQRTHTGEKPYVCRECGRGFSWQSVLLTHQRTHTGEKPYVCRECGRGFSNKSHLLRHQRTHTGEKPYVCRECGRGFRD…	VKDTWKHIWQVTRQVTRQVTWQVSWQVIWQVIWQVTRQVTRQVTWQVSWQVTNKHRDKHRDKNSNKHRNKHRDRSY	0	17	A
Av:c:0071:M3S:A-L27	Av:0071	:A:B:C:D:D:E:C:F:R:F:G:H:F:I:J	TRUE	FALSE	TGTGGACAAGGTTTCAGTGTTAAATCAGATGTTATTACACACCAAAGGACACATACAGGGGAGAAGCTCTACGTCTGCAGGGAGTGTGGGCGGGGCTTTAGCTGGAAGTCACACCTCCTCATTCACCAGAGGATACACACAGGGGAGAAGCCCTATGTCTGCAGGGAGTGTGGGCGGGGCTTTAGCTGGCAGTCAGTCCTCCTCACTCACCAGAGGACACACACAGGGGAGAAGCCCTATGTCTGCAGGGAGTGTGGGCGGGGCTTTAGCCGGCAGTCAGTCCTCCTCACTCACCAGAGGAGACACACAGGGGAGAAGCCCTATGTCTGCAGGGAGTGTGGGCGGGGCTTTAGCCGGCAGTCAGTCCTCCTCACTCACCAGAGGAGACACACAGGGGAG…	CGQGFSVKSDVITHQRTHTGEKLYVCRECGRGFSWKSHLLIHQRIHTGEKPYVCRECGRGFSWQSVLLTHQRTHTGEKPYVCRECGRGFSRQSVLLTHQRRHTGEKPYVCRECGRGFSRQSVLLTHQRRHTGEKPYVCRECGRGFSWQSVLLSHQRTHTGEKPYVCRECGRGFSWQSVLLTHQRTHTGEKPYVCRECGRGFSNKSHLLRHQRTHTGEKPYVCRECGRGFSRQSVLLTHQRTHTGEKPYVCRECGRGFSNKSHLLRHQRTHTGEKPYVCRECGRGFRDKSHLLRHQRTHTGEKPYVCRECGRGFRDKSNLLSHQRTHTGEKPYVCRECGRGFSNKSHLLRHQRTHTGEKPYVCRECGRGFRNKSHLLRHQRTHTGEKPYVCRECGRGFSD…	VKDTWKHIWQVTRQVTRQVTWQVSWQVTNKHRRQVTNKHRDKHRDKNSNKHRNKHRDRSY	0	17	A
Av:c:0081:M4S:A-L12	Av:0081	:A:B:D:D:C:D:D:E:C:F:G:H:F:I:J	TRUE	FALSE	TGTGGACAAGGTTTCAGTGTTAAATCAGATGTTATTACACACCAAAGGACACATACAGGGGAGAAGCTCTACGTCTGCAGGGAGTGTGGGCGGGGCTTTAGCTGGAAGTCACACCTCCTCATTCACCAGAGGATACACACAGGGGAGAAGCCCTATGTCTGCAGGGAGTGTGGGCGGGGCTTTAGCCGGCAGTCAGTCCTCCTCACTCACCAGAGGAGACACACAGGGGAGAAGCCCTATGTCTGCAGGGAGTGTGGGCGGGGCTTTAGCCGGCAGTCAGTCCTCCTCACTCACCAGAGGAGACACACAGGGGAGAAGCCCTATGTCTGCAGGGAGTGTGGGCGGGGCTTTAGCTGGCAGTCAGTCCTCCTCACTCACCAGAGGACACACACAGGGGAG…	CGQGFSVKSDVITHQRTHTGEKLYVCRECGRGFSWKSHLLIHQRIHTGEKPYVCRECGRGFSRQSVLLTHQRRHTGEKPYVCRECGRGFSRQSVLLTHQRRHTGEKPYVCRECGRGFSWQSVLLTHQRTHTGEKPYVCRECGRGFSRQSVLLTHQRRHTGEKPYVCRECGRGFSRQSVLLTHQRRHTGEKPYVCRECGRGFSWQSVLLSHQRTHTGEKPYVCRECGRGFSWQSVLLTHQRTHTGEKPYVCRECGRGFSNKSHLLRHQRTHTGEKPYVCRECGRGFRDKSHLLRHQRTHTGEKPYVCRECGRGFRDKSNLLSHQRTHTGEKPYVCRECGRGFSNKSHLLRHQRTHTGEKPYVCRECGRGFRNKSHLLRHQRTHTGEKPYVCRECGRGFSD…	VKDTWKHIRQVTRQVTWQVTRQVTRQVTWQVSWQVTNKHRDKHRDKNSNKHRNKHRDRSY	0	17	A
Av:c:0082:M4S:A-L12	Av:0082	:A:B:C:D:D:E:C:C:D:E:C:F:G:H:F:I:J	TRUE	FALSE	TGTGGACAAGGTTTCAGTGTTAAATCAGATGTTATTACACACCAAAGGACACATACAGGGGAGAAGCTCTACGTCTGCAGGGAGTGTGGGCGGGGCTTTAGCTGGAAGTCACACCTCCTCATTCACCAGAGGATACACACAGGGGAGAAGCCCTATGTCTGCAGGGAGTGTGGGCGGGGCTTTAGCTGGCAGTCAGTCCTCCTCACTCACCAGAGGACACACACAGGGGAGAAGCCCTATGTCTGCAGGGAGTGTGGGCGGGGCTTTAGCCGGCAGTCAGTCCTCCTCACTCACCAGAGGAGACACACAGGGGAGAAGCCCTATGTCTGCAGGGAGTGTGGGCGGGGCTTTAGCCGGCAGTCAGTCCTCCTCACTCACCAGAGGAGACACACAGGGGAG…	CGQGFSVKSDVITHQRTHTGEKLYVCRECGRGFSWKSHLLIHQRIHTGEKPYVCRECGRGFSWQSVLLTHQRTHTGEKPYVCRECGRGFSRQSVLLTHQRRHTGEKPYVCRECGRGFSRQSVLLTHQRRHTGEKPYVCRECGRGFSWQSVLLSHQRTHTGEKPYVCRECGRGFSWQSVLLTHQRTHTGEKPYVCRECGRGFSWQSVLLTHQRTHTGEKPYVCRECGRGFSRQSVLLTHQRRHTGEKPYVCRECGRGFSWQSVLLSHQRTHTGEKPYVCRECGRGFSWQSVLLTHQRTHTGEKPYVCRECGRGFSNKSHLLRHQRTHTGEKPYVCRECGRGFRDKSHLLRHQRTHTGEKPYVCRECGRGFRDKSNLLSHQRTHTGEKPYVCRECGRGFSN…	VKDTWKHIWQVTRQVTRQVTWQVSWQVTWQVTRQVTWQVSWQVTNKHRDKHRDKNSNKHRNKHRDRSY	0	17	A
Av:c:0083:M4S:A-L12	Av:0083	:A:B:C:D:D:E:C:F:G:H:F:H|k:I:J	TRUE	FALSE	TGTGGACAAGGTTTCAGTGTTAAATCAGATGTTATTACACACCAAAGGACACATACAGGGGAGAAGCTCTACGTCTGCAGGGAGTGTGGGCGGGGCTTTAGCTGGAAGTCACACCTCCTCATTCACCAGAGGATACACACAGGGGAGAAGCCCTATGTCTGCAGGGAGTGTGGGCGGGGCTTTAGCTGGCAGTCAGTCCTCCTCACTCACCAGAGGACACACACAGGGGAGAAGCCCTATGTCTGCAGGGAGTGTGGGCGGGGCTTTAGCCGGCAGTCAGTCCTCCTCACTCACCAGAGGAGACACACAGGGGAGAAGCCCTATGTCTGCAGGGAGTGTGGGCGGGGCTTTAGCCGGCAGTCAGTCCTCCTCACTCACCAGAGGAGACACACAGGGGAG…	CGQGFSVKSDVITHQRTHTGEKLYVCRECGRGFSWKSHLLIHQRIHTGEKPYVCRECGRGFSWQSVLLTHQRTHTGEKPYVCRECGRGFSRQSVLLTHQRRHTGEKPYVCRECGRGFSRQSVLLTHQRRHTGEKPYVCRECGRGFSWQSVLLSHQRTHTGEKPYVCRECGRGFSWQSVLLTHQRTHTGEKPYVCRECGRGFSNKSHLLRHQRTHTGEKPYVCRECGRGFRDKSHLLRHQRTHTGEKPYVCRECGRGFRDKSNLLSHQRTHTGEKPYVCRECGRGFSNKSHLLRHQRTHTGEKPYVCRECGRGFRDKSNLLSHQRTHTGEKPYVCRECGRGFRDKSNLLRHQRTHTGEKPYVCRECGRGFRNKSHLLRHQRTHTGEKPYVCRECGRGFSD…	VKDTWKHIWQVTRQVTRQVTWQVSWQVTNKHRDKHRDKNSNKHRDKNSDKNRNKHRDRSY	6	10	A
Av:c:0084:M4S:A-L12	Av:0084	:A:B:C:D:D:E:C:F|b:D:E:C:G:H:F:I:J	TRUE	FALSE	TGTGGACAAGGTTTCAGTGTTAAATCAGATGTTATTACACACCAAAGGACACATACAGGGGAGAAGCTCTACGTCTGCAGGGAGTGTGGGCGGGGCTTTAGCTGGAAGTCACACCTCCTCATTCACCAGAGGATACACACAGGGGAGAAGCCCTATGTCTGCAGGGAGTGTGGGCGGGGCTTTAGCTGGCAGTCAGTCCTCCTCACTCACCAGAGGACACACACAGGGGAGAAGCCCTATGTCTGCAGGGAGTGTGGGCGGGGCTTTAGCCGGCAGTCAGTCCTCCTCACTCACCAGAGGAGACACACAGGGGAGAAGCCCTATGTCTGCAGGGAGTGTGGGCGGGGCTTTAGCCGGCAGTCAGTCCTCCTCACTCACCAGAGGAGACACACAGGGGAG…	CGQGFSVKSDVITHQRTHTGEKLYVCRECGRGFSWKSHLLIHQRIHTGEKPYVCRECGRGFSWQSVLLTHQRTHTGEKPYVCRECGRGFSRQSVLLTHQRRHTGEKPYVCRECGRGFSRQSVLLTHQRRHTGEKPYVCRECGRGFSWQSVLLSHQRTHTGEKPYVCRECGRGFSWQSVLLTHQRTHTGEKPYVCRECGRGFSNKSHLLRHQRTHTGEKPYVCRECGRGFSWQSVLLTHQRRHTGEKPYVCRECGRGFSRQSVLLTHQRRHTGEKPYVCRECGRGFSWQSVLLSHQRTHTGEKPYVCRECGRGFSWQSVLLTHQRTHTGEKPYVCRECGRGFRDKSHLLRHQRTHTGEKPYVCRECGRGFRDKSNLLSHQRTHTGEKPYVCRECGRGFSN…	VKDTWKHIWQVTRQVTRQVTWQVSWQVTNKHRWQVTRQVTWQVSWQVTDKHRDKNSNKHRNKHRDRSY	4	17	A
Av:c:0088:M4S:A-L12	Av:0088	:A:B:C:D:D:C|b:R:D:D:E:C:F:G:H:F:I:J	TRUE	FALSE	TGTGGACAAGGTTTCAGTGTTAAATCAGATGTTATTACACACCAAAGGACACATACAGGGGAGAAGCTCTACGTCTGCAGGGAGTGTGGGCGGGGCTTTAGCTGGAAGTCACACCTCCTCATTCACCAGAGGATACACACAGGGGAGAAGCCCTATGTCTGCAGGGAGTGTGGGCGGGGCTTTAGCTGGCAGTCAGTCCTCCTCACTCACCAGAGGACACACACAGGGGAGAAGCCCTATGTCTGCAGGGAGTGTGGGCGGGGCTTTAGCCGGCAGTCAGTCCTCCTCACTCACCAGAGGAGACACACAGGGGAGAAGCCCTATGTCTGCAGGGAGTGTGGGCGGGGCTTTAGCCGGCAGTCAGTCCTCCTCACTCACCAGAGGAGACACACAGGGGAG…	CGQGFSVKSDVITHQRTHTGEKLYVCRECGRGFSWKSHLLIHQRIHTGEKPYVCRECGRGFSWQSVLLTHQRTHTGEKPYVCRECGRGFSRQSVLLTHQRRHTGEKPYVCRECGRGFSRQSVLLTHQRRHTGEKPYVCRECGRGFSWQSVLLTHQRTHTGEKPYVCRECGRGFSWQSVLLTHQRRHTGEKPYVCRECGRGFSRQSVLLTHQRTHTGEKPYVCRECGRGFSRQSVLLTHQRRHTGEKPYVCRECGRGFSRQSVLLTHQRRHTGEKPYVCRECGRGFSWQSVLLSHQRTHTGEKPYVCRECGRGFSWQSVLLTHQRTHTGEKPYVCRECGRGFSNKSHLLRHQRTHTGEKPYVCRECGRGFRDKSHLLRHQRTHTGEKPYVCRECGRGFRD…	VKDTWKHIWQVTRQVTRQVTWQVTWQVTRQVTRQVTRQVTWQVSWQVTNKHRDKHRDKNSNKHRNKHRDRSY	0	17	A
Av:c:0092:M4S:A-L12	Av:0092	:A:B:C:C:D:D:E|l:C:D:D:E:C:F:G:H:F:I:J	TRUE	FALSE	TGTGGACAAGGTTTCAGTGTTAAATCAGATGTTATTACACACCAAAGGACACATACAGGGGAGAAGCTCTACGTCTGCAGGGAGTGTGGGCGGGGCTTTAGCTGGAAGTCACACCTCCTCATTCACCAGAGGATACACACAGGGGAGAAGCCCTATGTCTGCAGGGAGTGTGGGCGGGGCTTTAGCTGGCAGTCAGTCCTCCTCACTCACCAGAGGACACACACAGGGGAGAAGCCCTATGTCTGCAGGGAGTGTGGGCGGGGCTTTAGCTGGCAGTCAGTCCTCCTCACTCACCAGAGGACACACACAGGGGAGAAGCCCTATGTCTGCAGGGAGTGTGGGCGGGGCTTTAGCCGGCAGTCAGTCCTCCTCACTCACCAGAGGAGACACACAGGGGAG…	CGQGFSVKSDVITHQRTHTGEKLYVCRECGRGFSWKSHLLIHQRIHTGEKPYVCRECGRGFSWQSVLLTHQRTHTGEKPYVCRECGRGFSWQSVLLTHQRTHTGEKPYVCRECGRGFSRQSVLLTHQRRHTGEKPYVCRECGRGFSRQSVLLTHQRRHTGEKPYVCRECGRGFSWQSVLLSHQRTHTGEKPYVCRECGRGFSWQSVLLTHQRIHTGEKPYVCRECGRGFSWQSVLLTHQRTHTGEKPYVCRECGRGFSRQSVLLTHQRRHTGEKPYVCRECGRGFSRQSVLLTHQRRHTGEKPYVCRECGRGFSWQSVLLSHQRTHTGEKPYVCRECGRGFSWQSVLLTHQRTHTGEKPYVCRECGRGFSNKSHLLRHQRTHTGEKPYVCRECGRGFRD…	VKDTWKHIWQVTWQVTRQVTRQVTWQVSWQVTWQVTRQVTRQVTWQVSWQVTNKHRDKHRDKNSNKHRNKHRDRSY	0	17	A
Av:c:0094:M4S:A-L12	Av:0094	:A:B:C:D:D:E|b|b:E|b:D:E:C:F:G:H:F:I:J	TRUE	FALSE	TGTGGACAAGGTTTCAGTGTTAAATCAGATGTTATTACACACCAAAGGACACATACAGGGGAGAAGCTCTACGTCTGCAGGGAGTGTGGGCGGGGCTTTAGCTGGAAGTCACACCTCCTCATTCACCAGAGGATACACACAGGGGAGAAGCCCTATGTCTGCAGGGAGTGTGGGCGGGGCTTTAGCTGGCAGTCAGTCCTCCTCACTCACCAGAGGACACACACAGGGGAGAAGCCCTATGTCTGCAGGGAGTGTGGGCGGGGCTTTAGCCGGCAGTCAGTCCTCCTCACTCACCAGAGGAGACACACAGGGGAGAAGCCCTATGTCTGCAGGGAGTGTGGGCGGGGCTTTAGCCGGCAGTCAGTCCTCCTCACTCACCAGAGGAGACACACAGGGGAG…	CGQGFSVKSDVITHQRTHTGEKLYVCRECGRGFSWKSHLLIHQRIHTGEKPYVCRECGRGFSWQSVLLTHQRTHTGEKPYVCRECGRGFSRQSVLLTHQRRHTGEKPYVCRECGRGFSRQSVLLTHQRRHTGEKPYVCRECGRGFSWQSVLLSHQRTHTGEKPYVCRECGRGFSWQSVLLTHQRRHTGEKPYVCRECGRGFSWQSVLLTHQRRHTGEKPYVCRECGRGFSWQSVLLSHQRTHTGEKPYVCRECGRGFSWQSVLLTHQRRHTGEKPYVCRECGRGFSRQSVLLTHQRRHTGEKPYVCRECGRGFSWQSVLLSHQRTHTGEKPYVCRECGRGFSWQSVLLTHQRTHTGEKPYVCRECGRGFSNKSHLLRHQRTHTGEKPYVCRECGRGFRD…	VKDTWKHIWQVTRQVTRQVTWQVSWQVTWQVTWQVSWQVTRQVTWQVSWQVTNKHRDKHRDKNSNKHRNKHRDRSY	0	17	A
Av:c:0095:M4S:A-L12	Av:0095	:A:B:C:D:D:E:C:F:G:H:F:G:K:F:I:J	TRUE	FALSE	TGTGGACAAGGTTTCAGTGTTAAATCAGATGTTATTACACACCAAAGGACACATACAGGGGAGAAGCTCTACGTCTGCAGGGAGTGTGGGCGGGGCTTTAGCTGGAAGTCACACCTCCTCATTCACCAGAGGATACACACAGGGGAGAAGCCCTATGTCTGCAGGGAGTGTGGGCGGGGCTTTAGCTGGCAGTCAGTCCTCCTCACTCACCAGAGGACACACACAGGGGAGAAGCCCTATGTCTGCAGGGAGTGTGGGCGGGGCTTTAGCCGGCAGTCAGTCCTCCTCACTCACCAGAGGAGACACACAGGGGAGAAGCCCTATGTCTGCAGGGAGTGTGGGCGGGGCTTTAGCCGGCAGTCAGTCCTCCTCACTCACCAGAGGAGACACACAGGGGAG…	CGQGFSVKSDVITHQRTHTGEKLYVCRECGRGFSWKSHLLIHQRIHTGEKPYVCRECGRGFSWQSVLLTHQRTHTGEKPYVCRECGRGFSRQSVLLTHQRRHTGEKPYVCRECGRGFSRQSVLLTHQRRHTGEKPYVCRECGRGFSWQSVLLSHQRTHTGEKPYVCRECGRGFSWQSVLLTHQRTHTGEKPYVCRECGRGFSNKSHLLRHQRTHTGEKPYVCRECGRGFRDKSHLLRHQRTHTGEKPYVCRECGRGFRDKSNLLSHQRTHTGEKPYVCRECGRGFSNKSHLLRHQRTHTGEKPYVCRECGRGFRDKSHLLRHQRTHTGEKPYVCRECGRGFRDKSHLLSHQRTHTGEKPYVCRECGRGFSNKSHLLRHQRTHTGEKPYVCRECGRGFRN…	VKDTWKHIWQVTRQVTRQVTWQVSWQVTNKHRDKHRDKNSNKHRDKHRDKHSNKHRNKHRDRSY	1	12	A
Av:c:0107:M5S:A-L24	Av:0107	:A:B:C:D|n|l:C:D:D:E:C:F:G:H:F:I:J	TRUE	FALSE	TGTGGACAAGGTTTCAGTGTTAAATCAGATGTTATTACACACCAAAGGACACATACAGGGGAGAAGCTCTACGTCTGCAGGGAGTGTGGGCGGGGCTTTAGCTGGAAGTCACACCTCCTCATTCACCAGAGGATACACACAGGGGAGAAGCCCTATGTCTGCAGGGAGTGTGGGCGGGGCTTTAGCTGGCAGTCAGTCCTCCTCACTCACCAGAGGACACACACAGGGGAGAAGCCCTATGTCTGCAGGGAGTGTGGGCGGGGCTTTAGCCGGCAGTCAGTCCTCCTCACTCACCAGAGGAGACACACAGGGGAGAAGCCCTATGTCTGCAGGGAGTGTGGGCGGGGCTTTAGCCGGCAGTCAGTCCTCCTCAGTCACCAGAGGATACACACAGGGGAG…	CGQGFSVKSDVITHQRTHTGEKLYVCRECGRGFSWKSHLLIHQRIHTGEKPYVCRECGRGFSWQSVLLTHQRTHTGEKPYVCRECGRGFSRQSVLLTHQRRHTGEKPYVCRECGRGFSRQSVLLSHQRIHTGEKPYVCRECGRGFSWQSVLLTHQRIHTGEKPYVCRECGRGFSWQSVLLTHQRTHTGEKPYVCRECGRGFSRQSVLLTHQRRHTGEKPYVCRECGRGFSRQSVLLTHQRRHTGEKPYVCRECGRGFSWQSVLLSHQRTHTGEKPYVCRECGRGFSWQSVLLTHQRTHTGEKPYVCRECGRGFSNKSHLLRHQRTHTGEKPYVCRECGRGFRDKSHLLRHQRTHTGEKPYVCRECGRGFRDKSNLLSHQRTHTGEKPYVCRECGRGFSN…	VKDTWKHIWQVTRQVTRQVSWQVTWQVTRQVTRQVTWQVSWQVTNKHRDKHRDKNSNKHRNKHRDRSY	0	17	A
Av:c:0117:M5S:A-L24	Av:0117	:A:B:C:D:C:C:D:C|b:D:E:C:F:G:H:F:I:J	TRUE	FALSE	TGTGGACAAGGTTTCAGTGTTAAATCAGATGTTATTACACACCAAAGGACACATACAGGGGAGAAGCTCTACGTCTGCAGGGAGTGTGGGCGGGGCTTTAGCTGGAAGTCACACCTCCTCATTCACCAGAGGATACACACAGGGGAGAAGCCCTATGTCTGCAGGGAGTGTGGGCGGGGCTTTAGCTGGCAGTCAGTCCTCCTCACTCACCAGAGGACACACACAGGGGAGAAGCCCTATGTCTGCAGGGAGTGTGGGCGGGGCTTTAGCCGGCAGTCAGTCCTCCTCACTCACCAGAGGAGACACACAGGGGAGAAGCCCTATGTCTGCAGGGAGTGTGGGCGGGGCTTTAGCTGGCAGTCAGTCCTCCTCACTCACCAGAGGACACACACAGGGGAG…	CGQGFSVKSDVITHQRTHTGEKLYVCRECGRGFSWKSHLLIHQRIHTGEKPYVCRECGRGFSWQSVLLTHQRTHTGEKPYVCRECGRGFSRQSVLLTHQRRHTGEKPYVCRECGRGFSWQSVLLTHQRTHTGEKPYVCRECGRGFSWQSVLLTHQRTHTGEKPYVCRECGRGFSRQSVLLTHQRRHTGEKPYVCRECGRGFSWQSVLLTHQRTHTGEKPYVCRECGRGFSWQSVLLTHQRRHTGEKPYVCRECGRGFSRQSVLLTHQRRHTGEKPYVCRECGRGFSWQSVLLSHQRTHTGEKPYVCRECGRGFSWQSVLLTHQRTHTGEKPYVCRECGRGFSNKSHLLRHQRTHTGEKPYVCRECGRGFRDKSHLLRHQRTHTGEKPYVCRECGRGFRD…	VKDTWKHIWQVTRQVTWQVTWQVTRQVTWQVTWQVTRQVTWQVSWQVTNKHRDKHRDKNSNKHRNKHRDRSY	0	17	A
Av:c:0119:M5S:A-L24	Av:0119	:A:B:C:D:D:E|b:F:G:H:F:I:F:F:F:G:H:F:I:J	TRUE	FALSE	TGTGGACAAGGTTTCAGTGTTAAATCAGATGTTATTACACACCAAAGGACACATACAGGGGAGAAGCTCTACGTCTGCAGGGAGTGTGGGCGGGGCTTTAGCTGGAAGTCACACCTCCTCATTCACCAGAGGATACACACAGGGGAGAAGCCCTATGTCTGCAGGGAGTGTGGGCGGGGCTTTAGCTGGCAGTCAGTCCTCCTCACTCACCAGAGGACACACACAGGGGAGAAGCCCTATGTCTGCAGGGAGTGTGGGCGGGGCTTTAGCCGGCAGTCAGTCCTCCTCACTCACCAGAGGAGACACACAGGGGAGAAGCCCTATGTCTGCAGGGAGTGTGGGCGGGGCTTTAGCCGGCAGTCAGTCCTCCTCACTCACCAGAGGAGACACACAGGGGAG…	CGQGFSVKSDVITHQRTHTGEKLYVCRECGRGFSWKSHLLIHQRIHTGEKPYVCRECGRGFSWQSVLLTHQRTHTGEKPYVCRECGRGFSRQSVLLTHQRRHTGEKPYVCRECGRGFSRQSVLLTHQRRHTGEKPYVCRECGRGFSWQSVLLSHQRTHTGEKPYVCRECGRGFSWQSVLLTHQRRHTGEKPYVCRECGRGFSNKSHLLRHQRTHTGEKPYVCRECGRGFRDKSHLLRHQRTHTGEKPYVCRECGRGFRDKSNLLSHQRTHTGEKPYVCRECGRGFSNKSHLLRHQRTHTGEKPYVCRECGRGFRNKSHLLRHQRTHTGEKPYVCRECGRGFSNKSHLLRHQRTHTGEKPYVCRECGRGFSNKSHLLRHQRTHTGEKPYVCRECGRGFSN…	VKDTWKHIWQVTRQVTRQVTWQVSWQVTNKHRDKHRDKNSNKHRNKHRNKHRNKHRNKHRDKHRDKNSNKHRNKHRDRSY	0	11	A
Av:c:0123:M6S:A-L15	Av:0123	:A:B|t:R:D:D:E:C:F:G:H:F:I:J	TRUE	FALSE	TGTGGACAAGGTTTCAGTGTTAAATCAGATGTTATTACACACCAAAGGACACATACAGGGGAGAAGCTCTACGTCTGCAGGGAGTGTGGGCGGGGCTTTAGCTGGAAGTCACACCTCCTCATTCACCAGAGGATACACACAGGGGAGAAGCCCTATGTCTGCAGGGAGTGTGGGCGGGGCTTTAGCTGGCAGTCAGTCCTCCTCAGTCACCAGAGGATACACACAGGGGAGAAGCCCTATGTCTGCAGGGAGTGTGGGCGGGGCTTTAGCCGGCAGTCAGTCCTCCTCACTCACCAGAGGACACACACAGGGGAGAAGCCCTATGTCTGCAGGGAGTGTGGGCGGGGCTTTAGCCGGCAGTCAGTCCTCCTCACTCACCAGAGGAGACACACAGGGGAG…	CGQGFSVKSDVITHQRTHTGEKLYVCRECGRGFSWKSHLLIHQRIHTGEKPYVCRECGRGFSWQSVLLSHQRIHTGEKPYVCRECGRGFSRQSVLLTHQRTHTGEKPYVCRECGRGFSRQSVLLTHQRRHTGEKPYVCRECGRGFSRQSVLLTHQRRHTGEKPYVCRECGRGFSWQSVLLSHQRTHTGEKPYVCRECGRGFSWQSVLLTHQRTHTGEKPYVCRECGRGFSNKSHLLRHQRTHTGEKPYVCRECGRGFRDKSHLLRHQRTHTGEKPYVCRECGRGFRDKSNLLSHQRTHTGEKPYVCRECGRGFSNKSHLLRHQRTHTGEKPYVCRECGRGFRNKSHLLRHQRTHTGEKPYVCRECGRGFSDRSSLCYHQRTHTGEKPYVCRE	VKDTWKHIWQVSRQVTRQVTRQVTWQVSWQVTNKHRDKHRDKNSNKHRNKHRDRSY	0	17	A
Av:c:0129:M6S:A-L15	Av:0129	:A:B:C:D:D:E:C:F:G:F:H:F:I:J	TRUE	FALSE	TGTGGACAAGGTTTCAGTGTTAAATCAGATGTTATTACACACCAAAGGACACATACAGGGGAGAAGCTCTACGTCTGCAGGGAGTGTGGGCGGGGCTTTAGCTGGAAGTCACACCTCCTCATTCACCAGAGGATACACACAGGGGAGAAGCCCTATGTCTGCAGGGAGTGTGGGCGGGGCTTTAGCTGGCAGTCAGTCCTCCTCACTCACCAGAGGACACACACAGGGGAGAAGCCCTATGTCTGCAGGGAGTGTGGGCGGGGCTTTAGCCGGCAGTCAGTCCTCCTCACTCACCAGAGGAGACACACAGGGGAGAAGCCCTATGTCTGCAGGGAGTGTGGGCGGGGCTTTAGCCGGCAGTCAGTCCTCCTCACTCACCAGAGGAGACACACAGGGGAG…	CGQGFSVKSDVITHQRTHTGEKLYVCRECGRGFSWKSHLLIHQRIHTGEKPYVCRECGRGFSWQSVLLTHQRTHTGEKPYVCRECGRGFSRQSVLLTHQRRHTGEKPYVCRECGRGFSRQSVLLTHQRRHTGEKPYVCRECGRGFSWQSVLLSHQRTHTGEKPYVCRECGRGFSWQSVLLTHQRTHTGEKPYVCRECGRGFSNKSHLLRHQRTHTGEKPYVCRECGRGFRDKSHLLRHQRTHTGEKPYVCRECGRGFSNKSHLLRHQRTHTGEKPYVCRECGRGFRDKSNLLSHQRTHTGEKPYVCRECGRGFSNKSHLLRHQRTHTGEKPYVCRECGRGFRNKSHLLRHQRTHTGEKPYVCRECGRGFSDRSSLCYHQRTHTGEKPYVCRE	VKDTWKHIWQVTRQVTRQVTWQVSWQVTNKHRDKHRNKHRDKNSNKHRNKHRDRSY	2	11	A
Av:c:0152:M6S:A-L15	Av:0152	:A:B:C|b:C:D:D:E:C:F:G:H:F:I:J	TRUE	FALSE	TGTGGACAAGGTTTCAGTGTTAAATCAGATGTTATTACACACCAAAGGACACATACAGGGGAGAAGCTCTACGTCTGCAGGGAGTGTGGGCGGGGCTTTAGCTGGAAGTCACACCTCCTCATTCACCAGAGGATACACACAGGGGAGAAGCCCTATGTCTGCAGGGAGTGTGGGCGGGGCTTTAGCTGGCAGTCAGTCCTCCTCACTCACCAGAGGACACACACAGGGGAGAAGCCCTATGTCTGCAGGGAGTGTGGGCGGGGCTTTAGCTGGCAGTCAGTCCTCCTCACTCACCAGAGGAGACACACAGGGGAGAAGCCCTATGTCTGCAGGGAGTGTGGGCGGGGCTTTAGCTGGCAGTCAGTCCTCCTCACTCACCAGAGGACACACACAGGGGAG…	CGQGFSVKSDVITHQRTHTGEKLYVCRECGRGFSWKSHLLIHQRIHTGEKPYVCRECGRGFSWQSVLLTHQRTHTGEKPYVCRECGRGFSWQSVLLTHQRRHTGEKPYVCRECGRGFSWQSVLLTHQRTHTGEKPYVCRECGRGFSRQSVLLTHQRRHTGEKPYVCRECGRGFSRQSVLLTHQRRHTGEKPYVCRECGRGFSWQSVLLSHQRTHTGEKPYVCRECGRGFSWQSVLLTHQRTHTGEKPYVCRECGRGFSNKSHLLRHQRTHTGEKPYVCRECGRGFRDKSHLLRHQRTHTGEKPYVCRECGRGFRDKSNLLSHQRTHTGEKPYVCRECGRGFSNKSHLLRHQRTHTGEKPYVCRECGRGFRNKSHLLRHQRTHTGEKPYVCRECGRGFSD…	VKDTWKHIWQVTWQVTWQVTRQVTRQVTWQVSWQVTNKHRDKHRDKNSNKHRNKHRDRSY	0	17	A
Av:c:0154:M6S:A-L15	Av:0154	:A:B:C:D:D:E:D:D:C:F:G:H:F:I:J	TRUE	FALSE	TGTGGACAAGGTTTCAGTGTTAAATCAGATGTTATTACACACCAAAGGACACATACAGGGGAGAAGCTCTACGTCTGCAGGGAGTGTGGGCGGGGCTTTAGCTGGAAGTCACACCTCCTCATTCACCAGAGGATACACACAGGGGAGAAGCCCTATGTCTGCAGGGAGTGTGGGCGGGGCTTTAGCTGGCAGTCAGTCCTCCTCACTCACCAGAGGACACACACAGGGGAGAAGCCCTATGTCTGCAGGGAGTGTGGGCGGGGCTTTAGCCGGCAGTCAGTCCTCCTCACTCACCAGAGGAGACACACAGGGGAGAAGCCCTATGTCTGCAGGGAGTGTGGGCGGGGCTTTAGCCGGCAGTCAGTCCTCCTCACTCACCAGAGGAGACACACAGGGGAG…	CGQGFSVKSDVITHQRTHTGEKLYVCRECGRGFSWKSHLLIHQRIHTGEKPYVCRECGRGFSWQSVLLTHQRTHTGEKPYVCRECGRGFSRQSVLLTHQRRHTGEKPYVCRECGRGFSRQSVLLTHQRRHTGEKPYVCRECGRGFSWQSVLLSHQRTHTGEKPYVCRECGRGFSRQSVLLTHQRRHTGEKPYVCRECGRGFSRQSVLLTHQRRHTGEKPYVCRECGRGFSWQSVLLTHQRTHTGEKPYVCRECGRGFSNKSHLLRHQRTHTGEKPYVCRECGRGFRDKSHLLRHQRTHTGEKPYVCRECGRGFRDKSNLLSHQRTHTGEKPYVCRECGRGFSNKSHLLRHQRTHTGEKPYVCRECGRGFRNKSHLLRHQRTHTGEKPYVCRECGRGFSD…	VKDTWKHIWQVTRQVTRQVTWQVSRQVTRQVTWQVTNKHRDKHRDKNSNKHRNKHRDRSY	0	17	A
Av:c:0156:M6S:A-L15	Av:0156	:A:B:C:D:D:E:C:C:C:F:G:H:F:I:J	TRUE	FALSE	TGTGGACAAGGTTTCAGTGTTAAATCAGATGTTATTACACACCAAAGGACACATACAGGGGAGAAGCTCTACGTCTGCAGGGAGTGTGGGCGGGGCTTTAGCTGGAAGTCACACCTCCTCATTCACCAGAGGATACACACAGGGGAGAAGCCCTATGTCTGCAGGGAGTGTGGGCGGGGCTTTAGCTGGCAGTCAGTCCTCCTCACTCACCAGAGGACACACACAGGGGAGAAGCCCTATGTCTGCAGGGAGTGTGGGCGGGGCTTTAGCCGGCAGTCAGTCCTCCTCACTCACCAGAGGAGACACACAGGGGAGAAGCCCTATGTCTGCAGGGAGTGTGGGCGGGGCTTTAGCCGGCAGTCAGTCCTCCTCACTCACCAGAGGAGACACACAGGGGAG…	CGQGFSVKSDVITHQRTHTGEKLYVCRECGRGFSWKSHLLIHQRIHTGEKPYVCRECGRGFSWQSVLLTHQRTHTGEKPYVCRECGRGFSRQSVLLTHQRRHTGEKPYVCRECGRGFSRQSVLLTHQRRHTGEKPYVCRECGRGFSWQSVLLSHQRTHTGEKPYVCRECGRGFSWQSVLLTHQRTHTGEKPYVCRECGRGFSWQSVLLTHQRTHTGEKPYVCRECGRGFSWQSVLLTHQRTHTGEKPYVCRECGRGFSNKSHLLRHQRTHTGEKPYVCRECGRGFRDKSHLLRHQRTHTGEKPYVCRECGRGFRDKSNLLSHQRTHTGEKPYVCRECGRGFSNKSHLLRHQRTHTGEKPYVCRECGRGFRNKSHLLRHQRTHTGEKPYVCRECGRGFSD…	VKDTWKHIWQVTRQVTRQVTWQVSWQVTWQVTWQVTNKHRDKHRDKNSNKHRNKHRDRSY	0	17	A
Av:c:0168:M6S:A-L15	Av:0168	:A:B:C:D:D:C:D:D:N:C:F:G:H:F:I:J	TRUE	FALSE	TGTGGACAAGGTTTCAGTGTTAAATCAGATGTTATTACACACCAAAGGACACATACAGGGGAGAAGCTCTACGTCTGCAGGGAGTGTGGGCGGGGCTTTAGCTGGAAGTCACACCTCCTCATTCACCAGAGGATACACACAGGGGAGAAGCCCTATGTCTGCAGGGAGTGTGGGCGGGGCTTTAGCTGGCAGTCAGTCCTCCTCACTCACCAGAGGACACACACAGGGGAGAAGCCCTATGTCTGCAGGGAGTGTGGGCGGGGCTTTAGCCGGCAGTCAGTCCTCCTCACTCACCAGAGGAGACACACAGGGGAGAAGCCCTATGTCTGCAGGGAGTGTGGGCGGGGCTTTAGCCGGCAGTCAGTCCTCCTCACTCACCAGAGGAGACACACAGGGGAG…	CGQGFSVKSDVITHQRTHTGEKLYVCRECGRGFSWKSHLLIHQRIHTGEKPYVCRECGRGFSWQSVLLTHQRTHTGEKPYVCRECGRGFSRQSVLLTHQRRHTGEKPYVCRECGRGFSRQSVLLTHQRRHTGEKPYVCRECGRGFSWQSVLLTHQRTHTGEKPYVCRECGRGFSRQSVLLTHQRRHTGEKPYVCRECGRGFSRQSVLLTHQRRHTGEKPYVCRECGRGFSRQSVLLSHQRTHTGEKPYVCRECGRGFSWQSVLLTHQRTHTGEKPYVCRECGRGFSNKSHLLRHQRTHTGEKPYVCRECGRGFRDKSHLLRHQRTHTGEKPYVCRECGRGFRDKSNLLSHQRTHTGEKPYVCRECGRGFSNKSHLLRHQRTHTGEKPYVCRECGRGFRN…	VKDTWKHIWQVTRQVTRQVTWQVTRQVTRQVTRQVSWQVTNKHRDKHRDKNSNKHRNKHRDRSY	0	17	A
Av:c:0177:M6S:A-L15	Av:0177	:A:B:C:D:D:E:E:D:D:C:C:F:G:H:F:I:J	TRUE	FALSE	TGTGGACAAGGTTTCAGTGTTAAATCAGATGTTATTACACACCAAAGGACACATACAGGGGAGAAGCTCTACGTCTGCAGGGAGTGTGGGCGGGGCTTTAGCTGGAAGTCACACCTCCTCATTCACCAGAGGATACACACAGGGGAGAAGCCCTATGTCTGCAGGGAGTGTGGGCGGGGCTTTAGCTGGCAGTCAGTCCTCCTCACTCACCAGAGGACACACACAGGGGAGAAGCCCTATGTCTGCAGGGAGTGTGGGCGGGGCTTTAGCCGGCAGTCAGTCCTCCTCACTCACCAGAGGAGACACACAGGGGAGAAGCCCTATGTCTGCAGGGAGTGTGGGCGGGGCTTTAGCCGGCAGTCAGTCCTCCTCACTCACCAGAGGAGACACACAGGGGAG…	CGQGFSVKSDVITHQRTHTGEKLYVCRECGRGFSWKSHLLIHQRIHTGEKPYVCRECGRGFSWQSVLLTHQRTHTGEKPYVCRECGRGFSRQSVLLTHQRRHTGEKPYVCRECGRGFSRQSVLLTHQRRHTGEKPYVCRECGRGFSWQSVLLSHQRTHTGEKPYVCRECGRGFSWQSVLLSHQRTHTGEKPYVCRECGRGFSRQSVLLTHQRRHTGEKPYVCRECGRGFSRQSVLLTHQRRHTGEKPYVCRECGRGFSWQSVLLTHQRTHTGEKPYVCRECGRGFSWQSVLLTHQRTHTGEKPYVCRECGRGFSNKSHLLRHQRTHTGEKPYVCRECGRGFRDKSHLLRHQRTHTGEKPYVCRECGRGFRDKSNLLSHQRTHTGEKPYVCRECGRGFSN…	VKDTWKHIWQVTRQVTRQVTWQVSWQVSRQVTRQVTWQVTWQVTNKHRDKHRDKNSNKHRNKHRDRSY	0	17	A
Av:c:0178:M6S:A-L15	Av:0178	:A:B:C:D:D:E:F:G:F:F:C:F:G:H:F:I:J	TRUE	FALSE	TGTGGACAAGGTTTCAGTGTTAAATCAGATGTTATTACACACCAAAGGACACATACAGGGGAGAAGCTCTACGTCTGCAGGGAGTGTGGGCGGGGCTTTAGCTGGAAGTCACACCTCCTCATTCACCAGAGGATACACACAGGGGAGAAGCCCTATGTCTGCAGGGAGTGTGGGCGGGGCTTTAGCTGGCAGTCAGTCCTCCTCACTCACCAGAGGACACACACAGGGGAGAAGCCCTATGTCTGCAGGGAGTGTGGGCGGGGCTTTAGCCGGCAGTCAGTCCTCCTCACTCACCAGAGGAGACACACAGGGGAGAAGCCCTATGTCTGCAGGGAGTGTGGGCGGGGCTTTAGCCGGCAGTCAGTCCTCCTCACTCACCAGAGGAGACACACAGGGGAG…	CGQGFSVKSDVITHQRTHTGEKLYVCRECGRGFSWKSHLLIHQRIHTGEKPYVCRECGRGFSWQSVLLTHQRTHTGEKPYVCRECGRGFSRQSVLLTHQRRHTGEKPYVCRECGRGFSRQSVLLTHQRRHTGEKPYVCRECGRGFSWQSVLLSHQRTHTGEKPYVCRECGRGFSNKSHLLRHQRTHTGEKPYVCRECGRGFRDKSHLLRHQRTHTGEKPYVCRECGRGFSNKSHLLRHQRTHTGEKPYVCRECGRGFSNKSHLLRHQRTHTGEKPYVCRECGRGFSWQSVLLTHQRTHTGEKPYVCRECGRGFSNKSHLLRHQRTHTGEKPYVCRECGRGFRDKSHLLRHQRTHTGEKPYVCRECGRGFRDKSNLLSHQRTHTGEKPYVCRECGRGFSN…	VKDTWKHIWQVTRQVTRQVTWQVSNKHRDKHRNKHRNKHRWQVTNKHRDKHRDKNSNKHRNKHRDRSY	0	14	A
Av:c:0242:M8S:A-L16	Av:0242	:A:B:C:D:D:C:C:C:E:C:F:G:H:F:I:J	TRUE	FALSE	TGTGGACAAGGTTTCAGTGTTAAATCAGATGTTATTACACACCAAAGGACACATACAGGGGAGAAGCTCTACGTCTGCAGGGAGTGTGGGCGGGGCTTTAGCTGGAAGTCACACCTCCTCATTCACCAGAGGATACACACAGGGGAGAAGCCCTATGTCTGCAGGGAGTGTGGGCGGGGCTTTAGCTGGCAGTCAGTCCTCCTCACTCACCAGAGGACACACACAGGGGAGAAGCCCTATGTCTGCAGGGAGTGTGGGCGGGGCTTTAGCCGGCAGTCAGTCCTCCTCACTCACCAGAGGAGACACACAGGGGAGAAGCCCTATGTCTGCAGGGAGTGTGGGCGGGGCTTTAGCCGGCAGTCAGTCCTCCTCACTCACCAGAGGAGACACACAGGGGAG…	CGQGFSVKSDVITHQRTHTGEKLYVCRECGRGFSWKSHLLIHQRIHTGEKPYVCRECGRGFSWQSVLLTHQRTHTGEKPYVCRECGRGFSRQSVLLTHQRRHTGEKPYVCRECGRGFSRQSVLLTHQRRHTGEKPYVCRECGRGFSWQSVLLTHQRTHTGEKPYVCRECGRGFSWQSVLLTHQRTHTGEKPYVCRECGRGFSWQSVLLTHQRTHTGEKPYVCRECGRGFSWQSVLLSHQRTHTGEKPYVCRECGRGFSWQSVLLTHQRTHTGEKPYVCRECGRGFSNKSHLLRHQRTHTGEKPYVCRECGRGFRDKSHLLRHQRTHTGEKPYVCRECGRGFRDKSNLLSHQRTHTGEKPYVCRECGRGFSNKSHLLRHQRTHTGEKPYVCRECGRGFRN…	VKDTWKHIWQVTRQVTRQVTWQVTWQVTWQVTWQVSWQVTNKHRDKHRDKNSNKHRNKHRDRSY	0	17	A
Av:c:0243:M8S:A-L16	Av:0243	:A:B:C:D:D:E:C:F:G:H:F:Q:Q:I:J	TRUE	FALSE	TGTGGACAAGGTTTCAGTGTTAAATCAGATGTTATTACACACCAAAGGACACATACAGGGGAGAAGCTCTACGTCTGCAGGGAGTGTGGGCGGGGCTTTAGCTGGAAGTCACACCTCCTCATTCACCAGAGGATACACACAGGGGAGAAGCCCTATGTCTGCAGGGAGTGTGGGCGGGGCTTTAGCTGGCAGTCAGTCCTCCTCACTCACCAGAGGACACACACAGGGGAGAAGCCCTATGTCTGCAGGGAGTGTGGGCGGGGCTTTAGCCGGCAGTCAGTCCTCCTCACTCACCAGAGGAGACACACAGGGGAGAAGCCCTATGTCTGCAGGGAGTGTGGGCGGGGCTTTAGCCGGCAGTCAGTCCTCCTCACTCACCAGAGGAGACACACAGGGGAG…	CGQGFSVKSDVITHQRTHTGEKLYVCRECGRGFSWKSHLLIHQRIHTGEKPYVCRECGRGFSWQSVLLTHQRTHTGEKPYVCRECGRGFSRQSVLLTHQRRHTGEKPYVCRECGRGFSRQSVLLTHQRRHTGEKPYVCRECGRGFSWQSVLLSHQRTHTGEKPYVCRECGRGFSWQSVLLTHQRTHTGEKPYVCRECGRGFSNKSHLLRHQRTHTGEKPYVCRECGRGFRDKSHLLRHQRTHTGEKPYVCRECGRGFRDKSNLLSHQRTHTGEKPYVCRECGRGFSNKSHLLRHQRTHTGEKPYVCRECGRGFRNKSHLLRHQRTHTGEKPYVCRECGRGFRNKSHLLRHQRTHTGEKPYVCRECGRGFRNKSHLLRHQRTHTGEKPYVCRECGRGFSD…	VKDTWKHIWQVTRQVTRQVTWQVSWQVTNKHRDKHRDKNSNKHRNKHRNKHRNKHRDRSY	4	11	A
Av:c:0252:M8S:A-L16	Av:0252	:A:B:C:D:D:D:C:D:D:E:C:F:G:H:F:I:J	TRUE	FALSE	TGTGGACAAGGTTTCAGTGTTAAATCAGATGTTATTACACACCAAAGGACACATACAGGGGAGAAGCTCTACGTCTGCAGGGAGTGTGGGCGGGGCTTTAGCTGGAAGTCACACCTCCTCATTCACCAGAGGATACACACAGGGGAGAAGCCCTATGTCTGCAGGGAGTGTGGGCGGGGCTTTAGCTGGCAGTCAGTCCTCCTCACTCACCAGAGGACACACACAGGGGAGAAGCCCTATGTCTGCAGGGAGTGTGGGCGGGGCTTTAGCCGGCAGTCAGTCCTCCTCACTCACCAGAGGAGACACACAGGGGAGAAGCCCTATGTCTGCAGGGAGTGTGGGCGGGGCTTTAGCCGGCAGTCAGTCCTCCTCACTCACCAGAGGAGACACACAGGGGAG…	CGQGFSVKSDVITHQRTHTGEKLYVCRECGRGFSWKSHLLIHQRIHTGEKPYVCRECGRGFSWQSVLLTHQRTHTGEKPYVCRECGRGFSRQSVLLTHQRRHTGEKPYVCRECGRGFSRQSVLLTHQRRHTGEKPYVCRECGRGFSRQSVLLTHQRRHTGEKPYVCRECGRGFSWQSVLLTHQRTHTGEKPYVCRECGRGFSRQSVLLTHQRRHTGEKPYVCRECGRGFSRQSVLLTHQRRHTGEKPYVCRECGRGFSWQSVLLSHQRTHTGEKPYVCRECGRGFSWQSVLLTHQRTHTGEKPYVCRECGRGFSNKSHLLRHQRTHTGEKPYVCRECGRGFRDKSHLLRHQRTHTGEKPYVCRECGRGFRDKSNLLSHQRTHTGEKPYVCRECGRGFSN…	VKDTWKHIWQVTRQVTRQVTRQVTWQVTRQVTRQVTWQVSWQVTNKHRDKHRDKNSNKHRNKHRDRSY	0	17	A
Av:c:0342:M11S:L14-A	Av:0342	:A:B:C:D:D:E:C:F:G:C:F:H:F:I:J	TRUE	FALSE	TGTGGACAAGGTTTCAGTGTTAAATCAGATGTTATTACACACCAAAGGACACATACAGGGGAGAAGCTCTACGTCTGCAGGGAGTGTGGGCGGGGCTTTAGCTGGAAGTCACACCTCCTCATTCACCAGAGGATACACACAGGGGAGAAGCCCTATGTCTGCAGGGAGTGTGGGCGGGGCTTTAGCTGGCAGTCAGTCCTCCTCACTCACCAGAGGACACACACAGGGGAGAAGCCCTATGTCTGCAGGGAGTGTGGGCGGGGCTTTAGCCGGCAGTCAGTCCTCCTCACTCACCAGAGGAGACACACAGGGGAGAAGCCCTATGTCTGCAGGGAGTGTGGGCGGGGCTTTAGCCGGCAGTCAGTCCTCCTCACTCACCAGAGGAGACACACAGGGGAG…	CGQGFSVKSDVITHQRTHTGEKLYVCRECGRGFSWKSHLLIHQRIHTGEKPYVCRECGRGFSWQSVLLTHQRTHTGEKPYVCRECGRGFSRQSVLLTHQRRHTGEKPYVCRECGRGFSRQSVLLTHQRRHTGEKPYVCRECGRGFSWQSVLLSHQRTHTGEKPYVCRECGRGFSWQSVLLTHQRTHTGEKPYVCRECGRGFSNKSHLLRHQRTHTGEKPYVCRECGRGFRDKSHLLRHQRTHTGEKPYVCRECGRGFSWQSVLLTHQRTHTGEKPYVCRECGRGFSNKSHLLRHQRTHTGEKPYVCRECGRGFRDKSNLLSHQRTHTGEKPYVCRECGRGFSNKSHLLRHQRTHTGEKPYVCRECGRGFRNKSHLLRHQRTHTGEKPYVCRECGRGFSD…	VKDTWKHIWQVTRQVTRQVTWQVSWQVTNKHRDKHRWQVTNKHRDKNSNKHRNKHRDRSY	5	12	A
Av:c:0344:M11S:L14-A	Av:0344	:A:B:C:D:D:E:C:F:G:H|k:F:F:I:J	TRUE	FALSE	TGTGGACAAGGTTTCAGTGTTAAATCAGATGTTATTACACACCAAAGGACACATACAGGGGAGAAGCTCTACGTCTGCAGGGAGTGTGGGCGGGGCTTTAGCTGGAAGTCACACCTCCTCATTCACCAGAGGATACACACAGGGGAGAAGCCCTATGTCTGCAGGGAGTGTGGGCGGGGCTTTAGCTGGCAGTCAGTCCTCCTCACTCACCAGAGGACACACACAGGGGAGAAGCCCTATGTCTGCAGGGAGTGTGGGCGGGGCTTTAGCCGGCAGTCAGTCCTCCTCACTCACCAGAGGAGACACACAGGGGAGAAGCCCTATGTCTGCAGGGAGTGTGGGCGGGGCTTTAGCCGGCAGTCAGTCCTCCTCACTCACCAGAGGAGACACACAGGGGAG…	CGQGFSVKSDVITHQRTHTGEKLYVCRECGRGFSWKSHLLIHQRIHTGEKPYVCRECGRGFSWQSVLLTHQRTHTGEKPYVCRECGRGFSRQSVLLTHQRRHTGEKPYVCRECGRGFSRQSVLLTHQRRHTGEKPYVCRECGRGFSWQSVLLSHQRTHTGEKPYVCRECGRGFSWQSVLLTHQRTHTGEKPYVCRECGRGFSNKSHLLRHQRTHTGEKPYVCRECGRGFRDKSHLLRHQRTHTGEKPYVCRECGRGFRDKSNLLSHQRTHTGEKPYVCRECGRGFRDKSNLLRHQRTHTGEKPYVCRECGRGFSNKSHLLRHQRTHTGEKPYVCRECGRGFSNKSHLLRHQRTHTGEKPYVCRECGRGFRNKSHLLRHQRTHTGEKPYVCRECGRGFSD…	VKDTWKHIWQVTRQVTRQVTWQVSWQVTNKHRDKHRDKNSDKNRNKHRNKHRNKHRDRSY	6	9	A
Av:c:0352:M11S:L14-A	Av:0352	:A:B:C:D:D:E:C:F:H:E:C:F:F:G:H:F:I:J	TRUE	FALSE	TGTGGACAAGGTTTCAGTGTTAAATCAGATGTTATTACACACCAAAGGACACATACAGGGGAGAAGCTCTACGTCTGCAGGGAGTGTGGGCGGGGCTTTAGCTGGAAGTCACACCTCCTCATTCACCAGAGGATACACACAGGGGAGAAGCCCTATGTCTGCAGGGAGTGTGGGCGGGGCTTTAGCTGGCAGTCAGTCCTCCTCACTCACCAGAGGACACACACAGGGGAGAAGCCCTATGTCTGCAGGGAGTGTGGGCGGGGCTTTAGCCGGCAGTCAGTCCTCCTCACTCACCAGAGGAGACACACAGGGGAGAAGCCCTATGTCTGCAGGGAGTGTGGGCGGGGCTTTAGCCGGCAGTCAGTCCTCCTCACTCACCAGAGGAGACACACAGGGGAG…	CGQGFSVKSDVITHQRTHTGEKLYVCRECGRGFSWKSHLLIHQRIHTGEKPYVCRECGRGFSWQSVLLTHQRTHTGEKPYVCRECGRGFSRQSVLLTHQRRHTGEKPYVCRECGRGFSRQSVLLTHQRRHTGEKPYVCRECGRGFSWQSVLLSHQRTHTGEKPYVCRECGRGFSWQSVLLTHQRTHTGEKPYVCRECGRGFSNKSHLLRHQRTHTGEKPYVCRECGRGFRDKSNLLSHQRTHTGEKPYVCRECGRGFSWQSVLLSHQRTHTGEKPYVCRECGRGFSWQSVLLTHQRTHTGEKPYVCRECGRGFSNKSHLLRHQRTHTGEKPYVCRECGRGFSNKSHLLRHQRTHTGEKPYVCRECGRGFRDKSHLLRHQRTHTGEKPYVCRECGRGFRD…	VKDTWKHIWQVTRQVTRQVTWQVSWQVTNKHRDKNSWQVSWQVTNKHRNKHRDKHRDKNSNKHRNKHRDRSY	0	11	A
Av:c:0357:M11S:L14-A	Av:0357	:A:B:C:D:D:C:C:C:F:G:C:E:C:F:G:H:F:I:J	TRUE	FALSE	TGTGGACAAGGTTTCAGTGTTAAATCAGATGTTATTACACACCAAAGGACACATACAGGGGAGAAGCTCTACGTCTGCAGGGAGTGTGGGCGGGGCTTTAGCTGGAAGTCACACCTCCTCATTCACCAGAGGATACACACAGGGGAGAAGCCCTATGTCTGCAGGGAGTGTGGGCGGGGCTTTAGCTGGCAGTCAGTCCTCCTCACTCACCAGAGGACACACACAGGGGAGAAGCCCTATGTCTGCAGGGAGTGTGGGCGGGGCTTTAGCCGGCAGTCAGTCCTCCTCACTCACCAGAGGAGACACACAGGGGAGAAGCCCTATGTCTGCAGGGAGTGTGGGCGGGGCTTTAGCCGGCAGTCAGTCCTCCTCACTCACCAGAGGAGACACACAGGGGAG…	CGQGFSVKSDVITHQRTHTGEKLYVCRECGRGFSWKSHLLIHQRIHTGEKPYVCRECGRGFSWQSVLLTHQRTHTGEKPYVCRECGRGFSRQSVLLTHQRRHTGEKPYVCRECGRGFSRQSVLLTHQRRHTGEKPYVCRECGRGFSWQSVLLTHQRTHTGEKPYVCRECGRGFSWQSVLLTHQRTHTGEKPYVCRECGRGFSWQSVLLTHQRTHTGEKPYVCRECGRGFSNKSHLLRHQRTHTGEKPYVCRECGRGFRDKSHLLRHQRTHTGEKPYVCRECGRGFSWQSVLLTHQRTHTGEKPYVCRECGRGFSWQSVLLSHQRTHTGEKPYVCRECGRGFSWQSVLLTHQRTHTGEKPYVCRECGRGFSNKSHLLRHQRTHTGEKPYVCRECGRGFRD…	VKDTWKHIWQVTRQVTRQVTWQVTWQVTWQVTNKHRDKHRWQVTWQVSWQVTNKHRDKHRDKNSNKHRNKHRDRSY	0	13	A
Av:c:0358:M11S:L14-A	Av:0358	:A:B:C:C:C:C:D:D:E:C:F:G:H:F:I:J	TRUE	FALSE	TGTGGACAAGGTTTCAGTGTTAAATCAGATGTTATTACACACCAAAGGACACATACAGGGGAGAAGCTCTACGTCTGCAGGGAGTGTGGGCGGGGCTTTAGCTGGAAGTCACACCTCCTCATTCACCAGAGGATACACACAGGGGAGAAGCCCTATGTCTGCAGGGAGTGTGGGCGGGGCTTTAGCTGGCAGTCAGTCCTCCTCACTCACCAGAGGACACACACAGGGGAGAAGCCCTATGTCTGCAGGGAGTGTGGGCGGGGCTTTAGCTGGCAGTCAGTCCTCCTCACTCACCAGAGGACACACACAGGGGAGAAGCCCTATGTCTGCAGGGAGTGTGGGCGGGGCTTTAGCTGGCAGTCAGTCCTCCTCACTCACCAGAGGACACACACAGGGGAG…	CGQGFSVKSDVITHQRTHTGEKLYVCRECGRGFSWKSHLLIHQRIHTGEKPYVCRECGRGFSWQSVLLTHQRTHTGEKPYVCRECGRGFSWQSVLLTHQRTHTGEKPYVCRECGRGFSWQSVLLTHQRTHTGEKPYVCRECGRGFSWQSVLLTHQRTHTGEKPYVCRECGRGFSRQSVLLTHQRRHTGEKPYVCRECGRGFSRQSVLLTHQRRHTGEKPYVCRECGRGFSWQSVLLSHQRTHTGEKPYVCRECGRGFSWQSVLLTHQRTHTGEKPYVCRECGRGFSNKSHLLRHQRTHTGEKPYVCRECGRGFRDKSHLLRHQRTHTGEKPYVCRECGRGFRDKSNLLSHQRTHTGEKPYVCRECGRGFSNKSHLLRHQRTHTGEKPYVCRECGRGFRN…	VKDTWKHIWQVTWQVTWQVTWQVTRQVTRQVTWQVSWQVTNKHRDKHRDKNSNKHRNKHRDRSY	0	17	A
Av:c:0392:M13S:C-A	Av:0392	:A:B:C:D:R|i:C:D:D:E:C:F:G:H:F:I:J	TRUE	FALSE	TGTGGACAAGGTTTCAGTGTTAAATCAGATGTTATTACACACCAAAGGACACATACAGGGGAGAAGCTCTACGTCTGCAGGGAGTGTGGGCGGGGCTTTAGCTGGAAGTCACACCTCCTCATTCACCAGAGGATACACACAGGGGAGAAGCCCTATGTCTGCAGGGAGTGTGGGCGGGGCTTTAGCTGGCAGTCAGTCCTCCTCACTCACCAGAGGACACACACAGGGGAGAAGCCCTATGTCTGCAGGGAGTGTGGGCGGGGCTTTAGCCGGCAGTCAGTCCTCCTCACTCACCAGAGGAGACACACAGGGGAGAAGCCCTATGTCTGCAGGGAGTGTGGGCGGGGCTTTAGCCGGCAGTCAGTCCTCCTCACTCACCAGAGGACACACACAGGGGAG…	CGQGFSVKSDVITHQRTHTGEKLYVCRECGRGFSWKSHLLIHQRIHTGEKPYVCRECGRGFSWQSVLLTHQRTHTGEKPYVCRECGRGFSRQSVLLTHQRRHTGEKPYVCRECGRGFSRQSVLLTHQRTHTGEKPYVCRECGRGFSWQSVLLIHQRIHTGEKPYVCRECGRGFSWQSVLLTHQRTHTGEKPYVCRECGRGFSRQSVLLTHQRRHTGEKPYVCRECGRGFSRQSVLLTHQRRHTGEKPYVCRECGRGFSWQSVLLSHQRTHTGEKPYVCRECGRGFSWQSVLLTHQRTHTGEKPYVCRECGRGFSNKSHLLRHQRTHTGEKPYVCRECGRGFRDKSHLLRHQRTHTGEKPYVCRECGRGFRDKSNLLSHQRTHTGEKPYVCRECGRGFSN…	VKDTWKHIWQVTRQVTRQVTWQVIWQVTRQVTRQVTWQVSWQVTNKHRDKHRDKNSNKHRNKHRDRSY	0	17	A
Av:c:0400:M13S:C-A	Av:0400	:A:B|b:C:D:C:D:C:D:D:E:C:F:G:H:F:I:J	TRUE	FALSE	TGTGGACAAGGTTTCAGTGTTAAATCAGATGTTATTACACACCAAAGGACACATACAGGGGAGAAGCTCTACGTCTGCAGGGAGTGTGGGCGGGGCTTTAGCTGGAAGTCACACCTCCTCATTCACCAGAGGATACACACAGGGGAGAAGCCCTATGTCTGCAGGGAGTGTGGGCGGGGCTTTAGCTGGCAGTCAGTCCTCCTCACTCACCAGAGGAGACACACAGGGGAGAAGCCCTATGTCTGCAGGGAGTGTGGGCGGGGCTTTAGCTGGCAGTCAGTCCTCCTCACTCACCAGAGGACACACACAGGGGAGAAGCCCTATGTCTGCAGGGAGTGTGGGCGGGGCTTTAGCCGGCAGTCAGTCCTCCTCACTCACCAGAGGAGACACACAGGGGAG…	CGQGFSVKSDVITHQRTHTGEKLYVCRECGRGFSWKSHLLIHQRIHTGEKPYVCRECGRGFSWQSVLLTHQRRHTGEKPYVCRECGRGFSWQSVLLTHQRTHTGEKPYVCRECGRGFSRQSVLLTHQRRHTGEKPYVCRECGRGFSWQSVLLTHQRTHTGEKPYVCRECGRGFSRQSVLLTHQRRHTGEKPYVCRECGRGFSWQSVLLTHQRTHTGEKPYVCRECGRGFSRQSVLLTHQRRHTGEKPYVCRECGRGFSRQSVLLTHQRRHTGEKPYVCRECGRGFSWQSVLLSHQRTHTGEKPYVCRECGRGFSWQSVLLTHQRTHTGEKPYVCRECGRGFSNKSHLLRHQRTHTGEKPYVCRECGRGFRDKSHLLRHQRTHTGEKPYVCRECGRGFRD…	VKDTWKHIWQVTWQVTRQVTWQVTRQVTWQVTRQVTRQVTWQVSWQVTNKHRDKHRDKNSNKHRNKHRDRSY	0	17	A
Av:c:0418:M14S:D-A	Av:0418	:A:B:C|j:R:D:D:E:C:F:G:H:F:I:J	TRUE	FALSE	TGTGGACAAGGTTTCAGTGTTAAATCAGATGTTATTACACACCAAAGGACACATACAGGGGAGAAGCTCTACGTCTGCAGGGAGTGTGGGCGGGGCTTTAGCTGGAAGTCACACCTCCTCATTCACCAGAGGATACACACAGGGGAGAAGCCCTATGTCTGCAGGGAGTGTGGGCGGGGCTTTAGCTGGCAGTCAGTCCTCCTCACTCACCAGAGGACACACACAGGGGAGAAGCCCTATGTCTGCAGGGAGTGTGGGCGGGGCTTTAGCCGGCAGTCAGTCCTCCTCACTCACCAGAGGATACACACAGGGGAGAAGCCCTATGTCTGCAGGGAGTGTGGGCGGGGCTTTAGCCGGCAGTCAGTCCTCCTCACTCACCAGAGGACACACACAGGGGAG…	CGQGFSVKSDVITHQRTHTGEKLYVCRECGRGFSWKSHLLIHQRIHTGEKPYVCRECGRGFSWQSVLLTHQRTHTGEKPYVCRECGRGFSRQSVLLTHQRIHTGEKPYVCRECGRGFSRQSVLLTHQRTHTGEKPYVCRECGRGFSRQSVLLTHQRRHTGEKPYVCRECGRGFSRQSVLLTHQRRHTGEKPYVCRECGRGFSWQSVLLSHQRTHTGEKPYVCRECGRGFSWQSVLLTHQRTHTGEKPYVCRECGRGFSNKSHLLRHQRTHTGEKPYVCRECGRGFRDKSHLLRHQRTHTGEKPYVCRECGRGFRDKSNLLSHQRTHTGEKPYVCRECGRGFSNKSHLLRHQRTHTGEKPYVCRECGRGFRNKSHLLRHQRTHTGEKPYVCRECGRGFSD…	VKDTWKHIWQVTRQVTRQVTRQVTRQVTWQVSWQVTNKHRDKHRDKNSNKHRNKHRDRSY	0	17	A
Av:c:0419:M14S:D-A	Av:0419	:A:B:C:D:D:E:C:F:E:E:C:F:G:H:F:I:J	TRUE	FALSE	TGTGGACAAGGTTTCAGTGTTAAATCAGATGTTATTACACACCAAAGGACACATACAGGGGAGAAGCTCTACGTCTGCAGGGAGTGTGGGCGGGGCTTTAGCTGGAAGTCACACCTCCTCATTCACCAGAGGATACACACAGGGGAGAAGCCCTATGTCTGCAGGGAGTGTGGGCGGGGCTTTAGCTGGCAGTCAGTCCTCCTCACTCACCAGAGGACACACACAGGGGAGAAGCCCTATGTCTGCAGGGAGTGTGGGCGGGGCTTTAGCCGGCAGTCAGTCCTCCTCACTCACCAGAGGAGACACACAGGGGAGAAGCCCTATGTCTGCAGGGAGTGTGGGCGGGGCTTTAGCCGGCAGTCAGTCCTCCTCACTCACCAGAGGAGACACACAGGGGAG…	CGQGFSVKSDVITHQRTHTGEKLYVCRECGRGFSWKSHLLIHQRIHTGEKPYVCRECGRGFSWQSVLLTHQRTHTGEKPYVCRECGRGFSRQSVLLTHQRRHTGEKPYVCRECGRGFSRQSVLLTHQRRHTGEKPYVCRECGRGFSWQSVLLSHQRTHTGEKPYVCRECGRGFSWQSVLLTHQRTHTGEKPYVCRECGRGFSNKSHLLRHQRTHTGEKPYVCRECGRGFSWQSVLLSHQRTHTGEKPYVCRECGRGFSWQSVLLSHQRTHTGEKPYVCRECGRGFSWQSVLLTHQRTHTGEKPYVCRECGRGFSNKSHLLRHQRTHTGEKPYVCRECGRGFRDKSHLLRHQRTHTGEKPYVCRECGRGFRDKSNLLSHQRTHTGEKPYVCRECGRGFSN…	VKDTWKHIWQVTRQVTRQVTWQVSWQVTNKHRWQVSWQVSWQVTNKHRDKHRDKNSNKHRNKHRDRSY	0	14	A
Av:c:0420:M14S:D-A	Av:0420	:A:B:C:D:D:E:C:F|s:G|s|s:G:H:F:I:J	TRUE	FALSE	TGTGGACAAGGTTTCAGTGTTAAATCAGATGTTATTACACACCAAAGGACACATACAGGGGAGAAGCTCTACGTCTGCAGGGAGTGTGGGCGGGGCTTTAGCTGGAAGTCACACCTCCTCATTCACCAGAGGATACACACAGGGGAGAAGCCCTATGTCTGCAGGGAGTGTGGGCGGGGCTTTAGCTGGCAGTCAGTCCTCCTCACTCACCAGAGGACACACACAGGGGAGAAGCCCTATGTCTGCAGGGAGTGTGGGCGGGGCTTTAGCCGGCAGTCAGTCCTCCTCACTCACCAGAGGAGACACACAGGGGAGAAGCCCTATGTCTGCAGGGAGTGTGGGCGGGGCTTTAGCCGGCAGTCAGTCCTCCTCACTCACCAGAGGAGACACACAGGGGAG…	CGQGFSVKSDVITHQRTHTGEKLYVCRECGRGFSWKSHLLIHQRIHTGEKPYVCRECGRGFSWQSVLLTHQRTHTGEKPYVCRECGRGFSRQSVLLTHQRRHTGEKPYVCRECGRGFSRQSVLLTHQRRHTGEKPYVCRECGRGFSWQSVLLSHQRTHTGEKPYVCRECGRGFSWQSVLLTHQRTHTGEKPYVCRECGRGFSNKSHLLRHQRTHTGEKPYVCRECGRGFRDKSHLLSHQRTHTGEKPYVCRECGRGFRDKSHLLRHQRTHTGEKPYVCRECGRGFRDKSHLLSHQRTHTGEKPYVCRECGRGFRDKSHLLSHQRTHTGEKPYVCRECGRGFRDKSHLLRHQRTHTGEKPYVCRECGRGFRDKSNLLSHQRTHTGEKPYVCRECGRGFSN…	VKDTWKHIWQVTRQVTRQVTWQVSWQVTNKHRDKHSDKHRDKHSDKHSDKHRDKNSNKHRNKHRDRSY	2	9	A
Av:c:0428:M14S:D-A	Av:0428	:A:B:C:D:D:E:C:F:G:H:F:I:Q:I:J	TRUE	FALSE	TGTGGACAAGGTTTCAGTGTTAAATCAGATGTTATTACACACCAAAGGACACATACAGGGGAGAAGCTCTACGTCTGCAGGGAGTGTGGGCGGGGCTTTAGCTGGAAGTCACACCTCCTCATTCACCAGAGGATACACACAGGGGAGAAGCCCTATGTCTGCAGGGAGTGTGGGCGGGGCTTTAGCTGGCAGTCAGTCCTCCTCACTCACCAGAGGACACACACAGGGGAGAAGCCCTATGTCTGCAGGGAGTGTGGGCGGGGCTTTAGCCGGCAGTCAGTCCTCCTCACTCACCAGAGGAGACACACAGGGGAGAAGCCCTATGTCTGCAGGGAGTGTGGGCGGGGCTTTAGCCGGCAGTCAGTCCTCCTCACTCACCAGAGGAGACACACAGGGGAG…	CGQGFSVKSDVITHQRTHTGEKLYVCRECGRGFSWKSHLLIHQRIHTGEKPYVCRECGRGFSWQSVLLTHQRTHTGEKPYVCRECGRGFSRQSVLLTHQRRHTGEKPYVCRECGRGFSRQSVLLTHQRRHTGEKPYVCRECGRGFSWQSVLLSHQRTHTGEKPYVCRECGRGFSWQSVLLTHQRTHTGEKPYVCRECGRGFSNKSHLLRHQRTHTGEKPYVCRECGRGFRDKSHLLRHQRTHTGEKPYVCRECGRGFRDKSNLLSHQRTHTGEKPYVCRECGRGFSNKSHLLRHQRTHTGEKPYVCRECGRGFRNKSHLLRHQRTHTGEKPYVCRECGRGFRNKSHLLRHQRTHTGEKPYVCRECGRGFRNKSHLLRHQRTHTGEKPYVCRECGRGFSD…	VKDTWKHIWQVTRQVTRQVTWQVSWQVTNKHRDKHRDKNSNKHRNKHRNKHRNKHRDRSY	4	11	A
Av:c:0443:M14S:D-A	Av:0443	:A:B:C:D:D:E:C:F:G:H:F:Q:F:F:G:H:F:I:J	TRUE	FALSE	TGTGGACAAGGTTTCAGTGTTAAATCAGATGTTATTACACACCAAAGGACACATACAGGGGAGAAGCTCTACGTCTGCAGGGAGTGTGGGCGGGGCTTTAGCTGGAAGTCACACCTCCTCATTCACCAGAGGATACACACAGGGGAGAAGCCCTATGTCTGCAGGGAGTGTGGGCGGGGCTTTAGCTGGCAGTCAGTCCTCCTCACTCACCAGAGGACACACACAGGGGAGAAGCCCTATGTCTGCAGGGAGTGTGGGCGGGGCTTTAGCCGGCAGTCAGTCCTCCTCACTCACCAGAGGAGACACACAGGGGAGAAGCCCTATGTCTGCAGGGAGTGTGGGCGGGGCTTTAGCCGGCAGTCAGTCCTCCTCACTCACCAGAGGAGACACACAGGGGAG…	CGQGFSVKSDVITHQRTHTGEKLYVCRECGRGFSWKSHLLIHQRIHTGEKPYVCRECGRGFSWQSVLLTHQRTHTGEKPYVCRECGRGFSRQSVLLTHQRRHTGEKPYVCRECGRGFSRQSVLLTHQRRHTGEKPYVCRECGRGFSWQSVLLSHQRTHTGEKPYVCRECGRGFSWQSVLLTHQRTHTGEKPYVCRECGRGFSNKSHLLRHQRTHTGEKPYVCRECGRGFRDKSHLLRHQRTHTGEKPYVCRECGRGFRDKSNLLSHQRTHTGEKPYVCRECGRGFSNKSHLLRHQRTHTGEKPYVCRECGRGFRNKSHLLRHQRTHTGEKPYVCRECGRGFSNKSHLLRHQRTHTGEKPYVCRECGRGFSNKSHLLRHQRTHTGEKPYVCRECGRGFRD…	VKDTWKHIWQVTRQVTRQVTWQVSWQVTNKHRDKHRDKNSNKHRNKHRNKHRNKHRDKHRDKNSNKHRNKHRDRSY	0	11	A
Av:c:0462:M14S:D-A	Av:0462	:A:B:C:D:D:E|b|b:E:C:F:G:H:F:I:J	TRUE	FALSE	TGTGGACAAGGTTTCAGTGTTAAATCAGATGTTATTACACACCAAAGGACACATACAGGGGAGAAGCTCTACGTCTGCAGGGAGTGTGGGCGGGGCTTTAGCTGGAAGTCACACCTCCTCATTCACCAGAGGATACACACAGGGGAGAAGCCCTATGTCTGCAGGGAGTGTGGGCGGGGCTTTAGCTGGCAGTCAGTCCTCCTCACTCACCAGAGGACACACACAGGGGAGAAGCCCTATGTCTGCAGGGAGTGTGGGCGGGGCTTTAGCCGGCAGTCAGTCCTCCTCACTCACCAGAGGAGACACACAGGGGAGAAGCCCTATGTCTGCAGGGAGTGTGGGCGGGGCTTTAGCCGGCAGTCAGTCCTCCTCACTCACCAGAGGAGACACACAGGGGAG…	CGQGFSVKSDVITHQRTHTGEKLYVCRECGRGFSWKSHLLIHQRIHTGEKPYVCRECGRGFSWQSVLLTHQRTHTGEKPYVCRECGRGFSRQSVLLTHQRRHTGEKPYVCRECGRGFSRQSVLLTHQRRHTGEKPYVCRECGRGFSWQSVLLSHQRTHTGEKPYVCRECGRGFSWQSVLLTHQRRHTGEKPYVCRECGRGFSWQSVLLTHQRRHTGEKPYVCRECGRGFSWQSVLLSHQRTHTGEKPYVCRECGRGFSWQSVLLTHQRTHTGEKPYVCRECGRGFSNKSHLLRHQRTHTGEKPYVCRECGRGFRDKSHLLRHQRTHTGEKPYVCRECGRGFRDKSNLLSHQRTHTGEKPYVCRECGRGFSNKSHLLRHQRTHTGEKPYVCRECGRGFRN…	VKDTWKHIWQVTRQVTRQVTWQVSWQVTWQVTWQVSWQVTNKHRDKHRDKNSNKHRNKHRDRSY	0	17	A
Av:c:0463:M14S:D-A	Av:0463	:A:B:C:D:C:D:D:E:C:D:C:D:D:E:C:F:G:H:F:I:J	TRUE	FALSE	TGTGGACAAGGTTTCAGTGTTAAATCAGATGTTATTACACACCAAAGGACACATACAGGGGAGAAGCTCTACGTCTGCAGGGAGTGTGGGCGGGGCTTTAGCTGGAAGTCACACCTCCTCATTCACCAGAGGATACACACAGGGGAGAAGCCCTATGTCTGCAGGGAGTGTGGGCGGGGCTTTAGCTGGCAGTCAGTCCTCCTCACTCACCAGAGGACACACACAGGGGAGAAGCCCTATGTCTGCAGGGAGTGTGGGCGGGGCTTTAGCCGGCAGTCAGTCCTCCTCACTCACCAGAGGAGACACACAGGGGAGAAGCCCTATGTCTGCAGGGAGTGTGGGCGGGGCTTTAGCTGGCAGTCAGTCCTCCTCACTCACCAGAGGACACACACAGGGGAG…	CGQGFSVKSDVITHQRTHTGEKLYVCRECGRGFSWKSHLLIHQRIHTGEKPYVCRECGRGFSWQSVLLTHQRTHTGEKPYVCRECGRGFSRQSVLLTHQRRHTGEKPYVCRECGRGFSWQSVLLTHQRTHTGEKPYVCRECGRGFSRQSVLLTHQRRHTGEKPYVCRECGRGFSRQSVLLTHQRRHTGEKPYVCRECGRGFSWQSVLLSHQRTHTGEKPYVCRECGRGFSWQSVLLTHQRTHTGEKPYVCRECGRGFSRQSVLLTHQRRHTGEKPYVCRECGRGFSWQSVLLTHQRTHTGEKPYVCRECGRGFSRQSVLLTHQRRHTGEKPYVCRECGRGFSRQSVLLTHQRRHTGEKPYVCRECGRGFSWQSVLLSHQRTHTGEKPYVCRECGRGFSW…	VKDTWKHIWQVTRQVTWQVTRQVTRQVTWQVSWQVTRQVTWQVTRQVTRQVTWQVSWQVTNKHRDKHRDKNSNKHRNKHRDRSY	0	17	A
Av:c:0464:M14S:D-A	Av:0464	:A:B:C:D:D:E:C:F:G:H|h:D:D:E:C:F:G:H:F:I:J	TRUE	FALSE	TGTGGACAAGGTTTCAGTGTTAAATCAGATGTTATTACACACCAAAGGACACATACAGGGGAGAAGCTCTACGTCTGCAGGGAGTGTGGGCGGGGCTTTAGCTGGAAGTCACACCTCCTCATTCACCAGAGGATACACACAGGGGAGAAGCCCTATGTCTGCAGGGAGTGTGGGCGGGGCTTTAGCTGGCAGTCAGTCCTCCTCACTCACCAGAGGACACACACAGGGGAGAAGCCCTATGTCTGCAGGGAGTGTGGGCGGGGCTTTAGCCGGCAGTCAGTCCTCCTCACTCACCAGAGGAGACACACAGGGGAGAAGCCCTATGTCTGCAGGGAGTGTGGGCGGGGCTTTAGCCGGCAGTCAGTCCTCCTCACTCACCAGAGGAGACACACAGGGGAG…	CGQGFSVKSDVITHQRTHTGEKLYVCRECGRGFSWKSHLLIHQRIHTGEKPYVCRECGRGFSWQSVLLTHQRTHTGEKPYVCRECGRGFSRQSVLLTHQRRHTGEKPYVCRECGRGFSRQSVLLTHQRRHTGEKPYVCRECGRGFSWQSVLLSHQRTHTGEKPYVCRECGRGFSWQSVLLTHQRTHTGEKPYVCRECGRGFSNKSHLLRHQRTHTGEKPYVCRECGRGFRDKSHLLRHQRTHTGEKPYVCRECGRGFRDKSNLLSHQRTHTGEKPYVCRECGRGFSNKSHLLSHQRTHTGEKPYVCRECGRGFSRQSVLLTHQRRHTGEKPYVCRECGRGFSRQSVLLTHQRRHTGEKPYVCRECGRGFSWQSVLLSHQRTHTGEKPYVCRECGRGFSW…	VKDTWKHIWQVTRQVTRQVTWQVSWQVTNKHRDKHRDKNSNKHSRQVTRQVTWQVSWQVTNKHRDKHRDKNSNKHRNKHRDRSY	0	17	A
Av:c:0466:M14S:D-A	Av:0466	:A:B:C:D:D:E:C:F:G:H:F:Q:F:Q:I:J	TRUE	FALSE	TGTGGACAAGGTTTCAGTGTTAAATCAGATGTTATTACACACCAAAGGACACATACAGGGGAGAAGCTCTACGTCTGCAGGGAGTGTGGGCGGGGCTTTAGCTGGAAGTCACACCTCCTCATTCACCAGAGGATACACACAGGGGAGAAGCCCTATGTCTGCAGGGAGTGTGGGCGGGGCTTTAGCTGGCAGTCAGTCCTCCTCACTCACCAGAGGACACACACAGGGGAGAAGCCCTATGTCTGCAGGGAGTGTGGGCGGGGCTTTAGCCGGCAGTCAGTCCTCCTCACTCACCAGAGGAGACACACAGGGGAGAAGCCCTATGTCTGCAGGGAGTGTGGGCGGGGCTTTAGCCGGCAGTCAGTCCTCCTCACTCACCAGAGGAGACACACAGGGGAG…	CGQGFSVKSDVITHQRTHTGEKLYVCRECGRGFSWKSHLLIHQRIHTGEKPYVCRECGRGFSWQSVLLTHQRTHTGEKPYVCRECGRGFSRQSVLLTHQRRHTGEKPYVCRECGRGFSRQSVLLTHQRRHTGEKPYVCRECGRGFSWQSVLLSHQRTHTGEKPYVCRECGRGFSWQSVLLTHQRTHTGEKPYVCRECGRGFSNKSHLLRHQRTHTGEKPYVCRECGRGFRDKSHLLRHQRTHTGEKPYVCRECGRGFRDKSNLLSHQRTHTGEKPYVCRECGRGFSNKSHLLRHQRTHTGEKPYVCRECGRGFRNKSHLLRHQRTHTGEKPYVCRECGRGFSNKSHLLRHQRTHTGEKPYVCRECGRGFRNKSHLLRHQRTHTGEKPYVCRECGRGFRN…	VKDTWKHIWQVTRQVTRQVTWQVSWQVTNKHRDKHRDKNSNKHRNKHRNKHRNKHRNKHRDRSY	4	11	A
Av:c:0476:M14S:D-A	Av:0476	:A:B:C:D:D:E:C:F:G:H:D:E:C:F:D:E:C:F:G:H:F:I:J	TRUE	FALSE	TGTGGACAAGGTTTCAGTGTTAAATCAGATGTTATTACACACCAAAGGACACATACAGGGGAGAAGCTCTACGTCTGCAGGGAGTGTGGGCGGGGCTTTAGCTGGAAGTCACACCTCCTCATTCACCAGAGGATACACACAGGGGAGAAGCCCTATGTCTGCAGGGAGTGTGGGCGGGGCTTTAGCTGGCAGTCAGTCCTCCTCACTCACCAGAGGACACACACAGGGGAGAAGCCCTATGTCTGCAGGGAGTGTGGGCGGGGCTTTAGCCGGCAGTCAGTCCTCCTCACTCACCAGAGGAGACACACAGGGGAGAAGCCCTATGTCTGCAGGGAGTGTGGGCGGGGCTTTAGCCGGCAGTCAGTCCTCCTCACTCACCAGAGGAGACACACAGGGGAG…	CGQGFSVKSDVITHQRTHTGEKLYVCRECGRGFSWKSHLLIHQRIHTGEKPYVCRECGRGFSWQSVLLTHQRTHTGEKPYVCRECGRGFSRQSVLLTHQRRHTGEKPYVCRECGRGFSRQSVLLTHQRRHTGEKPYVCRECGRGFSWQSVLLSHQRTHTGEKPYVCRECGRGFSWQSVLLTHQRTHTGEKPYVCRECGRGFSNKSHLLRHQRTHTGEKPYVCRECGRGFRDKSHLLRHQRTHTGEKPYVCRECGRGFRDKSNLLSHQRTHTGEKPYVCRECGRGFSRQSVLLTHQRRHTGEKPYVCRECGRGFSWQSVLLSHQRTHTGEKPYVCRECGRGFSWQSVLLTHQRTHTGEKPYVCRECGRGFSNKSHLLRHQRTHTGEKPYVCRECGRGFSR…	VKDTWKHIWQVTRQVTRQVTWQVSWQVTNKHRDKHRDKNSRQVTWQVSWQVTNKHRRQVTWQVSWQVTNKHRDKHRDKNSNKHRNKHRDRSY	0	15	A
Av:c:0484:M16S:D-A	Av:0484	:A:B:C:D:D:E:C:F:G|k:C:F:G:H:F:I:J	TRUE	FALSE	TGTGGACAAGGTTTCAGTGTTAAATCAGATGTTATTACACACCAAAGGACACATACAGGGGAGAAGCTCTACGTCTGCAGGGAGTGTGGGCGGGGCTTTAGCTGGAAGTCACACCTCCTCATTCACCAGAGGATACACACAGGGGAGAAGCCCTATGTCTGCAGGGAGTGTGGGCGGGGCTTTAGCTGGCAGTCAGTCCTCCTCACTCACCAGAGGACACACACAGGGGAGAAGCCCTATGTCTGCAGGGAGTGTGGGCGGGGCTTTAGCCGGCAGTCAGTCCTCCTCACTCACCAGAGGAGACACACAGGGGAGAAGCCCTATGTCTGCAGGGAGTGTGGGCGGGGCTTTAGCCGGCAGTCAGTCCTCCTCACTCACCAGAGGAGACACACAGGGGAG…	CGQGFSVKSDVITHQRTHTGEKLYVCRECGRGFSWKSHLLIHQRIHTGEKPYVCRECGRGFSWQSVLLTHQRTHTGEKPYVCRECGRGFSRQSVLLTHQRRHTGEKPYVCRECGRGFSRQSVLLTHQRRHTGEKPYVCRECGRGFSWQSVLLSHQRTHTGEKPYVCRECGRGFSWQSVLLTHQRTHTGEKPYVCRECGRGFSNKSHLLRHQRTHTGEKPYVCRECGRGFRDKSHLLRHQRTHTGEKPYVCRECGRGFRDKSNLLRHQRTHTGEKPYVCRECGRGFSWQSVLLTHQRTHTGEKPYVCRECGRGFSNKSHLLRHQRTHTGEKPYVCRECGRGFRDKSHLLRHQRTHTGEKPYVCRECGRGFRDKSNLLSHQRTHTGEKPYVCRECGRGFSN…	VKDTWKHIWQVTRQVTRQVTWQVSWQVTNKHRDKHRDKNRWQVTNKHRDKHRDKNSNKHRNKHRDRSY	0	10	A
Av:c:0485:M16S:D-A	Av:0485	:A:B:C:D:D:E:C:F:G:H:H:F:Q:H:F:I:J	TRUE	FALSE	TGTGGACAAGGTTTCAGTGTTAAATCAGATGTTATTACACACCAAAGGACACATACAGGGGAGAAGCTCTACGTCTGCAGGGAGTGTGGGCGGGGCTTTAGCTGGAAGTCACACCTCCTCATTCACCAGAGGATACACACAGGGGAGAAGCCCTATGTCTGCAGGGAGTGTGGGCGGGGCTTTAGCTGGCAGTCAGTCCTCCTCACTCACCAGAGGACACACACAGGGGAGAAGCCCTATGTCTGCAGGGAGTGTGGGCGGGGCTTTAGCCGGCAGTCAGTCCTCCTCACTCACCAGAGGAGACACACAGGGGAGAAGCCCTATGTCTGCAGGGAGTGTGGGCGGGGCTTTAGCCGGCAGTCAGTCCTCCTCACTCACCAGAGGAGACACACAGGGGAG…	CGQGFSVKSDVITHQRTHTGEKLYVCRECGRGFSWKSHLLIHQRIHTGEKPYVCRECGRGFSWQSVLLTHQRTHTGEKPYVCRECGRGFSRQSVLLTHQRRHTGEKPYVCRECGRGFSRQSVLLTHQRRHTGEKPYVCRECGRGFSWQSVLLSHQRTHTGEKPYVCRECGRGFSWQSVLLTHQRTHTGEKPYVCRECGRGFSNKSHLLRHQRTHTGEKPYVCRECGRGFRDKSHLLRHQRTHTGEKPYVCRECGRGFRDKSNLLSHQRTHTGEKPYVCRECGRGFRDKSNLLSHQRTHTGEKPYVCRECGRGFSNKSHLLRHQRTHTGEKPYVCRECGRGFRNKSHLLRHQRTHTGEKPYVCRECGRGFRDKSNLLSHQRTHTGEKPYVCRECGRGFSN…	VKDTWKHIWQVTRQVTRQVTWQVSWQVTNKHRDKHRDKNSDKNSNKHRNKHRDKNSNKHRNKHRDRSY	1	11	A
Av:c:0487:M16S:D-A	Av:0487	:A:B:C:D:D:E:C:F:G:H:F:H:F:G:F:I:J	TRUE	FALSE	TGTGGACAAGGTTTCAGTGTTAAATCAGATGTTATTACACACCAAAGGACACATACAGGGGAGAAGCTCTACGTCTGCAGGGAGTGTGGGCGGGGCTTTAGCTGGAAGTCACACCTCCTCATTCACCAGAGGATACACACAGGGGAGAAGCCCTATGTCTGCAGGGAGTGTGGGCGGGGCTTTAGCTGGCAGTCAGTCCTCCTCACTCACCAGAGGACACACACAGGGGAGAAGCCCTATGTCTGCAGGGAGTGTGGGCGGGGCTTTAGCCGGCAGTCAGTCCTCCTCACTCACCAGAGGAGACACACAGGGGAGAAGCCCTATGTCTGCAGGGAGTGTGGGCGGGGCTTTAGCCGGCAGTCAGTCCTCCTCACTCACCAGAGGAGACACACAGGGGAG…	CGQGFSVKSDVITHQRTHTGEKLYVCRECGRGFSWKSHLLIHQRIHTGEKPYVCRECGRGFSWQSVLLTHQRTHTGEKPYVCRECGRGFSRQSVLLTHQRRHTGEKPYVCRECGRGFSRQSVLLTHQRRHTGEKPYVCRECGRGFSWQSVLLSHQRTHTGEKPYVCRECGRGFSWQSVLLTHQRTHTGEKPYVCRECGRGFSNKSHLLRHQRTHTGEKPYVCRECGRGFRDKSHLLRHQRTHTGEKPYVCRECGRGFRDKSNLLSHQRTHTGEKPYVCRECGRGFSNKSHLLRHQRTHTGEKPYVCRECGRGFRDKSNLLSHQRTHTGEKPYVCRECGRGFSNKSHLLRHQRTHTGEKPYVCRECGRGFRDKSHLLRHQRTHTGEKPYVCRECGRGFSN…	VKDTWKHIWQVTRQVTRQVTWQVSWQVTNKHRDKHRDKNSNKHRDKNSNKHRDKHRNKHRNKHRDRSY	6	7	A
Av:c:0495:M16S:D-A	Av:0495	:A:B:C:D:D:E:C|b:C:D:D:E|g:G:H:F:I:J	TRUE	FALSE	TGTGGACAAGGTTTCAGTGTTAAATCAGATGTTATTACACACCAAAGGACACATACAGGGGAGAAGCTCTACGTCTGCAGGGAGTGTGGGCGGGGCTTTAGCTGGAAGTCACACCTCCTCATTCACCAGAGGATACACACAGGGGAGAAGCCCTATGTCTGCAGGGAGTGTGGGCGGGGCTTTAGCTGGCAGTCAGTCCTCCTCACTCACCAGAGGACACACACAGGGGAGAAGCCCTATGTCTGCAGGGAGTGTGGGCGGGGCTTTAGCCGGCAGTCAGTCCTCCTCACTCACCAGAGGAGACACACAGGGGAGAAGCCCTATGTCTGCAGGGAGTGTGGGCGGGGCTTTAGCCGGCAGTCAGTCCTCCTCACTCACCAGAGGAGACACACAGGGGAG…	CGQGFSVKSDVITHQRTHTGEKLYVCRECGRGFSWKSHLLIHQRIHTGEKPYVCRECGRGFSWQSVLLTHQRTHTGEKPYVCRECGRGFSRQSVLLTHQRRHTGEKPYVCRECGRGFSRQSVLLTHQRRHTGEKPYVCRECGRGFSWQSVLLSHQRTHTGEKPYVCRECGRGFSWQSVLLTHQRTHTGEKPYVCRECGRGFSWQSVLLTHQRRHTGEKPYVCRECGRGFSWQSVLLTHQRTHTGEKPYVCRECGRGFSRQSVLLTHQRRHTGEKPYVCRECGRGFSRQSVLLTHQRRHTGEKPYVCRECGRGFSWQSVLLSHQRTHTGEKPYVCRECGRGFRDKSHLLRHQRTHTGEKPYVCRECGRGFRDKSHLLRHQRTHTGEKPYVCRECGRGFRD…	VKDTWKHIWQVTRQVTRQVTWQVSWQVTWQVTWQVTRQVTRQVTWQVSDKHRDKHRDKNSNKHRNKHRDRSY	1	18	A
Av:c:0496:M16S:D-A	Av:0496	:A:B:C:D:D:E:C:F:G:G:E:C:F:G:H:F:I:J	TRUE	FALSE	TGTGGACAAGGTTTCAGTGTTAAATCAGATGTTATTACACACCAAAGGACACATACAGGGGAGAAGCTCTACGTCTGCAGGGAGTGTGGGCGGGGCTTTAGCTGGAAGTCACACCTCCTCATTCACCAGAGGATACACACAGGGGAGAAGCCCTATGTCTGCAGGGAGTGTGGGCGGGGCTTTAGCTGGCAGTCAGTCCTCCTCACTCACCAGAGGACACACACAGGGGAGAAGCCCTATGTCTGCAGGGAGTGTGGGCGGGGCTTTAGCCGGCAGTCAGTCCTCCTCACTCACCAGAGGAGACACACAGGGGAGAAGCCCTATGTCTGCAGGGAGTGTGGGCGGGGCTTTAGCCGGCAGTCAGTCCTCCTCACTCACCAGAGGAGACACACAGGGGAG…	CGQGFSVKSDVITHQRTHTGEKLYVCRECGRGFSWKSHLLIHQRIHTGEKPYVCRECGRGFSWQSVLLTHQRTHTGEKPYVCRECGRGFSRQSVLLTHQRRHTGEKPYVCRECGRGFSRQSVLLTHQRRHTGEKPYVCRECGRGFSWQSVLLSHQRTHTGEKPYVCRECGRGFSWQSVLLTHQRTHTGEKPYVCRECGRGFSNKSHLLRHQRTHTGEKPYVCRECGRGFRDKSHLLRHQRTHTGEKPYVCRECGRGFRDKSHLLRHQRTHTGEKPYVCRECGRGFSWQSVLLSHQRTHTGEKPYVCRECGRGFSWQSVLLTHQRTHTGEKPYVCRECGRGFSNKSHLLRHQRTHTGEKPYVCRECGRGFRDKSHLLRHQRTHTGEKPYVCRECGRGFRD…	VKDTWKHIWQVTRQVTRQVTWQVSWQVTNKHRDKHRDKHRWQVSWQVTNKHRDKHRDKNSNKHRNKHRDRSY	0	11	A
Av:c:0498:M16S:D-A	Av:0498	:A:B:C:D:D:E:C:F:G:H:F:Q:Q:H:F|H:I:J	TRUE	FALSE	TGTGGACAAGGTTTCAGTGTTAAATCAGATGTTATTACACACCAAAGGACACATACAGGGGAGAAGCTCTACGTCTGCAGGGAGTGTGGGCGGGGCTTTAGCTGGAAGTCACACCTCCTCATTCACCAGAGGATACACACAGGGGAGAAGCCCTATGTCTGCAGGGAGTGTGGGCGGGGCTTTAGCTGGCAGTCAGTCCTCCTCACTCACCAGAGGACACACACAGGGGAGAAGCCCTATGTCTGCAGGGAGTGTGGGCGGGGCTTTAGCCGGCAGTCAGTCCTCCTCACTCACCAGAGGAGACACACAGGGGAGAAGCCCTATGTCTGCAGGGAGTGTGGGCGGGGCTTTAGCCGGCAGTCAGTCCTCCTCACTCACCAGAGGAGACACACAGGGGAG…	CGQGFSVKSDVITHQRTHTGEKLYVCRECGRGFSWKSHLLIHQRIHTGEKPYVCRECGRGFSWQSVLLTHQRTHTGEKPYVCRECGRGFSRQSVLLTHQRRHTGEKPYVCRECGRGFSRQSVLLTHQRRHTGEKPYVCRECGRGFSWQSVLLSHQRTHTGEKPYVCRECGRGFSWQSVLLTHQRTHTGEKPYVCRECGRGFSNKSHLLRHQRTHTGEKPYVCRECGRGFRDKSHLLRHQRTHTGEKPYVCRECGRGFRDKSNLLSHQRTHTGEKPYVCRECGRGFSNKSHLLRHQRTHTGEKPYVCRECGRGFRNKSHLLRHQRTHTGEKPYVCRECGRGFRNKSHLLRHQRTHTGEKPYVCRECGRGFRDKSNLLSHQRTHTGEKPYVCRECGRGFSN…	VKDTWKHIWQVTRQVTRQVTWQVSWQVTNKHRDKHRDKNSNKHRNKHRNKHRDKNSNKHRNKHRNKHRDRSY	4	8	A
Av:c:0499:M16S:D-A	Av:0499	:A:B:C:D:D:E:C:F:G:H:F:I:J|g:G:H:I:J	TRUE	FALSE	TGTGGACAAGGTTTCAGTGTTAAATCAGATGTTATTACACACCAAAGGACACATACAGGGGAGAAGCTCTACGTCTGCAGGGAGTGTGGGCGGGGCTTTAGCTGGAAGTCACACCTCCTCATTCACCAGAGGATACACACAGGGGAGAAGCCCTATGTCTGCAGGGAGTGTGGGCGGGGCTTTAGCTGGCAGTCAGTCCTCCTCACTCACCAGAGGACACACACAGGGGAGAAGCCCTATGTCTGCAGGGAGTGTGGGCGGGGCTTTAGCCGGCAGTCAGTCCTCCTCACTCACCAGAGGAGACACACAGGGGAGAAGCCCTATGTCTGCAGGGAGTGTGGGCGGGGCTTTAGCCGGCAGTCAGTCCTCCTCACTCACCAGAGGAGACACACAGGGGAG…	CGQGFSVKSDVITHQRTHTGEKLYVCRECGRGFSWKSHLLIHQRIHTGEKPYVCRECGRGFSWQSVLLTHQRTHTGEKPYVCRECGRGFSRQSVLLTHQRRHTGEKPYVCRECGRGFSRQSVLLTHQRRHTGEKPYVCRECGRGFSWQSVLLSHQRTHTGEKPYVCRECGRGFSWQSVLLTHQRTHTGEKPYVCRECGRGFSNKSHLLRHQRTHTGEKPYVCRECGRGFRDKSHLLRHQRTHTGEKPYVCRECGRGFRDKSNLLSHQRTHTGEKPYVCRECGRGFSNKSHLLRHQRTHTGEKPYVCRECGRGFRNKSHLLRHQRTHTGEKPYVCRECGRGFSDRSSLCYHQRTHTGEKPYVCRECGRGFRDKSHLLRHQRTHTGEKPYVCRECGRGFRD…	VKDTWKHIWQVTRQVTRQVTWQVSWQVTNKHRDKHRDKNSNKHRNKHRDRSYDKHRDKHRDKNSNKHRDRSY	0	8	A
Av:c:0501:M16S:D-A	Av:0501	:A:B:C:D|b:D:D:E:C:F:G:H:F:I:J	TRUE	FALSE	TGTGGACAAGGTTTCAGTGTTAAATCAGATGTTATTACACACCAAAGGACACATACAGGGGAGAAGCTCTACGTCTGCAGGGAGTGTGGGCGGGGCTTTAGCTGGAAGTCACACCTCCTCATTCACCAGAGGATACACACAGGGGAGAAGCCCTATGTCTGCAGGGAGTGTGGGCGGGGCTTTAGCTGGCAGTCAGTCCTCCTCACTCACCAGAGGACACACACAGGGGAGAAGCCCTATGTCTGCAGGGAGTGTGGGCGGGGCTTTAGCCGGCAGTCAGTCCTCCTCACTCACCAGAGGAGACACACAGGGGAGAAGCCCTATGTCTGCAGGGAGTGTGGGCGGGGCTTTAGCTGGCAGTCAGTCCTCCTCACTCACCAGAGGAGACACACAGGGGAG…	CGQGFSVKSDVITHQRTHTGEKLYVCRECGRGFSWKSHLLIHQRIHTGEKPYVCRECGRGFSWQSVLLTHQRTHTGEKPYVCRECGRGFSRQSVLLTHQRRHTGEKPYVCRECGRGFSWQSVLLTHQRRHTGEKPYVCRECGRGFSRQSVLLTHQRRHTGEKPYVCRECGRGFSRQSVLLTHQRRHTGEKPYVCRECGRGFSWQSVLLSHQRTHTGEKPYVCRECGRGFSWQSVLLTHQRTHTGEKPYVCRECGRGFSNKSHLLRHQRTHTGEKPYVCRECGRGFRDKSHLLRHQRTHTGEKPYVCRECGRGFRDKSNLLSHQRTHTGEKPYVCRECGRGFSNKSHLLRHQRTHTGEKPYVCRECGRGFRNKSHLLRHQRTHTGEKPYVCRECGRGFSD…	VKDTWKHIWQVTRQVTWQVTRQVTRQVTWQVSWQVTNKHRDKHRDKNSNKHRNKHRDRSY	0	17	A
Av:c:0505:M16S:D-A	Av:0505	:A:B:C:D:D:E:C:F:G:H:H:G:H:G:H:H:F:I:J	TRUE	FALSE	TGTGGACAAGGTTTCAGTGTTAAATCAGATGTTATTACACACCAAAGGACACATACAGGGGAGAAGCTCTACGTCTGCAGGGAGTGTGGGCGGGGCTTTAGCTGGAAGTCACACCTCCTCATTCACCAGAGGATACACACAGGGGAGAAGCCCTATGTCTGCAGGGAGTGTGGGCGGGGCTTTAGCTGGCAGTCAGTCCTCCTCACTCACCAGAGGACACACACAGGGGAGAAGCCCTATGTCTGCAGGGAGTGTGGGCGGGGCTTTAGCCGGCAGTCAGTCCTCCTCACTCACCAGAGGAGACACACAGGGGAGAAGCCCTATGTCTGCAGGGAGTGTGGGCGGGGCTTTAGCCGGCAGTCAGTCCTCCTCACTCACCAGAGGAGACACACAGGGGAG…	CGQGFSVKSDVITHQRTHTGEKLYVCRECGRGFSWKSHLLIHQRIHTGEKPYVCRECGRGFSWQSVLLTHQRTHTGEKPYVCRECGRGFSRQSVLLTHQRRHTGEKPYVCRECGRGFSRQSVLLTHQRRHTGEKPYVCRECGRGFSWQSVLLSHQRTHTGEKPYVCRECGRGFSWQSVLLTHQRTHTGEKPYVCRECGRGFSNKSHLLRHQRTHTGEKPYVCRECGRGFRDKSHLLRHQRTHTGEKPYVCRECGRGFRDKSNLLSHQRTHTGEKPYVCRECGRGFRDKSNLLSHQRTHTGEKPYVCRECGRGFRDKSHLLRHQRTHTGEKPYVCRECGRGFRDKSNLLSHQRTHTGEKPYVCRECGRGFRDKSHLLRHQRTHTGEKPYVCRECGRGFRD…	VKDTWKHIWQVTRQVTRQVTWQVSWQVTNKHRDKHRDKNSDKNSDKHRDKNSDKHRDKNSDKNSNKHRNKHRDRSY	3	9	A
Av:c:0506:M16S:D-A	Av:0506	:A:B:C:D:D:E:C:F:G:H:F:Q|v:I:J	TRUE	FALSE	TGTGGACAAGGTTTCAGTGTTAAATCAGATGTTATTACACACCAAAGGACACATACAGGGGAGAAGCTCTACGTCTGCAGGGAGTGTGGGCGGGGCTTTAGCTGGAAGTCACACCTCCTCATTCACCAGAGGATACACACAGGGGAGAAGCCCTATGTCTGCAGGGAGTGTGGGCGGGGCTTTAGCTGGCAGTCAGTCCTCCTCACTCACCAGAGGACACACACAGGGGAGAAGCCCTATGTCTGCAGGGAGTGTGGGCGGGGCTTTAGCCGGCAGTCAGTCCTCCTCACTCACCAGAGGAGACACACAGGGGAGAAGCCCTATGTCTGCAGGGAGTGTGGGCGGGGCTTTAGCCGGCAGTCAGTCCTCCTCACTCACCAGAGGAGACACACAGGGGAG…	CGQGFSVKSDVITHQRTHTGEKLYVCRECGRGFSWKSHLLIHQRIHTGEKPYVCRECGRGFSWQSVLLTHQRTHTGEKPYVCRECGRGFSRQSVLLTHQRRHTGEKPYVCRECGRGFSRQSVLLTHQRRHTGEKPYVCRECGRGFSWQSVLLSHQRTHTGEKPYVCRECGRGFSWQSVLLTHQRTHTGEKPYVCRECGRGFSNKSHLLRHQRTHTGEKPYVCRECGRGFRDKSHLLRHQRTHTGEKPYVCRECGRGFRDKSNLLSHQRTHTGEKPYVCRECGRGFSNKSHLLRHQRTHTGEKPYVCRECGRGFRNKSHLLRHQRTHTGEKPYVCRECGRGFRNKSHLLSHQRTHTGEKPYVCRECGRGFRNKSHLLRHQRTHTGEKPYVCRECGRGFSD…	VKDTWKHIWQVTRQVTRQVTWQVSWQVTNKHRDKHRDKNSNKHRNKHRNKHSNKHRDRSY	4	10	A
Av:c:0507:M16S:D-A	Av:0507	:A:B:C:D:D:E:C:F:G:H:F:C:F:G:H:F:F:I:J	TRUE	FALSE	TGTGGACAAGGTTTCAGTGTTAAATCAGATGTTATTACACACCAAAGGACACATACAGGGGAGAAGCTCTACGTCTGCAGGGAGTGTGGGCGGGGCTTTAGCTGGAAGTCACACCTCCTCATTCACCAGAGGATACACACAGGGGAGAAGCCCTATGTCTGCAGGGAGTGTGGGCGGGGCTTTAGCTGGCAGTCAGTCCTCCTCACTCACCAGAGGACACACACAGGGGAGAAGCCCTATGTCTGCAGGGAGTGTGGGCGGGGCTTTAGCCGGCAGTCAGTCCTCCTCACTCACCAGAGGAGACACACAGGGGAGAAGCCCTATGTCTGCAGGGAGTGTGGGCGGGGCTTTAGCCGGCAGTCAGTCCTCCTCACTCACCAGAGGAGACACACAGGGGAG…	CGQGFSVKSDVITHQRTHTGEKLYVCRECGRGFSWKSHLLIHQRIHTGEKPYVCRECGRGFSWQSVLLTHQRTHTGEKPYVCRECGRGFSRQSVLLTHQRRHTGEKPYVCRECGRGFSRQSVLLTHQRRHTGEKPYVCRECGRGFSWQSVLLSHQRTHTGEKPYVCRECGRGFSWQSVLLTHQRTHTGEKPYVCRECGRGFSNKSHLLRHQRTHTGEKPYVCRECGRGFRDKSHLLRHQRTHTGEKPYVCRECGRGFRDKSNLLSHQRTHTGEKPYVCRECGRGFSNKSHLLRHQRTHTGEKPYVCRECGRGFSWQSVLLTHQRTHTGEKPYVCRECGRGFSNKSHLLRHQRTHTGEKPYVCRECGRGFRDKSHLLRHQRTHTGEKPYVCRECGRGFRD…	VKDTWKHIWQVTRQVTRQVTWQVSWQVTNKHRDKHRDKNSNKHRWQVTNKHRDKHRDKNSNKHRNKHRNKHRDRSY	4	7	A
Av:c:0509:M16S:D-A	Av:0509	:A:B:C:D:D:E:C:F:G:H:F:I:Q:F:G:H:F:I:J	TRUE	FALSE	TGTGGACAAGGTTTCAGTGTTAAATCAGATGTTATTACACACCAAAGGACACATACAGGGGAGAAGCTCTACGTCTGCAGGGAGTGTGGGCGGGGCTTTAGCTGGAAGTCACACCTCCTCATTCACCAGAGGATACACACAGGGGAGAAGCCCTATGTCTGCAGGGAGTGTGGGCGGGGCTTTAGCTGGCAGTCAGTCCTCCTCACTCACCAGAGGACACACACAGGGGAGAAGCCCTATGTCTGCAGGGAGTGTGGGCGGGGCTTTAGCCGGCAGTCAGTCCTCCTCACTCACCAGAGGAGACACACAGGGGAGAAGCCCTATGTCTGCAGGGAGTGTGGGCGGGGCTTTAGCCGGCAGTCAGTCCTCCTCACTCACCAGAGGAGACACACAGGGGAG…	CGQGFSVKSDVITHQRTHTGEKLYVCRECGRGFSWKSHLLIHQRIHTGEKPYVCRECGRGFSWQSVLLTHQRTHTGEKPYVCRECGRGFSRQSVLLTHQRRHTGEKPYVCRECGRGFSRQSVLLTHQRRHTGEKPYVCRECGRGFSWQSVLLSHQRTHTGEKPYVCRECGRGFSWQSVLLTHQRTHTGEKPYVCRECGRGFSNKSHLLRHQRTHTGEKPYVCRECGRGFRDKSHLLRHQRTHTGEKPYVCRECGRGFRDKSNLLSHQRTHTGEKPYVCRECGRGFSNKSHLLRHQRTHTGEKPYVCRECGRGFRNKSHLLRHQRTHTGEKPYVCRECGRGFRNKSHLLRHQRTHTGEKPYVCRECGRGFSNKSHLLRHQRTHTGEKPYVCRECGRGFRD…	VKDTWKHIWQVTRQVTRQVTWQVSWQVTNKHRDKHRDKNSNKHRNKHRNKHRNKHRDKHRDKNSNKHRNKHRDRSY	0	11	A
Av:c:0520:M16S:D-A	Av:0520	:A:B:C:E:D:D:D:D:E:C:F:D:D:E:C:F:G:H:F:I:J	TRUE	FALSE	TGTGGACAAGGTTTCAGTGTTAAATCAGATGTTATTACACACCAAAGGACACATACAGGGGAGAAGCTCTACGTCTGCAGGGAGTGTGGGCGGGGCTTTAGCTGGAAGTCACACCTCCTCATTCACCAGAGGATACACACAGGGGAGAAGCCCTATGTCTGCAGGGAGTGTGGGCGGGGCTTTAGCTGGCAGTCAGTCCTCCTCACTCACCAGAGGACACACACAGGGGAGAAGCCCTATGTCTGCAGGGAGTGTGGGCGGGGCTTTAGCTGGCAGTCAGTCCTCCTCAGTCACCAGAGGACACACACAGGGGAGAAGCCCTATGTCTGCAGGGAGTGTGGGCGGGGCTTTAGCCGGCAGTCAGTCCTCCTCACTCACCAGAGGAGACACACAGGGGAG…	CGQGFSVKSDVITHQRTHTGEKLYVCRECGRGFSWKSHLLIHQRIHTGEKPYVCRECGRGFSWQSVLLTHQRTHTGEKPYVCRECGRGFSWQSVLLSHQRTHTGEKPYVCRECGRGFSRQSVLLTHQRRHTGEKPYVCRECGRGFSRQSVLLTHQRRHTGEKPYVCRECGRGFSRQSVLLTHQRRHTGEKPYVCRECGRGFSRQSVLLTHQRRHTGEKPYVCRECGRGFSWQSVLLSHQRTHTGEKPYVCRECGRGFSWQSVLLTHQRTHTGEKPYVCRECGRGFSNKSHLLRHQRTHTGEKPYVCRECGRGFSRQSVLLTHQRRHTGEKPYVCRECGRGFSRQSVLLTHQRRHTGEKPYVCRECGRGFSWQSVLLSHQRTHTGEKPYVCRECGRGFSW…	VKDTWKHIWQVTWQVSRQVTRQVTRQVTRQVTWQVSWQVTNKHRRQVTRQVTWQVSWQVTNKHRDKHRDKNSNKHRNKHRDRSY	0	16	A
Av:c:0524:M16S:D-A	Av:0524	:A:B:C:D:D:E:C|h:F:F:G:H:E:C|h:F:F:G:H:F:I:J	TRUE	FALSE	TGTGGACAAGGTTTCAGTGTTAAATCAGATGTTATTACACACCAAAGGACACATACAGGGGAGAAGCTCTACGTCTGCAGGGAGTGTGGGCGGGGCTTTAGCTGGAAGTCACACCTCCTCATTCACCAGAGGATACACACAGGGGAGAAGCCCTATGTCTGCAGGGAGTGTGGGCGGGGCTTTAGCTGGCAGTCAGTCCTCCTCACTCACCAGAGGACACACACAGGGGAGAAGCCCTATGTCTGCAGGGAGTGTGGGCGGGGCTTTAGCCGGCAGTCAGTCCTCCTCACTCACCAGAGGAGACACACAGGGGAGAAGCCCTATGTCTGCAGGGAGTGTGGGCGGGGCTTTAGCCGGCAGTCAGTCCTCCTCACTCACCAGAGGAGACACACAGGGGAG…	CGQGFSVKSDVITHQRTHTGEKLYVCRECGRGFSWKSHLLIHQRIHTGEKPYVCRECGRGFSWQSVLLTHQRTHTGEKPYVCRECGRGFSRQSVLLTHQRRHTGEKPYVCRECGRGFSRQSVLLTHQRRHTGEKPYVCRECGRGFSWQSVLLSHQRTHTGEKPYVCRECGRGFSWQSVLLTHQRTHTGEKPYVCRECGRGFSNKSHLLSHQRTHTGEKPYVCRECGRGFSNKSHLLRHQRTHTGEKPYVCRECGRGFSNKSHLLRHQRTHTGEKPYVCRECGRGFRDKSHLLRHQRTHTGEKPYVCRECGRGFRDKSNLLSHQRTHTGEKPYVCRECGRGFSWQSVLLSHQRTHTGEKPYVCRECGRGFSWQSVLLTHQRTHTGEKPYVCRECGRGFSN…	VKDTWKHIWQVTRQVTRQVTWQVSWQVTNKHSNKHRNKHRDKHRDKNSWQVSWQVTNKHSNKHRNKHRDKHRDKNSNKHRNKHRDRSY	0	11	A
Av:c:0527:M16S:D-A	Av:0527	:A:B:C:D:D:E:F:G:D:C:F:G:H:F:I:J	TRUE	FALSE	TGTGGACAAGGTTTCAGTGTTAAATCAGATGTTATTACACACCAAAGGACACATACAGGGGAGAAGCTCTACGTCTGCAGGGAGTGTGGGCGGGGCTTTAGCTGGAAGTCACACCTCCTCATTCACCAGAGGATACACACAGGGGAGAAGCCCTATGTCTGCAGGGAGTGTGGGCGGGGCTTTAGCTGGCAGTCAGTCCTCCTCACTCACCAGAGGACACACACAGGGGAGAAGCCCTATGTCTGCAGGGAGTGTGGGCGGGGCTTTAGCCGGCAGTCAGTCCTCCTCACTCACCAGAGGAGACACACAGGGGAGAAGCCCTATGTCTGCAGGGAGTGTGGGCGGGGCTTTAGCCGGCAGTCAGTCCTCCTCACTCACCAGAGGAGACACACAGGGGAG…	CGQGFSVKSDVITHQRTHTGEKLYVCRECGRGFSWKSHLLIHQRIHTGEKPYVCRECGRGFSWQSVLLTHQRTHTGEKPYVCRECGRGFSRQSVLLTHQRRHTGEKPYVCRECGRGFSRQSVLLTHQRRHTGEKPYVCRECGRGFSWQSVLLSHQRTHTGEKPYVCRECGRGFSNKSHLLRHQRTHTGEKPYVCRECGRGFRDKSHLLRHQRTHTGEKPYVCRECGRGFSRQSVLLTHQRRHTGEKPYVCRECGRGFSWQSVLLTHQRTHTGEKPYVCRECGRGFSNKSHLLRHQRTHTGEKPYVCRECGRGFRDKSHLLRHQRTHTGEKPYVCRECGRGFRDKSNLLSHQRTHTGEKPYVCRECGRGFSNKSHLLRHQRTHTGEKPYVCRECGRGFRN…	VKDTWKHIWQVTRQVTRQVTWQVSNKHRDKHRRQVTWQVTNKHRDKHRDKNSNKHRNKHRDRSY	0	13	A
Av:c:0529:M16S:D-A	Av:0529	:A:B:C:D:D:E:C:F|g|g|h:G:H:F:I:J	TRUE	FALSE	TGTGGACAAGGTTTCAGTGTTAAATCAGATGTTATTACACACCAAAGGACACATACAGGGGAGAAGCTCTACGTCTGCAGGGAGTGTGGGCGGGGCTTTAGCTGGAAGTCACACCTCCTCATTCACCAGAGGATACACACAGGGGAGAAGCCCTATGTCTGCAGGGAGTGTGGGCGGGGCTTTAGCTGGCAGTCAGTCCTCCTCACTCACCAGAGGACACACACAGGGGAGAAGCCCTATGTCTGCAGGGAGTGTGGGCGGGGCTTTAGCCGGCAGTCAGTCCTCCTCACTCACCAGAGGAGACACACAGGGGAGAAGCCCTATGTCTGCAGGGAGTGTGGGCGGGGCTTTAGCCGGCAGTCAGTCCTCCTCACTCACCAGAGGAGACACACAGGGGAG…	CGQGFSVKSDVITHQRTHTGEKLYVCRECGRGFSWKSHLLIHQRIHTGEKPYVCRECGRGFSWQSVLLTHQRTHTGEKPYVCRECGRGFSRQSVLLTHQRRHTGEKPYVCRECGRGFSRQSVLLTHQRRHTGEKPYVCRECGRGFSWQSVLLSHQRTHTGEKPYVCRECGRGFSWQSVLLTHQRTHTGEKPYVCRECGRGFSNKSHLLRHQRTHTGEKPYVCRECGRGFRDKSHLLRHQRTHTGEKPYVCRECGRGFRDKSHLLRHQRTHTGEKPYVCRECGRGFSNKSHLLSHQRTHTGEKPYVCRECGRGFRDKSHLLRHQRTHTGEKPYVCRECGRGFRDKSNLLSHQRTHTGEKPYVCRECGRGFSNKSHLLRHQRTHTGEKPYVCRECGRGFRN…	VKDTWKHIWQVTRQVTRQVTWQVSWQVTNKHRDKHRDKHRNKHSDKHRDKNSNKHRNKHRDRSY	1	11	A
Av:c:0530:M16S:D-A	Av:0530	:A:B:C:D:D:C:D:D:E:E:D:D:C:D:D:E:C:F:G:H:F:I:J	TRUE	FALSE	TGTGGACAAGGTTTCAGTGTTAAATCAGATGTTATTACACACCAAAGGACACATACAGGGGAGAAGCTCTACGTCTGCAGGGAGTGTGGGCGGGGCTTTAGCTGGAAGTCACACCTCCTCATTCACCAGAGGATACACACAGGGGAGAAGCCCTATGTCTGCAGGGAGTGTGGGCGGGGCTTTAGCTGGCAGTCAGTCCTCCTCACTCACCAGAGGACACACACAGGGGAGAAGCCCTATGTCTGCAGGGAGTGTGGGCGGGGCTTTAGCCGGCAGTCAGTCCTCCTCACTCACCAGAGGAGACACACAGGGGAGAAGCCCTATGTCTGCAGGGAGTGTGGGCGGGGCTTTAGCCGGCAGTCAGTCCTCCTCACTCACCAGAGGAGACACACAGGGGAG…	CGQGFSVKSDVITHQRTHTGEKLYVCRECGRGFSWKSHLLIHQRIHTGEKPYVCRECGRGFSWQSVLLTHQRTHTGEKPYVCRECGRGFSRQSVLLTHQRRHTGEKPYVCRECGRGFSRQSVLLTHQRRHTGEKPYVCRECGRGFSWQSVLLTHQRTHTGEKPYVCRECGRGFSRQSVLLTHQRRHTGEKPYVCRECGRGFSRQSVLLTHQRRHTGEKPYVCRECGRGFSWQSVLLSHQRTHTGEKPYVCRECGRGFSWQSVLLSHQRTHTGEKPYVCRECGRGFSRQSVLLTHQRRHTGEKPYVCRECGRGFSRQSVLLTHQRRHTGEKPYVCRECGRGFSWQSVLLTHQRTHTGEKPYVCRECGRGFSRQSVLLTHQRRHTGEKPYVCRECGRGFSR…	VKDTWKHIWQVTRQVTRQVTWQVTRQVTRQVTWQVSWQVSRQVTRQVTWQVTRQVTRQVTWQVSWQVTNKHRDKHRDKNSNKHRNKHRDRSY	0	17	A
Av:c:0532:M16S:D-A	Av:0532	:A:B:C:D:D:E:C:F:G:H:D:D:E:C:F:H:D:D:E:C:F:I:J	TRUE	FALSE	TGTGGACAAGGTTTCAGTGTTAAATCAGATGTTATTACACACCAAAGGACACATACAGGGGAGAAGCTCTACGTCTGCAGGGAGTGTGGGCGGGGCTTTAGCTGGAAGTCACACCTCCTCATTCACCAGAGGATACACACAGGGGAGAAGCCCTATGTCTGCAGGGAGTGTGGGCGGGGCTTTAGCTGGCAGTCAGTCCTCCTCACTCACCAGAGGACACACACAGGGGAGAAGCCCTATGTCTGCAGGGAGTGTGGGCGGGGCTTTAGCCGGCAGTCAGTCCTCCTCACTCACCAGAGGAGACACACAGGGGAGAAGCCCTATGTCTGCAGGGAGTGTGGGCGGGGCTTTAGCCGGCAGTCAGTCCTCCTCACTCACCAGAGGAGACACACAGGGGAG…	CGQGFSVKSDVITHQRTHTGEKLYVCRECGRGFSWKSHLLIHQRIHTGEKPYVCRECGRGFSWQSVLLTHQRTHTGEKPYVCRECGRGFSRQSVLLTHQRRHTGEKPYVCRECGRGFSRQSVLLTHQRRHTGEKPYVCRECGRGFSWQSVLLSHQRTHTGEKPYVCRECGRGFSWQSVLLTHQRTHTGEKPYVCRECGRGFSNKSHLLRHQRTHTGEKPYVCRECGRGFRDKSHLLRHQRTHTGEKPYVCRECGRGFRDKSNLLSHQRTHTGEKPYVCRECGRGFSRQSVLLTHQRRHTGEKPYVCRECGRGFSRQSVLLTHQRRHTGEKPYVCRECGRGFSWQSVLLSHQRTHTGEKPYVCRECGRGFSWQSVLLTHQRTHTGEKPYVCRECGRGFSN…	VKDTWKHIWQVTRQVTRQVTWQVSWQVTNKHRDKHRDKNSRQVTRQVTWQVSWQVTNKHRDKNSRQVTRQVTWQVSWQVTNKHRNKHRDRSY	12	15	A
Av:c:0536:M16S:D-A	Av:0536	:A:B:C:D:D:E:C:F:G:H|h:D:D:E:C:F:G:H:F:G:H:F:I:J	TRUE	FALSE	TGTGGACAAGGTTTCAGTGTTAAATCAGATGTTATTACACACCAAAGGACACATACAGGGGAGAAGCTCTACGTCTGCAGGGAGTGTGGGCGGGGCTTTAGCTGGAAGTCACACCTCCTCATTCACCAGAGGATACACACAGGGGAGAAGCCCTATGTCTGCAGGGAGTGTGGGCGGGGCTTTAGCTGGCAGTCAGTCCTCCTCACTCACCAGAGGACACACACAGGGGAGAAGCCCTATGTCTGCAGGGAGTGTGGGCGGGGCTTTAGCCGGCAGTCAGTCCTCCTCACTCACCAGAGGAGACACACAGGGGAGAAGCCCTATGTCTGCAGGGAGTGTGGGCGGGGCTTTAGCCGGCAGTCAGTCCTCCTCACTCACCAGAGGAGACACACAGGGGAG…	CGQGFSVKSDVITHQRTHTGEKLYVCRECGRGFSWKSHLLIHQRIHTGEKPYVCRECGRGFSWQSVLLTHQRTHTGEKPYVCRECGRGFSRQSVLLTHQRRHTGEKPYVCRECGRGFSRQSVLLTHQRRHTGEKPYVCRECGRGFSWQSVLLSHQRTHTGEKPYVCRECGRGFSWQSVLLTHQRTHTGEKPYVCRECGRGFSNKSHLLRHQRTHTGEKPYVCRECGRGFRDKSHLLRHQRTHTGEKPYVCRECGRGFRDKSNLLSHQRTHTGEKPYVCRECGRGFSNKSHLLSHQRTHTGEKPYVCRECGRGFSRQSVLLTHQRRHTGEKPYVCRECGRGFSRQSVLLTHQRRHTGEKPYVCRECGRGFSWQSVLLSHQRTHTGEKPYVCRECGRGFSW…	VKDTWKHIWQVTRQVTRQVTWQVSWQVTNKHRDKHRDKNSNKHSRQVTRQVTWQVSWQVTNKHRDKHRDKNSNKHRDKHRDKNSNKHRNKHRDRSY	0	12	A
Av:c:0538:M16S:D-A	Av:0538	:A:B:C:D:D:E:C:F:G:H:F|d:D:C:F:D:E:C:F:G:H:F:I:J	TRUE	FALSE	TGTGGACAAGGTTTCAGTGTTAAATCAGATGTTATTACACACCAAAGGACACATACAGGGGAGAAGCTCTACGTCTGCAGGGAGTGTGGGCGGGGCTTTAGCTGGAAGTCACACCTCCTCATTCACCAGAGGATACACACAGGGGAGAAGCCCTATGTCTGCAGGGAGTGTGGGCGGGGCTTTAGCTGGCAGTCAGTCCTCCTCACTCACCAGAGGACACACACAGGGGAGAAGCCCTATGTCTGCAGGGAGTGTGGGCGGGGCTTTAGCCGGCAGTCAGTCCTCCTCACTCACCAGAGGAGACACACAGGGGAGAAGCCCTATGTCTGCAGGGAGTGTGGGCGGGGCTTTAGCCGGCAGTCAGTCCTCCTCACTCACCAGAGGAGACACACAGGGGAG…	CGQGFSVKSDVITHQRTHTGEKLYVCRECGRGFSWKSHLLIHQRIHTGEKPYVCRECGRGFSWQSVLLTHQRTHTGEKPYVCRECGRGFSRQSVLLTHQRRHTGEKPYVCRECGRGFSRQSVLLTHQRRHTGEKPYVCRECGRGFSWQSVLLSHQRTHTGEKPYVCRECGRGFSWQSVLLTHQRTHTGEKPYVCRECGRGFSNKSHLLRHQRTHTGEKPYVCRECGRGFRDKSHLLRHQRTHTGEKPYVCRECGRGFRDKSNLLSHQRTHTGEKPYVCRECGRGFSNKSHLLRHQRTHTGEKPYVCRECGRGFSNKSHLLRHQRTHTGEKPYVCRECGRGFSRQSVLLTHQRRHTGEKPYVCRECGRGFSWQSVLLTHQRTHTGEKPYVCRECGRGFSN…	VKDTWKHIWQVTRQVTRQVTWQVSWQVTNKHRDKHRDKNSNKHRNKHRRQVTWQVTNKHRRQVTWQVSWQVTNKHRDKHRDKNSNKHRNKHRDRSY	0	15	A
Av:c:0540:M16S:D-A	Av:0540	:A:B:C:D:D:E:C:F:G:G:G:G:G:H:F:I:G:G:G:G:G:H:F:I:J	TRUE	FALSE	TGTGGACAAGGTTTCAGTGTTAAATCAGATGTTATTACACACCAAAGGACACATACAGGGGAGAAGCTCTACGTCTGCAGGGAGTGTGGGCGGGGCTTTAGCTGGAAGTCACACCTCCTCATTCACCAGAGGATACACACAGGGGAGAAGCCCTATGTCTGCAGGGAGTGTGGGCGGGGCTTTAGCTGGCAGTCAGTCCTCCTCACTCACCAGAGGACACACACAGGGGAGAAGCCCTATGTCTGCAGGGAGTGTGGGCGGGGCTTTAGCCGGCAGTCAGTCCTCCTCACTCACCAGAGGAGACACACAGGGGAGAAGCCCTATGTCTGCAGGGAGTGTGGGCGGGGCTTTAGCCGGCAGTCAGTCCTCCTCACTCACCAGAGGAGACACACAGGGGAG…	CGQGFSVKSDVITHQRTHTGEKLYVCRECGRGFSWKSHLLIHQRIHTGEKPYVCRECGRGFSWQSVLLTHQRTHTGEKPYVCRECGRGFSRQSVLLTHQRRHTGEKPYVCRECGRGFSRQSVLLTHQRRHTGEKPYVCRECGRGFSWQSVLLSHQRTHTGEKPYVCRECGRGFSWQSVLLTHQRTHTGEKPYVCRECGRGFSNKSHLLRHQRTHTGEKPYVCRECGRGFRDKSHLLRHQRTHTGEKPYVCRECGRGFRDKSHLLRHQRTHTGEKPYVCRECGRGFRDKSHLLRHQRTHTGEKPYVCRECGRGFRDKSHLLRHQRTHTGEKPYVCRECGRGFRDKSHLLRHQRTHTGEKPYVCRECGRGFRDKSNLLSHQRTHTGEKPYVCRECGRGFSN…	VKDTWKHIWQVTRQVTRQVTWQVSWQVTNKHRDKHRDKHRDKHRDKHRDKHRDKNSNKHRNKHRDKHRDKHRDKHRDKHRDKHRDKNSNKHRNKHRDRSY	1	11	A
Av:s:0001:M1B:A-A	Av:0001	:A:B:C:F:G:H:F:I:J	TRUE	TRUE	TGTGGACAAGGTTTCAGTGTTAAATCAGATGTTATTACACACCAAAGGACACATACAGGGGAGAAGCTCTACGTCTGCAGGGAGTGTGGGCGGGGCTTTAGCTGGAAGTCACACCTCCTCATTCACCAGAGGATACACACAGGGGAGAAGCCCTATGTCTGCAGGGAGTGTGGGCGGGGCTTTAGCTGGCAGTCAGTCCTCCTCACTCACCAGAGGACACACACAGGGGAGAAGCCCTATGTCTGCAGGGAGTGTGGGCGGGGCTTTAGCAATAAGTCACACCTCCTCAGACACCAGAGGACACACACAGGGGAGAAGCCCTATGTCTGCAGGGAGTGTGGGCGGGGCTTTCGCGATAAGTCACACCTCCTCAGACACCAGAGGACACACACAGGGGAG…	CGQGFSVKSDVITHQRTHTGEKLYVCRECGRGFSWKSHLLIHQRIHTGEKPYVCRECGRGFSWQSVLLTHQRTHTGEKPYVCRECGRGFSNKSHLLRHQRTHTGEKPYVCRECGRGFRDKSHLLRHQRTHTGEKPYVCRECGRGFRDKSNLLSHQRTHTGEKPYVCRECGRGFSNKSHLLRHQRTHTGEKPYVCRECGRGFRNKSHLLRHQRTHTGEKPYVCRECGRGFSDRSSLCYHQRTHTGEKPYVCRE	VKDTWKHIWQVTNKHRDKHRDKNSNKHRNKHRDRSY	0	17	A
Av:s:0002:M1B:A-A	Av:0002	:A:B:D:D:E:C:F:G:H:F:I:J	TRUE	TRUE	TGTGGACAAGGTTTCAGTGTTAAATCAGATGTTATTACACACCAAAGGACACATACAGGGGAGAAGCTCTACGTCTGCAGGGAGTGTGGGCGGGGCTTTAGCTGGAAGTCACACCTCCTCATTCACCAGAGGATACACACAGGGGAGAAGCCCTATGTCTGCAGGGAGTGTGGGCGGGGCTTTAGCCGGCAGTCAGTCCTCCTCACTCACCAGAGGAGACACACAGGGGAGAAGCCCTATGTCTGCAGGGAGTGTGGGCGGGGCTTTAGCCGGCAGTCAGTCCTCCTCACTCACCAGAGGAGACACACAGGGGAGAAGCCCTATGTCTGCAGGGAGTGTGGGCGGGGCTTTAGCTGGCAGTCAGTCCTCCTCAGTCACCAGAGGACACACACAGGGGAG…	CGQGFSVKSDVITHQRTHTGEKLYVCRECGRGFSWKSHLLIHQRIHTGEKPYVCRECGRGFSRQSVLLTHQRRHTGEKPYVCRECGRGFSRQSVLLTHQRRHTGEKPYVCRECGRGFSWQSVLLSHQRTHTGEKPYVCRECGRGFSWQSVLLTHQRTHTGEKPYVCRECGRGFSNKSHLLRHQRTHTGEKPYVCRECGRGFRDKSHLLRHQRTHTGEKPYVCRECGRGFRDKSNLLSHQRTHTGEKPYVCRECGRGFSNKSHLLRHQRTHTGEKPYVCRECGRGFRNKSHLLRHQRTHTGEKPYVCRECGRGFSDRSSLCYHQRTHTGEKPYVCRE	VKDTWKHIRQVTRQVTWQVSWQVTNKHRDKHRDKNSNKHRNKHRDRSY	0	17	A
Av:s:0003:M1B:A-A	Av:0003	:A:B:C:C:F:G:H:F:I:J	TRUE	FALSE	TGTGGACAAGGTTTCAGTGTTAAATCAGATGTTATTACACACCAAAGGACACATACAGGGGAGAAGCTCTACGTCTGCAGGGAGTGTGGGCGGGGCTTTAGCTGGAAGTCACACCTCCTCATTCACCAGAGGATACACACAGGGGAGAAGCCCTATGTCTGCAGGGAGTGTGGGCGGGGCTTTAGCTGGCAGTCAGTCCTCCTCACTCACCAGAGGACACACACAGGGGAGAAGCCCTATGTCTGCAGGGAGTGTGGGCGGGGCTTTAGCTGGCAGTCAGTCCTCCTCACTCACCAGAGGACACACACAGGGGAGAAGCCCTATGTCTGCAGGGAGTGTGGGCGGGGCTTTAGCAATAAGTCACACCTCCTCAGACACCAGAGGACACACACAGGGGAG…	CGQGFSVKSDVITHQRTHTGEKLYVCRECGRGFSWKSHLLIHQRIHTGEKPYVCRECGRGFSWQSVLLTHQRTHTGEKPYVCRECGRGFSWQSVLLTHQRTHTGEKPYVCRECGRGFSNKSHLLRHQRTHTGEKPYVCRECGRGFRDKSHLLRHQRTHTGEKPYVCRECGRGFRDKSNLLSHQRTHTGEKPYVCRECGRGFSNKSHLLRHQRTHTGEKPYVCRECGRGFRNKSHLLRHQRTHTGEKPYVCRECGRGFSDRSSLCYHQRTHTGEKPYVCRE	VKDTWKHIWQVTWQVTNKHRDKHRDKNSNKHRNKHRDRSY	0	17	A
Av:s:0004:M1B:A-A	Av:0004	:A:B|b:D:E:C:F:G:H:F:I:J	TRUE	TRUE	TGTGGACAAGGTTTCAGTGTTAAATCAGATGTTATTACACACCAAAGGACACATACAGGGGAGAAGCTCTACGTCTGCAGGGAGTGTGGGCGGGGCTTTAGCTGGAAGTCACACCTCCTCATTCACCAGAGGATACACACAGGGGAGAAGCCCTATGTCTGCAGGGAGTGTGGGCGGGGCTTTAGCTGGCAGTCAGTCCTCCTCACTCACCAGAGGAGACACACAGGGGAGAAGCCCTATGTCTGCAGGGAGTGTGGGCGGGGCTTTAGCCGGCAGTCAGTCCTCCTCACTCACCAGAGGAGACACACAGGGGAGAAGCCCTATGTCTGCAGGGAGTGTGGGCGGGGCTTTAGCTGGCAGTCAGTCCTCCTCAGTCACCAGAGGACACACACAGGGGAG…	CGQGFSVKSDVITHQRTHTGEKLYVCRECGRGFSWKSHLLIHQRIHTGEKPYVCRECGRGFSWQSVLLTHQRRHTGEKPYVCRECGRGFSRQSVLLTHQRRHTGEKPYVCRECGRGFSWQSVLLSHQRTHTGEKPYVCRECGRGFSWQSVLLTHQRTHTGEKPYVCRECGRGFSNKSHLLRHQRTHTGEKPYVCRECGRGFRDKSHLLRHQRTHTGEKPYVCRECGRGFRDKSNLLSHQRTHTGEKPYVCRECGRGFSNKSHLLRHQRTHTGEKPYVCRECGRGFRNKSHLLRHQRTHTGEKPYVCRECGRGFSDRSSLCYHQRTHTGEKPYVCRE	VKDTWKHIWQVTRQVTWQVSWQVTNKHRDKHRDKNSNKHRNKHRDRSY	0	17	A
Av:s:0005:M1B:A-A	Av:0005	:A:B:C:D:F:G:H:F:I:J	TRUE	FALSE	TGTGGACAAGGTTTCAGTGTTAAATCAGATGTTATTACACACCAAAGGACACATACAGGGGAGAAGCTCTACGTCTGCAGGGAGTGTGGGCGGGGCTTTAGCTGGAAGTCACACCTCCTCATTCACCAGAGGATACACACAGGGGAGAAGCCCTATGTCTGCAGGGAGTGTGGGCGGGGCTTTAGCTGGCAGTCAGTCCTCCTCACTCACCAGAGGACACACACAGGGGAGAAGCCCTATGTCTGCAGGGAGTGTGGGCGGGGCTTTAGCCGGCAGTCAGTCCTCCTCACTCACCAGAGGAGACACACAGGGGAGAAGCCCTATGTCTGCAGGGAGTGTGGGCGGGGCTTTAGCAATAAGTCACACCTCCTCAGACACCAGAGGACACACACAGGGGAG…	CGQGFSVKSDVITHQRTHTGEKLYVCRECGRGFSWKSHLLIHQRIHTGEKPYVCRECGRGFSWQSVLLTHQRTHTGEKPYVCRECGRGFSRQSVLLTHQRRHTGEKPYVCRECGRGFSNKSHLLRHQRTHTGEKPYVCRECGRGFRDKSHLLRHQRTHTGEKPYVCRECGRGFRDKSNLLSHQRTHTGEKPYVCRECGRGFSNKSHLLRHQRTHTGEKPYVCRECGRGFRNKSHLLRHQRTHTGEKPYVCRECGRGFSDRSSLCYHQRTHTGEKPYVCRE	VKDTWKHIWQVTRQVTNKHRDKHRDKNSNKHRNKHRDRSY	0	17	A
Av:s:0006:M1B:A-A	Av:0006	:A:B:C:D:D:E:C:F|a:J	TRUE	FALSE	TGTGGACAAGGTTTCAGTGTTAAATCAGATGTTATTACACACCAAAGGACACATACAGGGGAGAAGCTCTACGTCTGCAGGGAGTGTGGGCGGGGCTTTAGCTGGAAGTCACACCTCCTCATTCACCAGAGGATACACACAGGGGAGAAGCCCTATGTCTGCAGGGAGTGTGGGCGGGGCTTTAGCTGGCAGTCAGTCCTCCTCACTCACCAGAGGACACACACAGGGGAGAAGCCCTATGTCTGCAGGGAGTGTGGGCGGGGCTTTAGCCGGCAGTCAGTCCTCCTCACTCACCAGAGGAGACACACAGGGGAGAAGCCCTATGTCTGCAGGGAGTGTGGGCGGGGCTTTAGCCGGCAGTCAGTCCTCCTCACTCACCAGAGGAGACACACAGGGGAG…	CGQGFSVKSDVITHQRTHTGEKLYVCRECGRGFSWKSHLLIHQRIHTGEKPYVCRECGRGFSWQSVLLTHQRTHTGEKPYVCRECGRGFSRQSVLLTHQRRHTGEKPYVCRECGRGFSRQSVLLTHQRRHTGEKPYVCRECGRGFSWQSVLLSHQRTHTGEKPYVCRECGRGFSWQSVLLTHQRTHTGEKPYVCRECGRGFSNKSHLLRHQRTHTGEKPYVCRECGRGFRDKSHLLRHQRTHTGEKPYVCRECGRGFSDRSSLCYHQRTHTGEKPYVCRE	VKDTWKHIWQVTRQVTRQVTWQVSWQVTNKHRDKHRDRSY	13	16	A
Av:s:0007:M1B:A-A	Av:0007	:A:B:C:D:D:E:F:G:H:F:I:J	TRUE	FALSE	TGTGGACAAGGTTTCAGTGTTAAATCAGATGTTATTACACACCAAAGGACACATACAGGGGAGAAGCTCTACGTCTGCAGGGAGTGTGGGCGGGGCTTTAGCTGGAAGTCACACCTCCTCATTCACCAGAGGATACACACAGGGGAGAAGCCCTATGTCTGCAGGGAGTGTGGGCGGGGCTTTAGCTGGCAGTCAGTCCTCCTCACTCACCAGAGGACACACACAGGGGAGAAGCCCTATGTCTGCAGGGAGTGTGGGCGGGGCTTTAGCCGGCAGTCAGTCCTCCTCACTCACCAGAGGAGACACACAGGGGAGAAGCCCTATGTCTGCAGGGAGTGTGGGCGGGGCTTTAGCCGGCAGTCAGTCCTCCTCACTCACCAGAGGAGACACACAGGGGAG…	CGQGFSVKSDVITHQRTHTGEKLYVCRECGRGFSWKSHLLIHQRIHTGEKPYVCRECGRGFSWQSVLLTHQRTHTGEKPYVCRECGRGFSRQSVLLTHQRRHTGEKPYVCRECGRGFSRQSVLLTHQRRHTGEKPYVCRECGRGFSWQSVLLSHQRTHTGEKPYVCRECGRGFSNKSHLLRHQRTHTGEKPYVCRECGRGFRDKSHLLRHQRTHTGEKPYVCRECGRGFRDKSNLLSHQRTHTGEKPYVCRECGRGFSNKSHLLRHQRTHTGEKPYVCRECGRGFRNKSHLLRHQRTHTGEKPYVCRECGRGFSDRSSLCYHQRTHTGEKPYVCRE	VKDTWKHIWQVTRQVTRQVTWQVSNKHRDKHRDKNSNKHRNKHRDRSY	0	17	A
Av:s:0008:M1B:A-A	Av:0008	:A:D:D:E:C:F:G:H:F:I:J	TRUE	FALSE	TGTGGACAAGGTTTCAGTGTTAAATCAGATGTTATTACACACCAAAGGACACATACAGGGGAGAAGCTCTACGTCTGCAGGGAGTGTGGGCGGGGCTTTAGCCGGCAGTCAGTCCTCCTCACTCACCAGAGGAGACACACAGGGGAGAAGCCCTATGTCTGCAGGGAGTGTGGGCGGGGCTTTAGCCGGCAGTCAGTCCTCCTCACTCACCAGAGGAGACACACAGGGGAGAAGCCCTATGTCTGCAGGGAGTGTGGGCGGGGCTTTAGCTGGCAGTCAGTCCTCCTCAGTCACCAGAGGACACACACAGGGGAGAAGCCCTATGTCTGCAGGGAGTGTGGGCGGGGCTTTAGCTGGCAGTCAGTCCTCCTCACTCACCAGAGGACACACACAGGGGAG…	CGQGFSVKSDVITHQRTHTGEKLYVCRECGRGFSRQSVLLTHQRRHTGEKPYVCRECGRGFSRQSVLLTHQRRHTGEKPYVCRECGRGFSWQSVLLSHQRTHTGEKPYVCRECGRGFSWQSVLLTHQRTHTGEKPYVCRECGRGFSNKSHLLRHQRTHTGEKPYVCRECGRGFRDKSHLLRHQRTHTGEKPYVCRECGRGFRDKSNLLSHQRTHTGEKPYVCRECGRGFSNKSHLLRHQRTHTGEKPYVCRECGRGFRNKSHLLRHQRTHTGEKPYVCRECGRGFSDRSSLCYHQRTHTGEKPYVCRE	VKDTRQVTRQVTWQVSWQVTNKHRDKHRDKNSNKHRNKHRDRSY	0	17	A
Av:s:0009:M1B:A-A	Av:0009	:A:B:C:D:D:E:C:G:H:F:I:J	TRUE	TRUE	TGTGGACAAGGTTTCAGTGTTAAATCAGATGTTATTACACACCAAAGGACACATACAGGGGAGAAGCTCTACGTCTGCAGGGAGTGTGGGCGGGGCTTTAGCTGGAAGTCACACCTCCTCATTCACCAGAGGATACACACAGGGGAGAAGCCCTATGTCTGCAGGGAGTGTGGGCGGGGCTTTAGCTGGCAGTCAGTCCTCCTCACTCACCAGAGGACACACACAGGGGAGAAGCCCTATGTCTGCAGGGAGTGTGGGCGGGGCTTTAGCCGGCAGTCAGTCCTCCTCACTCACCAGAGGAGACACACAGGGGAGAAGCCCTATGTCTGCAGGGAGTGTGGGCGGGGCTTTAGCCGGCAGTCAGTCCTCCTCACTCACCAGAGGAGACACACAGGGGAG…	CGQGFSVKSDVITHQRTHTGEKLYVCRECGRGFSWKSHLLIHQRIHTGEKPYVCRECGRGFSWQSVLLTHQRTHTGEKPYVCRECGRGFSRQSVLLTHQRRHTGEKPYVCRECGRGFSRQSVLLTHQRRHTGEKPYVCRECGRGFSWQSVLLSHQRTHTGEKPYVCRECGRGFSWQSVLLTHQRTHTGEKPYVCRECGRGFRDKSHLLRHQRTHTGEKPYVCRECGRGFRDKSNLLSHQRTHTGEKPYVCRECGRGFSNKSHLLRHQRTHTGEKPYVCRECGRGFRNKSHLLRHQRTHTGEKPYVCRECGRGFSDRSSLCYHQRTHTGEKPYVCRE	VKDTWKHIWQVTRQVTRQVTWQVSWQVTDKHRDKNSNKHRNKHRDRSY	4	19	A
Av:s:0010:M1B:A-A	Av:0010	:A:B|b:E:C:F:G:H:F:I:J	TRUE	FALSE	TGTGGACAAGGTTTCAGTGTTAAATCAGATGTTATTACACACCAAAGGACACATACAGGGGAGAAGCTCTACGTCTGCAGGGAGTGTGGGCGGGGCTTTAGCTGGAAGTCACACCTCCTCATTCACCAGAGGATACACACAGGGGAGAAGCCCTATGTCTGCAGGGAGTGTGGGCGGGGCTTTAGCTGGCAGTCAGTCCTCCTCACTCACCAGAGGAGACACACAGGGGAGAAGCCCTATGTCTGCAGGGAGTGTGGGCGGGGCTTTAGCTGGCAGTCAGTCCTCCTCAGTCACCAGAGGACACACACAGGGGAGAAGCCCTATGTCTGCAGGGAGTGTGGGCGGGGCTTTAGCTGGCAGTCAGTCCTCCTCACTCACCAGAGGACACACACAGGGGAG…	CGQGFSVKSDVITHQRTHTGEKLYVCRECGRGFSWKSHLLIHQRIHTGEKPYVCRECGRGFSWQSVLLTHQRRHTGEKPYVCRECGRGFSWQSVLLSHQRTHTGEKPYVCRECGRGFSWQSVLLTHQRTHTGEKPYVCRECGRGFSNKSHLLRHQRTHTGEKPYVCRECGRGFRDKSHLLRHQRTHTGEKPYVCRECGRGFRDKSNLLSHQRTHTGEKPYVCRECGRGFSNKSHLLRHQRTHTGEKPYVCRECGRGFRNKSHLLRHQRTHTGEKPYVCRECGRGFSDRSSLCYHQRTHTGEKPYVCRE	VKDTWKHIWQVTWQVSWQVTNKHRDKHRDKNSNKHRNKHRDRSY	0	17	A
Av:s:0011:M1B:A-A	Av:0011	:A:B:C:D:D:E:C:F:H:F:I:J	TRUE	FALSE	TGTGGACAAGGTTTCAGTGTTAAATCAGATGTTATTACACACCAAAGGACACATACAGGGGAGAAGCTCTACGTCTGCAGGGAGTGTGGGCGGGGCTTTAGCTGGAAGTCACACCTCCTCATTCACCAGAGGATACACACAGGGGAGAAGCCCTATGTCTGCAGGGAGTGTGGGCGGGGCTTTAGCTGGCAGTCAGTCCTCCTCACTCACCAGAGGACACACACAGGGGAGAAGCCCTATGTCTGCAGGGAGTGTGGGCGGGGCTTTAGCCGGCAGTCAGTCCTCCTCACTCACCAGAGGAGACACACAGGGGAGAAGCCCTATGTCTGCAGGGAGTGTGGGCGGGGCTTTAGCCGGCAGTCAGTCCTCCTCACTCACCAGAGGAGACACACAGGGGAG…	CGQGFSVKSDVITHQRTHTGEKLYVCRECGRGFSWKSHLLIHQRIHTGEKPYVCRECGRGFSWQSVLLTHQRTHTGEKPYVCRECGRGFSRQSVLLTHQRRHTGEKPYVCRECGRGFSRQSVLLTHQRRHTGEKPYVCRECGRGFSWQSVLLSHQRTHTGEKPYVCRECGRGFSWQSVLLTHQRTHTGEKPYVCRECGRGFSNKSHLLRHQRTHTGEKPYVCRECGRGFRDKSNLLSHQRTHTGEKPYVCRECGRGFSNKSHLLRHQRTHTGEKPYVCRECGRGFRNKSHLLRHQRTHTGEKPYVCRECGRGFSDRSSLCYHQRTHTGEKPYVCRE	VKDTWKHIWQVTRQVTRQVTWQVSWQVTNKHRDKNSNKHRNKHRDRSY	5	19	A
Av:s:0012:M1B:A-A	Av:0012	:A:B:C:D:D:E:G:H:F:I:J	TRUE	FALSE	TGTGGACAAGGTTTCAGTGTTAAATCAGATGTTATTACACACCAAAGGACACATACAGGGGAGAAGCTCTACGTCTGCAGGGAGTGTGGGCGGGGCTTTAGCTGGAAGTCACACCTCCTCATTCACCAGAGGATACACACAGGGGAGAAGCCCTATGTCTGCAGGGAGTGTGGGCGGGGCTTTAGCTGGCAGTCAGTCCTCCTCACTCACCAGAGGACACACACAGGGGAGAAGCCCTATGTCTGCAGGGAGTGTGGGCGGGGCTTTAGCCGGCAGTCAGTCCTCCTCACTCACCAGAGGAGACACACAGGGGAGAAGCCCTATGTCTGCAGGGAGTGTGGGCGGGGCTTTAGCCGGCAGTCAGTCCTCCTCACTCACCAGAGGAGACACACAGGGGAG…	CGQGFSVKSDVITHQRTHTGEKLYVCRECGRGFSWKSHLLIHQRIHTGEKPYVCRECGRGFSWQSVLLTHQRTHTGEKPYVCRECGRGFSRQSVLLTHQRRHTGEKPYVCRECGRGFSRQSVLLTHQRRHTGEKPYVCRECGRGFSWQSVLLSHQRTHTGEKPYVCRECGRGFRDKSHLLRHQRTHTGEKPYVCRECGRGFRDKSNLLSHQRTHTGEKPYVCRECGRGFSNKSHLLRHQRTHTGEKPYVCRECGRGFRNKSHLLRHQRTHTGEKPYVCRECGRGFSDRSSLCYHQRTHTGEKPYVCRE	VKDTWKHIWQVTRQVTRQVTWQVSDKHRDKNSNKHRNKHRDRSY	4	19	A
Av:s:0013:M1B:A-A	Av:0013	:A:B:C:D:D:E:C:F:G:F:I:J	TRUE	FALSE	TGTGGACAAGGTTTCAGTGTTAAATCAGATGTTATTACACACCAAAGGACACATACAGGGGAGAAGCTCTACGTCTGCAGGGAGTGTGGGCGGGGCTTTAGCTGGAAGTCACACCTCCTCATTCACCAGAGGATACACACAGGGGAGAAGCCCTATGTCTGCAGGGAGTGTGGGCGGGGCTTTAGCTGGCAGTCAGTCCTCCTCACTCACCAGAGGACACACACAGGGGAGAAGCCCTATGTCTGCAGGGAGTGTGGGCGGGGCTTTAGCCGGCAGTCAGTCCTCCTCACTCACCAGAGGAGACACACAGGGGAGAAGCCCTATGTCTGCAGGGAGTGTGGGCGGGGCTTTAGCCGGCAGTCAGTCCTCCTCACTCACCAGAGGAGACACACAGGGGAG…	CGQGFSVKSDVITHQRTHTGEKLYVCRECGRGFSWKSHLLIHQRIHTGEKPYVCRECGRGFSWQSVLLTHQRTHTGEKPYVCRECGRGFSRQSVLLTHQRRHTGEKPYVCRECGRGFSRQSVLLTHQRRHTGEKPYVCRECGRGFSWQSVLLSHQRTHTGEKPYVCRECGRGFSWQSVLLTHQRTHTGEKPYVCRECGRGFSNKSHLLRHQRTHTGEKPYVCRECGRGFRDKSHLLRHQRTHTGEKPYVCRECGRGFSNKSHLLRHQRTHTGEKPYVCRECGRGFRNKSHLLRHQRTHTGEKPYVCRECGRGFSDRSSLCYHQRTHTGEKPYVCRE	VKDTWKHIWQVTRQVTRQVTWQVSWQVTNKHRDKHRNKHRNKHRDRSY	7	18	A
Av:s:0014:M1B:A-A	Av:0014	:A:B:C:D:D:E:C:H:F:I:J	TRUE	FALSE	TGTGGACAAGGTTTCAGTGTTAAATCAGATGTTATTACACACCAAAGGACACATACAGGGGAGAAGCTCTACGTCTGCAGGGAGTGTGGGCGGGGCTTTAGCTGGAAGTCACACCTCCTCATTCACCAGAGGATACACACAGGGGAGAAGCCCTATGTCTGCAGGGAGTGTGGGCGGGGCTTTAGCTGGCAGTCAGTCCTCCTCACTCACCAGAGGACACACACAGGGGAGAAGCCCTATGTCTGCAGGGAGTGTGGGCGGGGCTTTAGCCGGCAGTCAGTCCTCCTCACTCACCAGAGGAGACACACAGGGGAGAAGCCCTATGTCTGCAGGGAGTGTGGGCGGGGCTTTAGCCGGCAGTCAGTCCTCCTCACTCACCAGAGGAGACACACAGGGGAG…	CGQGFSVKSDVITHQRTHTGEKLYVCRECGRGFSWKSHLLIHQRIHTGEKPYVCRECGRGFSWQSVLLTHQRTHTGEKPYVCRECGRGFSRQSVLLTHQRRHTGEKPYVCRECGRGFSRQSVLLTHQRRHTGEKPYVCRECGRGFSWQSVLLSHQRTHTGEKPYVCRECGRGFSWQSVLLTHQRTHTGEKPYVCRECGRGFRDKSNLLSHQRTHTGEKPYVCRECGRGFSNKSHLLRHQRTHTGEKPYVCRECGRGFRNKSHLLRHQRTHTGEKPYVCRECGRGFSDRSSLCYHQRTHTGEKPYVCRE	VKDTWKHIWQVTRQVTRQVTWQVSWQVTDKNSNKHRNKHRDRSY	8	16	A
Av:s:0015:M1B:A-A	Av:0015	:A:B:C:D:D:E:C:F:F:I:J	TRUE	FALSE	TGTGGACAAGGTTTCAGTGTTAAATCAGATGTTATTACACACCAAAGGACACATACAGGGGAGAAGCTCTACGTCTGCAGGGAGTGTGGGCGGGGCTTTAGCTGGAAGTCACACCTCCTCATTCACCAGAGGATACACACAGGGGAGAAGCCCTATGTCTGCAGGGAGTGTGGGCGGGGCTTTAGCTGGCAGTCAGTCCTCCTCACTCACCAGAGGACACACACAGGGGAGAAGCCCTATGTCTGCAGGGAGTGTGGGCGGGGCTTTAGCCGGCAGTCAGTCCTCCTCACTCACCAGAGGAGACACACAGGGGAGAAGCCCTATGTCTGCAGGGAGTGTGGGCGGGGCTTTAGCCGGCAGTCAGTCCTCCTCACTCACCAGAGGAGACACACAGGGGAG…	CGQGFSVKSDVITHQRTHTGEKLYVCRECGRGFSWKSHLLIHQRIHTGEKPYVCRECGRGFSWQSVLLTHQRTHTGEKPYVCRECGRGFSRQSVLLTHQRRHTGEKPYVCRECGRGFSRQSVLLTHQRRHTGEKPYVCRECGRGFSWQSVLLSHQRTHTGEKPYVCRECGRGFSWQSVLLTHQRTHTGEKPYVCRECGRGFSNKSHLLRHQRTHTGEKPYVCRECGRGFSNKSHLLRHQRTHTGEKPYVCRECGRGFRNKSHLLRHQRTHTGEKPYVCRECGRGFSDRSSLCYHQRTHTGEKPYVCRE	VKDTWKHIWQVTRQVTRQVTWQVSWQVTNKHRNKHRNKHRDRSY	11	18	A
Av:s:0016:M1B:A-A	Av:0016	:A:B:C:D:D:E:C:F:G:H:F:J	TRUE	FALSE	TGTGGACAAGGTTTCAGTGTTAAATCAGATGTTATTACACACCAAAGGACACATACAGGGGAGAAGCTCTACGTCTGCAGGGAGTGTGGGCGGGGCTTTAGCTGGAAGTCACACCTCCTCATTCACCAGAGGATACACACAGGGGAGAAGCCCTATGTCTGCAGGGAGTGTGGGCGGGGCTTTAGCTGGCAGTCAGTCCTCCTCACTCACCAGAGGACACACACAGGGGAGAAGCCCTATGTCTGCAGGGAGTGTGGGCGGGGCTTTAGCCGGCAGTCAGTCCTCCTCACTCACCAGAGGAGACACACAGGGGAGAAGCCCTATGTCTGCAGGGAGTGTGGGCGGGGCTTTAGCCGGCAGTCAGTCCTCCTCACTCACCAGAGGAGACACACAGGGGAG…	CGQGFSVKSDVITHQRTHTGEKLYVCRECGRGFSWKSHLLIHQRIHTGEKPYVCRECGRGFSWQSVLLTHQRTHTGEKPYVCRECGRGFSRQSVLLTHQRRHTGEKPYVCRECGRGFSRQSVLLTHQRRHTGEKPYVCRECGRGFSWQSVLLSHQRTHTGEKPYVCRECGRGFSWQSVLLTHQRTHTGEKPYVCRECGRGFSNKSHLLRHQRTHTGEKPYVCRECGRGFRDKSHLLRHQRTHTGEKPYVCRECGRGFRDKSNLLSHQRTHTGEKPYVCRECGRGFSNKSHLLRHQRTHTGEKPYVCRECGRGFSDRSSLCYHQRTHTGEKPYVCRE	VKDTWKHIWQVTRQVTRQVTWQVSWQVTNKHRDKHRDKNSNKHRDRSY	8	15	A
Av:s:0017:M1B:A-A	Av:0017	:A:B:C:D:D:E:C:F:G:H:F:I	TRUE	FALSE	TGTGGACAAGGTTTCAGTGTTAAATCAGATGTTATTACACACCAAAGGACACATACAGGGGAGAAGCTCTACGTCTGCAGGGAGTGTGGGCGGGGCTTTAGCTGGAAGTCACACCTCCTCATTCACCAGAGGATACACACAGGGGAGAAGCCCTATGTCTGCAGGGAGTGTGGGCGGGGCTTTAGCTGGCAGTCAGTCCTCCTCACTCACCAGAGGACACACACAGGGGAGAAGCCCTATGTCTGCAGGGAGTGTGGGCGGGGCTTTAGCCGGCAGTCAGTCCTCCTCACTCACCAGAGGAGACACACAGGGGAGAAGCCCTATGTCTGCAGGGAGTGTGGGCGGGGCTTTAGCCGGCAGTCAGTCCTCCTCACTCACCAGAGGAGACACACAGGGGAG…	CGQGFSVKSDVITHQRTHTGEKLYVCRECGRGFSWKSHLLIHQRIHTGEKPYVCRECGRGFSWQSVLLTHQRTHTGEKPYVCRECGRGFSRQSVLLTHQRRHTGEKPYVCRECGRGFSRQSVLLTHQRRHTGEKPYVCRECGRGFSWQSVLLSHQRTHTGEKPYVCRECGRGFSWQSVLLTHQRTHTGEKPYVCRECGRGFSNKSHLLRHQRTHTGEKPYVCRECGRGFRDKSHLLRHQRTHTGEKPYVCRECGRGFRDKSNLLSHQRTHTGEKPYVCRECGRGFSNKSHLLRHQRTHTGEKPYVCRECGRGFRNKSHLLRHQRTHTGEKPYVCRE	VKDTWKHIWQVTRQVTRQVTWQVSWQVTNKHRDKHRDKNSNKHRNKHR	4	17	A
Av:s:0018:M1B:A-A	Av:0018	:A:B:C:D:D:E:C:F:G:H:F:F:I:J	TRUE	FALSE	TGTGGACAAGGTTTCAGTGTTAAATCAGATGTTATTACACACCAAAGGACACATACAGGGGAGAAGCTCTACGTCTGCAGGGAGTGTGGGCGGGGCTTTAGCTGGAAGTCACACCTCCTCATTCACCAGAGGATACACACAGGGGAGAAGCCCTATGTCTGCAGGGAGTGTGGGCGGGGCTTTAGCTGGCAGTCAGTCCTCCTCACTCACCAGAGGACACACACAGGGGAGAAGCCCTATGTCTGCAGGGAGTGTGGGCGGGGCTTTAGCCGGCAGTCAGTCCTCCTCACTCACCAGAGGAGACACACAGGGGAGAAGCCCTATGTCTGCAGGGAGTGTGGGCGGGGCTTTAGCCGGCAGTCAGTCCTCCTCACTCACCAGAGGAGACACACAGGGGAG…	CGQGFSVKSDVITHQRTHTGEKLYVCRECGRGFSWKSHLLIHQRIHTGEKPYVCRECGRGFSWQSVLLTHQRTHTGEKPYVCRECGRGFSRQSVLLTHQRRHTGEKPYVCRECGRGFSRQSVLLTHQRRHTGEKPYVCRECGRGFSWQSVLLSHQRTHTGEKPYVCRECGRGFSWQSVLLTHQRTHTGEKPYVCRECGRGFSNKSHLLRHQRTHTGEKPYVCRECGRGFRDKSHLLRHQRTHTGEKPYVCRECGRGFRDKSNLLSHQRTHTGEKPYVCRECGRGFSNKSHLLRHQRTHTGEKPYVCRECGRGFSNKSHLLRHQRTHTGEKPYVCRECGRGFRNKSHLLRHQRTHTGEKPYVCRECGRGFSDRSSLCYHQRTHTGEKPYVCRE	VKDTWKHIWQVTRQVTRQVTWQVSWQVTNKHRDKHRDKNSNKHRNKHRNKHRDRSY	4	7	A
Av:s:0019:M1S:A-A	Av:0019	:A:F:G:H:F:I:J	TRUE	FALSE	TGTGGACAAGGTTTCAGTGTTAAATCAGATGTTATTACACACCAAAGGACACATACAGGGGAGAAGCTCTACGTCTGCAGGGAGTGTGGGCGGGGCTTTAGCAATAAGTCACACCTCCTCAGACACCAGAGGACACACACAGGGGAGAAGCCCTATGTCTGCAGGGAGTGTGGGCGGGGCTTTCGCGATAAGTCACACCTCCTCAGACACCAGAGGACACACACAGGGGAGAAGCCCTATGTCTGCAGGGAGTGTGGGCGGGGCTTTAGAGATAAGTCAAACCTCCTCAGTCACCAGAGGACACACACAGGGGAGAAGCCCTATGTCTGCAGGGAGTGTGGGCGGGGCTTTAGCAATAAGTCACACCTCCTCAGACACCAGAGGACACACACAGGGGAG…	CGQGFSVKSDVITHQRTHTGEKLYVCRECGRGFSNKSHLLRHQRTHTGEKPYVCRECGRGFRDKSHLLRHQRTHTGEKPYVCRECGRGFRDKSNLLSHQRTHTGEKPYVCRECGRGFSNKSHLLRHQRTHTGEKPYVCRECGRGFRNKSHLLRHQRTHTGEKPYVCRECGRGFSDRSSLCYHQRTHTGEKPYVCRE	VKDTNKHRDKHRDKNSNKHRNKHRDRSY	0	15	A
Av:s:0021:M1S:A-A	Av:0021	:A:B:G:H:F:I:J	TRUE	FALSE	TGTGGACAAGGTTTCAGTGTTAAATCAGATGTTATTACACACCAAAGGACACATACAGGGGAGAAGCTCTACGTCTGCAGGGAGTGTGGGCGGGGCTTTAGCTGGAAGTCACACCTCCTCATTCACCAGAGGATACACACAGGGGAGAAGCCCTATGTCTGCAGGGAGTGTGGGCGGGGCTTTCGCGATAAGTCACACCTCCTCAGACACCAGAGGACACACACAGGGGAGAAGCCCTATGTCTGCAGGGAGTGTGGGCGGGGCTTTAGAGATAAGTCAAACCTCCTCAGTCACCAGAGGACACACACAGGGGAGAAGCCCTATGTCTGCAGGGAGTGTGGGCGGGGCTTTAGCAATAAGTCACACCTCCTCAGACACCAGAGGACACACACAGGGGAG…	CGQGFSVKSDVITHQRTHTGEKLYVCRECGRGFSWKSHLLIHQRIHTGEKPYVCRECGRGFRDKSHLLRHQRTHTGEKPYVCRECGRGFRDKSNLLSHQRTHTGEKPYVCRECGRGFSNKSHLLRHQRTHTGEKPYVCRECGRGFRNKSHLLRHQRTHTGEKPYVCRECGRGFSDRSSLCYHQRTHTGEKPYVCRE	VKDTWKHIDKHRDKNSNKHRNKHRDRSY	2	15	A
Av:s:0022:M1S:A-A	Av:0022	:A:B:C:C:D:D:E:C:F:G:H:F:I:J	TRUE	FALSE	TGTGGACAAGGTTTCAGTGTTAAATCAGATGTTATTACACACCAAAGGACACATACAGGGGAGAAGCTCTACGTCTGCAGGGAGTGTGGGCGGGGCTTTAGCTGGAAGTCACACCTCCTCATTCACCAGAGGATACACACAGGGGAGAAGCCCTATGTCTGCAGGGAGTGTGGGCGGGGCTTTAGCTGGCAGTCAGTCCTCCTCACTCACCAGAGGACACACACAGGGGAGAAGCCCTATGTCTGCAGGGAGTGTGGGCGGGGCTTTAGCTGGCAGTCAGTCCTCCTCACTCACCAGAGGACACACACAGGGGAGAAGCCCTATGTCTGCAGGGAGTGTGGGCGGGGCTTTAGCCGGCAGTCAGTCCTCCTCACTCACCAGAGGAGACACACAGGGGAG…	CGQGFSVKSDVITHQRTHTGEKLYVCRECGRGFSWKSHLLIHQRIHTGEKPYVCRECGRGFSWQSVLLTHQRTHTGEKPYVCRECGRGFSWQSVLLTHQRTHTGEKPYVCRECGRGFSRQSVLLTHQRRHTGEKPYVCRECGRGFSRQSVLLTHQRRHTGEKPYVCRECGRGFSWQSVLLSHQRTHTGEKPYVCRECGRGFSWQSVLLTHQRTHTGEKPYVCRECGRGFSNKSHLLRHQRTHTGEKPYVCRECGRGFRDKSHLLRHQRTHTGEKPYVCRECGRGFRDKSNLLSHQRTHTGEKPYVCRECGRGFSNKSHLLRHQRTHTGEKPYVCRECGRGFRNKSHLLRHQRTHTGEKPYVCRECGRGFSDRSSLCYHQRTHTGEKPYVCRE	VKDTWKHIWQVTWQVTRQVTRQVTWQVSWQVTNKHRDKHRDKNSNKHRNKHRDRSY	0	17	A
Av:s:0023:M1S:A-A	Av:0023	:A:B:C:H:F:I:J	TRUE	FALSE	TGTGGACAAGGTTTCAGTGTTAAATCAGATGTTATTACACACCAAAGGACACATACAGGGGAGAAGCTCTACGTCTGCAGGGAGTGTGGGCGGGGCTTTAGCTGGAAGTCACACCTCCTCATTCACCAGAGGATACACACAGGGGAGAAGCCCTATGTCTGCAGGGAGTGTGGGCGGGGCTTTAGCTGGCAGTCAGTCCTCCTCACTCACCAGAGGACACACACAGGGGAGAAGCCCTATGTCTGCAGGGAGTGTGGGCGGGGCTTTAGAGATAAGTCAAACCTCCTCAGTCACCAGAGGACACACACAGGGGAGAAGCCCTATGTCTGCAGGGAGTGTGGGCGGGGCTTTAGCAATAAGTCACACCTCCTCAGACACCAGAGGACACACACAGGGGAG…	CGQGFSVKSDVITHQRTHTGEKLYVCRECGRGFSWKSHLLIHQRIHTGEKPYVCRECGRGFSWQSVLLTHQRTHTGEKPYVCRECGRGFRDKSNLLSHQRTHTGEKPYVCRECGRGFSNKSHLLRHQRTHTGEKPYVCRECGRGFRNKSHLLRHQRTHTGEKPYVCRECGRGFSDRSSLCYHQRTHTGEKPYVCRE	VKDTWKHIWQVTDKNSNKHRNKHRDRSY	6	16	A
Av:s:0024:M1S:A-A	Av:0024	:A:B:C:D:D:D:E:C:F:G:H:F:I:J	TRUE	TRUE	TGTGGACAAGGTTTCAGTGTTAAATCAGATGTTATTACACACCAAAGGACACATACAGGGGAGAAGCTCTACGTCTGCAGGGAGTGTGGGCGGGGCTTTAGCTGGAAGTCACACCTCCTCATTCACCAGAGGATACACACAGGGGAGAAGCCCTATGTCTGCAGGGAGTGTGGGCGGGGCTTTAGCTGGCAGTCAGTCCTCCTCACTCACCAGAGGACACACACAGGGGAGAAGCCCTATGTCTGCAGGGAGTGTGGGCGGGGCTTTAGCCGGCAGTCAGTCCTCCTCACTCACCAGAGGAGACACACAGGGGAGAAGCCCTATGTCTGCAGGGAGTGTGGGCGGGGCTTTAGCCGGCAGTCAGTCCTCCTCACTCACCAGAGGAGACACACAGGGGAG…	CGQGFSVKSDVITHQRTHTGEKLYVCRECGRGFSWKSHLLIHQRIHTGEKPYVCRECGRGFSWQSVLLTHQRTHTGEKPYVCRECGRGFSRQSVLLTHQRRHTGEKPYVCRECGRGFSRQSVLLTHQRRHTGEKPYVCRECGRGFSRQSVLLTHQRRHTGEKPYVCRECGRGFSWQSVLLSHQRTHTGEKPYVCRECGRGFSWQSVLLTHQRTHTGEKPYVCRECGRGFSNKSHLLRHQRTHTGEKPYVCRECGRGFRDKSHLLRHQRTHTGEKPYVCRECGRGFRDKSNLLSHQRTHTGEKPYVCRECGRGFSNKSHLLRHQRTHTGEKPYVCRECGRGFRNKSHLLRHQRTHTGEKPYVCRECGRGFSDRSSLCYHQRTHTGEKPYVCRE	VKDTWKHIWQVTRQVTRQVTRQVTWQVSWQVTNKHRDKHRDKNSNKHRNKHRDRSY	0	17	A
Av:s:0025:M1S:A-A	Av:0025	:A:B:C:D:D|f:E:C:F:G:H:F:I:J	TRUE	FALSE	TGTGGACAAGGTTTCAGTGTTAAATCAGATGTTATTACACACCAAAGGACACATACAGGGGAGAAGCTCTACGTCTGCAGGGAGTGTGGGCGGGGCTTTAGCTGGAAGTCACACCTCCTCATTCACCAGAGGATACACACAGGGGAGAAGCCCTATGTCTGCAGGGAGTGTGGGCGGGGCTTTAGCTGGCAGTCAGTCCTCCTCACTCACCAGAGGACACACACAGGGGAGAAGCCCTATGTCTGCAGGGAGTGTGGGCGGGGCTTTAGCCGGCAGTCAGTCCTCCTCACTCACCAGAGGAGACACACAGGGGAGAAGCCCTATGTCTGCAGGGAGTGTGGGCGGGGCTTTAGCCGGCAGTCAGTCCTCCTCACTCACCAGAGGAGACACACAGGGGAG…	CGQGFSVKSDVITHQRTHTGEKLYVCRECGRGFSWKSHLLIHQRIHTGEKPYVCRECGRGFSWQSVLLTHQRTHTGEKPYVCRECGRGFSRQSVLLTHQRRHTGEKPYVCRECGRGFSRQSVLLTHQRRHTGEKPYVCRECGRGFSWQSVLLSHQRRHTGEKPYVCRECGRGFSWQSVLLSHQRTHTGEKPYVCRECGRGFSWQSVLLTHQRTHTGEKPYVCRECGRGFSNKSHLLRHQRTHTGEKPYVCRECGRGFRDKSHLLRHQRTHTGEKPYVCRECGRGFRDKSNLLSHQRTHTGEKPYVCRECGRGFSNKSHLLRHQRTHTGEKPYVCRECGRGFRNKSHLLRHQRTHTGEKPYVCRECGRGFSDRSSLCYHQRTHTGEKPYVCRE	VKDTWKHIWQVTRQVTRQVTWQVSWQVSWQVTNKHRDKHRDKNSNKHRNKHRDRSY	0	17	A
Av:s:0026:M1S:A-A	Av:0026	:A:B:C:D:D:E:F:I:J	TRUE	FALSE	TGTGGACAAGGTTTCAGTGTTAAATCAGATGTTATTACACACCAAAGGACACATACAGGGGAGAAGCTCTACGTCTGCAGGGAGTGTGGGCGGGGCTTTAGCTGGAAGTCACACCTCCTCATTCACCAGAGGATACACACAGGGGAGAAGCCCTATGTCTGCAGGGAGTGTGGGCGGGGCTTTAGCTGGCAGTCAGTCCTCCTCACTCACCAGAGGACACACACAGGGGAGAAGCCCTATGTCTGCAGGGAGTGTGGGCGGGGCTTTAGCCGGCAGTCAGTCCTCCTCACTCACCAGAGGAGACACACAGGGGAGAAGCCCTATGTCTGCAGGGAGTGTGGGCGGGGCTTTAGCCGGCAGTCAGTCCTCCTCACTCACCAGAGGAGACACACAGGGGAG…	CGQGFSVKSDVITHQRTHTGEKLYVCRECGRGFSWKSHLLIHQRIHTGEKPYVCRECGRGFSWQSVLLTHQRTHTGEKPYVCRECGRGFSRQSVLLTHQRRHTGEKPYVCRECGRGFSRQSVLLTHQRRHTGEKPYVCRECGRGFSWQSVLLSHQRTHTGEKPYVCRECGRGFSNKSHLLRHQRTHTGEKPYVCRECGRGFRNKSHLLRHQRTHTGEKPYVCRECGRGFSDRSSLCYHQRTHTGEKPYVCRE	VKDTWKHIWQVTRQVTRQVTWQVSNKHRNKHRDRSY	11	16	A
Av:s:0028:M1S:A-A	Av:0028	:A:B:C:D:D:E:E:F:I:J	TRUE	FALSE	TGTGGACAAGGTTTCAGTGTTAAATCAGATGTTATTACACACCAAAGGACACATACAGGGGAGAAGCTCTACGTCTGCAGGGAGTGTGGGCGGGGCTTTAGCTGGAAGTCACACCTCCTCATTCACCAGAGGATACACACAGGGGAGAAGCCCTATGTCTGCAGGGAGTGTGGGCGGGGCTTTAGCTGGCAGTCAGTCCTCCTCACTCACCAGAGGACACACACAGGGGAGAAGCCCTATGTCTGCAGGGAGTGTGGGCGGGGCTTTAGCCGGCAGTCAGTCCTCCTCACTCACCAGAGGAGACACACAGGGGAGAAGCCCTATGTCTGCAGGGAGTGTGGGCGGGGCTTTAGCCGGCAGTCAGTCCTCCTCACTCACCAGAGGAGACACACAGGGGAG…	CGQGFSVKSDVITHQRTHTGEKLYVCRECGRGFSWKSHLLIHQRIHTGEKPYVCRECGRGFSWQSVLLTHQRTHTGEKPYVCRECGRGFSRQSVLLTHQRRHTGEKPYVCRECGRGFSRQSVLLTHQRRHTGEKPYVCRECGRGFSWQSVLLSHQRTHTGEKPYVCRECGRGFSWQSVLLSHQRTHTGEKPYVCRECGRGFSNKSHLLRHQRTHTGEKPYVCRECGRGFRNKSHLLRHQRTHTGEKPYVCRECGRGFSDRSSLCYHQRTHTGEKPYVCRE	VKDTWKHIWQVTRQVTRQVTWQVSWQVSNKHRNKHRDRSY	11	15	A
Av:s:0030:M1S:A-A	Av:0030	:A:B:C:E:C:F:G:H:F:I:J	TRUE	FALSE	TGTGGACAAGGTTTCAGTGTTAAATCAGATGTTATTACACACCAAAGGACACATACAGGGGAGAAGCTCTACGTCTGCAGGGAGTGTGGGCGGGGCTTTAGCTGGAAGTCACACCTCCTCATTCACCAGAGGATACACACAGGGGAGAAGCCCTATGTCTGCAGGGAGTGTGGGCGGGGCTTTAGCTGGCAGTCAGTCCTCCTCACTCACCAGAGGACACACACAGGGGAGAAGCCCTATGTCTGCAGGGAGTGTGGGCGGGGCTTTAGCTGGCAGTCAGTCCTCCTCAGTCACCAGAGGACACACACAGGGGAGAAGCCCTATGTCTGCAGGGAGTGTGGGCGGGGCTTTAGCTGGCAGTCAGTCCTCCTCACTCACCAGAGGACACACACAGGGGAG…	CGQGFSVKSDVITHQRTHTGEKLYVCRECGRGFSWKSHLLIHQRIHTGEKPYVCRECGRGFSWQSVLLTHQRTHTGEKPYVCRECGRGFSWQSVLLSHQRTHTGEKPYVCRECGRGFSWQSVLLTHQRTHTGEKPYVCRECGRGFSNKSHLLRHQRTHTGEKPYVCRECGRGFRDKSHLLRHQRTHTGEKPYVCRECGRGFRDKSNLLSHQRTHTGEKPYVCRECGRGFSNKSHLLRHQRTHTGEKPYVCRECGRGFRNKSHLLRHQRTHTGEKPYVCRECGRGFSDRSSLCYHQRTHTGEKPYVCRE	VKDTWKHIWQVTWQVSWQVTNKHRDKHRDKNSNKHRNKHRDRSY	0	17	A
Av:s:0031:M1S:A-A	Av:0031	:A:B:C:D:D:E:C:C:F:G:H:F:I:J	TRUE	FALSE	TGTGGACAAGGTTTCAGTGTTAAATCAGATGTTATTACACACCAAAGGACACATACAGGGGAGAAGCTCTACGTCTGCAGGGAGTGTGGGCGGGGCTTTAGCTGGAAGTCACACCTCCTCATTCACCAGAGGATACACACAGGGGAGAAGCCCTATGTCTGCAGGGAGTGTGGGCGGGGCTTTAGCTGGCAGTCAGTCCTCCTCACTCACCAGAGGACACACACAGGGGAGAAGCCCTATGTCTGCAGGGAGTGTGGGCGGGGCTTTAGCCGGCAGTCAGTCCTCCTCACTCACCAGAGGAGACACACAGGGGAGAAGCCCTATGTCTGCAGGGAGTGTGGGCGGGGCTTTAGCCGGCAGTCAGTCCTCCTCACTCACCAGAGGAGACACACAGGGGAG…	CGQGFSVKSDVITHQRTHTGEKLYVCRECGRGFSWKSHLLIHQRIHTGEKPYVCRECGRGFSWQSVLLTHQRTHTGEKPYVCRECGRGFSRQSVLLTHQRRHTGEKPYVCRECGRGFSRQSVLLTHQRRHTGEKPYVCRECGRGFSWQSVLLSHQRTHTGEKPYVCRECGRGFSWQSVLLTHQRTHTGEKPYVCRECGRGFSWQSVLLTHQRTHTGEKPYVCRECGRGFSNKSHLLRHQRTHTGEKPYVCRECGRGFRDKSHLLRHQRTHTGEKPYVCRECGRGFRDKSNLLSHQRTHTGEKPYVCRECGRGFSNKSHLLRHQRTHTGEKPYVCRECGRGFRNKSHLLRHQRTHTGEKPYVCRECGRGFSDRSSLCYHQRTHTGEKPYVCRE	VKDTWKHIWQVTRQVTRQVTWQVSWQVTWQVTNKHRDKHRDKNSNKHRNKHRDRSY	0	17	A
Av:s:0032:M1S:A-A	Av:0032	:A:B:C:D:D:F:G:H:F:I:J	TRUE	FALSE	TGTGGACAAGGTTTCAGTGTTAAATCAGATGTTATTACACACCAAAGGACACATACAGGGGAGAAGCTCTACGTCTGCAGGGAGTGTGGGCGGGGCTTTAGCTGGAAGTCACACCTCCTCATTCACCAGAGGATACACACAGGGGAGAAGCCCTATGTCTGCAGGGAGTGTGGGCGGGGCTTTAGCTGGCAGTCAGTCCTCCTCACTCACCAGAGGACACACACAGGGGAGAAGCCCTATGTCTGCAGGGAGTGTGGGCGGGGCTTTAGCCGGCAGTCAGTCCTCCTCACTCACCAGAGGAGACACACAGGGGAGAAGCCCTATGTCTGCAGGGAGTGTGGGCGGGGCTTTAGCCGGCAGTCAGTCCTCCTCACTCACCAGAGGAGACACACAGGGGAG…	CGQGFSVKSDVITHQRTHTGEKLYVCRECGRGFSWKSHLLIHQRIHTGEKPYVCRECGRGFSWQSVLLTHQRTHTGEKPYVCRECGRGFSRQSVLLTHQRRHTGEKPYVCRECGRGFSRQSVLLTHQRRHTGEKPYVCRECGRGFSNKSHLLRHQRTHTGEKPYVCRECGRGFRDKSHLLRHQRTHTGEKPYVCRECGRGFRDKSNLLSHQRTHTGEKPYVCRECGRGFSNKSHLLRHQRTHTGEKPYVCRECGRGFRNKSHLLRHQRTHTGEKPYVCRECGRGFSDRSSLCYHQRTHTGEKPYVCRE	VKDTWKHIWQVTRQVTRQVTNKHRDKHRDKNSNKHRNKHRDRSY	0	17	A
Av:s:0033:M1S:A-A	Av:0033	:A:B:C:D:D:E:C:F:F:G:H:F:I:J	TRUE	FALSE	TGTGGACAAGGTTTCAGTGTTAAATCAGATGTTATTACACACCAAAGGACACATACAGGGGAGAAGCTCTACGTCTGCAGGGAGTGTGGGCGGGGCTTTAGCTGGAAGTCACACCTCCTCATTCACCAGAGGATACACACAGGGGAGAAGCCCTATGTCTGCAGGGAGTGTGGGCGGGGCTTTAGCTGGCAGTCAGTCCTCCTCACTCACCAGAGGACACACACAGGGGAGAAGCCCTATGTCTGCAGGGAGTGTGGGCGGGGCTTTAGCCGGCAGTCAGTCCTCCTCACTCACCAGAGGAGACACACAGGGGAGAAGCCCTATGTCTGCAGGGAGTGTGGGCGGGGCTTTAGCCGGCAGTCAGTCCTCCTCACTCACCAGAGGAGACACACAGGGGAG…	CGQGFSVKSDVITHQRTHTGEKLYVCRECGRGFSWKSHLLIHQRIHTGEKPYVCRECGRGFSWQSVLLTHQRTHTGEKPYVCRECGRGFSRQSVLLTHQRRHTGEKPYVCRECGRGFSRQSVLLTHQRRHTGEKPYVCRECGRGFSWQSVLLSHQRTHTGEKPYVCRECGRGFSWQSVLLTHQRTHTGEKPYVCRECGRGFSNKSHLLRHQRTHTGEKPYVCRECGRGFSNKSHLLRHQRTHTGEKPYVCRECGRGFRDKSHLLRHQRTHTGEKPYVCRECGRGFRDKSNLLSHQRTHTGEKPYVCRECGRGFSNKSHLLRHQRTHTGEKPYVCRECGRGFRNKSHLLRHQRTHTGEKPYVCRECGRGFSDRSSLCYHQRTHTGEKPYVCRE	VKDTWKHIWQVTRQVTRQVTWQVSWQVTNKHRNKHRDKHRDKNSNKHRNKHRDRSY	0	11	A
Av:s:0034:M1S:A-A	Av:0034	:A:B:C:D:D:E:C:F:G:H:F:Q:I:J	TRUE	FALSE	TGTGGACAAGGTTTCAGTGTTAAATCAGATGTTATTACACACCAAAGGACACATACAGGGGAGAAGCTCTACGTCTGCAGGGAGTGTGGGCGGGGCTTTAGCTGGAAGTCACACCTCCTCATTCACCAGAGGATACACACAGGGGAGAAGCCCTATGTCTGCAGGGAGTGTGGGCGGGGCTTTAGCTGGCAGTCAGTCCTCCTCACTCACCAGAGGACACACACAGGGGAGAAGCCCTATGTCTGCAGGGAGTGTGGGCGGGGCTTTAGCCGGCAGTCAGTCCTCCTCACTCACCAGAGGAGACACACAGGGGAGAAGCCCTATGTCTGCAGGGAGTGTGGGCGGGGCTTTAGCCGGCAGTCAGTCCTCCTCACTCACCAGAGGAGACACACAGGGGAG…	CGQGFSVKSDVITHQRTHTGEKLYVCRECGRGFSWKSHLLIHQRIHTGEKPYVCRECGRGFSWQSVLLTHQRTHTGEKPYVCRECGRGFSRQSVLLTHQRRHTGEKPYVCRECGRGFSRQSVLLTHQRRHTGEKPYVCRECGRGFSWQSVLLSHQRTHTGEKPYVCRECGRGFSWQSVLLTHQRTHTGEKPYVCRECGRGFSNKSHLLRHQRTHTGEKPYVCRECGRGFRDKSHLLRHQRTHTGEKPYVCRECGRGFRDKSNLLSHQRTHTGEKPYVCRECGRGFSNKSHLLRHQRTHTGEKPYVCRECGRGFRNKSHLLRHQRTHTGEKPYVCRECGRGFRNKSHLLRHQRTHTGEKPYVCRECGRGFSDRSSLCYHQRTHTGEKPYVCRE	VKDTWKHIWQVTRQVTRQVTWQVSWQVTNKHRDKHRDKNSNKHRNKHRNKHRDRSY	4	7	A
Av:s:0036:M1S:A-A	Av:0036	:A:B:C:D:D:E:C:F:G:H:F:I:J:J	TRUE	FALSE	TGTGGACAAGGTTTCAGTGTTAAATCAGATGTTATTACACACCAAAGGACACATACAGGGGAGAAGCTCTACGTCTGCAGGGAGTGTGGGCGGGGCTTTAGCTGGAAGTCACACCTCCTCATTCACCAGAGGATACACACAGGGGAGAAGCCCTATGTCTGCAGGGAGTGTGGGCGGGGCTTTAGCTGGCAGTCAGTCCTCCTCACTCACCAGAGGACACACACAGGGGAGAAGCCCTATGTCTGCAGGGAGTGTGGGCGGGGCTTTAGCCGGCAGTCAGTCCTCCTCACTCACCAGAGGAGACACACAGGGGAGAAGCCCTATGTCTGCAGGGAGTGTGGGCGGGGCTTTAGCCGGCAGTCAGTCCTCCTCACTCACCAGAGGAGACACACAGGGGAG…	CGQGFSVKSDVITHQRTHTGEKLYVCRECGRGFSWKSHLLIHQRIHTGEKPYVCRECGRGFSWQSVLLTHQRTHTGEKPYVCRECGRGFSRQSVLLTHQRRHTGEKPYVCRECGRGFSRQSVLLTHQRRHTGEKPYVCRECGRGFSWQSVLLSHQRTHTGEKPYVCRECGRGFSWQSVLLTHQRTHTGEKPYVCRECGRGFSNKSHLLRHQRTHTGEKPYVCRECGRGFRDKSHLLRHQRTHTGEKPYVCRECGRGFRDKSNLLSHQRTHTGEKPYVCRECGRGFSNKSHLLRHQRTHTGEKPYVCRECGRGFRNKSHLLRHQRTHTGEKPYVCRECGRGFSDRSSLCYHQRTHTGEKPYVCRECGRGFSDRSSLCYHQRTHTGEKPYVCRE	VKDTWKHIWQVTRQVTRQVTWQVSWQVTNKHRDKHRDKNSNKHRNKHRDRSYDRSY	0	11	A
Av:s:0037:M1S:A-A	Av:0037	:A:B:C:D:D:E:C:F:G:H:F:I|d:J	TRUE	FALSE	TGTGGACAAGGTTTCAGTGTTAAATCAGATGTTATTACACACCAAAGGACACATACAGGGGAGAAGCTCTACGTCTGCAGGGAGTGTGGGCGGGGCTTTAGCTGGAAGTCACACCTCCTCATTCACCAGAGGATACACACAGGGGAGAAGCCCTATGTCTGCAGGGAGTGTGGGCGGGGCTTTAGCTGGCAGTCAGTCCTCCTCACTCACCAGAGGACACACACAGGGGAGAAGCCCTATGTCTGCAGGGAGTGTGGGCGGGGCTTTAGCCGGCAGTCAGTCCTCCTCACTCACCAGAGGAGACACACAGGGGAGAAGCCCTATGTCTGCAGGGAGTGTGGGCGGGGCTTTAGCCGGCAGTCAGTCCTCCTCACTCACCAGAGGAGACACACAGGGGAG…	CGQGFSVKSDVITHQRTHTGEKLYVCRECGRGFSWKSHLLIHQRIHTGEKPYVCRECGRGFSWQSVLLTHQRTHTGEKPYVCRECGRGFSRQSVLLTHQRRHTGEKPYVCRECGRGFSRQSVLLTHQRRHTGEKPYVCRECGRGFSWQSVLLSHQRTHTGEKPYVCRECGRGFSWQSVLLTHQRTHTGEKPYVCRECGRGFSNKSHLLRHQRTHTGEKPYVCRECGRGFRDKSHLLRHQRTHTGEKPYVCRECGRGFRDKSNLLSHQRTHTGEKPYVCRECGRGFSNKSHLLRHQRTHTGEKPYVCRECGRGFRNKSHLLRHQRTHTGEKPYVCRECGRGFSNKSHLLRHQRTHTGEKPYVCRECGRGFSDRSSLCYHQRTHTGEKPYVCRE	VKDTWKHIWQVTRQVTRQVTWQVSWQVTNKHRDKHRDKNSNKHRNKHRNKHRDRSY	4	7	A
Av:s:0038:M1S:A-A	Av:0038	:A|c:D:D:E:C:F:G:H:F:I:J	TRUE	FALSE	TGTGGACAAGGTTTCAGTGTTAAATCAGATGTTATTACACACCAAAGGACACATACAGGGGAGAAGCTCTACGTCTGCAGGGAGTGTGGGCGGGGCTTTAGCTGGAAGTCACACCTCCTCATTCACCAGAGGACACACACAGGGGAGAAGCCCTATGTCTGCAGGGAGTGTGGGCGGGGCTTTAGCCGGCAGTCAGTCCTCCTCACTCACCAGAGGAGACACACAGGGGAGAAGCCCTATGTCTGCAGGGAGTGTGGGCGGGGCTTTAGCCGGCAGTCAGTCCTCCTCACTCACCAGAGGAGACACACAGGGGAGAAGCCCTATGTCTGCAGGGAGTGTGGGCGGGGCTTTAGCTGGCAGTCAGTCCTCCTCAGTCACCAGAGGACACACACAGGGGAG…	CGQGFSVKSDVITHQRTHTGEKLYVCRECGRGFSWKSHLLIHQRTHTGEKPYVCRECGRGFSRQSVLLTHQRRHTGEKPYVCRECGRGFSRQSVLLTHQRRHTGEKPYVCRECGRGFSWQSVLLSHQRTHTGEKPYVCRECGRGFSWQSVLLTHQRTHTGEKPYVCRECGRGFSNKSHLLRHQRTHTGEKPYVCRECGRGFRDKSHLLRHQRTHTGEKPYVCRECGRGFRDKSNLLSHQRTHTGEKPYVCRECGRGFSNKSHLLRHQRTHTGEKPYVCRECGRGFRNKSHLLRHQRTHTGEKPYVCRECGRGFSDRSSLCYHQRTHTGEKPYVCRE	VKDTWKHIRQVTRQVTWQVSWQVTNKHRDKHRDKNSNKHRNKHRDRSY	0	17	A
Av:s:0039:M1S:A-A	Av:0039	:A:B:C:D:D:D:D:E:C:F:G:H:F:I:J	TRUE	FALSE	TGTGGACAAGGTTTCAGTGTTAAATCAGATGTTATTACACACCAAAGGACACATACAGGGGAGAAGCTCTACGTCTGCAGGGAGTGTGGGCGGGGCTTTAGCTGGAAGTCACACCTCCTCATTCACCAGAGGATACACACAGGGGAGAAGCCCTATGTCTGCAGGGAGTGTGGGCGGGGCTTTAGCTGGCAGTCAGTCCTCCTCACTCACCAGAGGACACACACAGGGGAGAAGCCCTATGTCTGCAGGGAGTGTGGGCGGGGCTTTAGCCGGCAGTCAGTCCTCCTCACTCACCAGAGGAGACACACAGGGGAGAAGCCCTATGTCTGCAGGGAGTGTGGGCGGGGCTTTAGCCGGCAGTCAGTCCTCCTCACTCACCAGAGGAGACACACAGGGGAG…	CGQGFSVKSDVITHQRTHTGEKLYVCRECGRGFSWKSHLLIHQRIHTGEKPYVCRECGRGFSWQSVLLTHQRTHTGEKPYVCRECGRGFSRQSVLLTHQRRHTGEKPYVCRECGRGFSRQSVLLTHQRRHTGEKPYVCRECGRGFSRQSVLLTHQRRHTGEKPYVCRECGRGFSRQSVLLTHQRRHTGEKPYVCRECGRGFSWQSVLLSHQRTHTGEKPYVCRECGRGFSWQSVLLTHQRTHTGEKPYVCRECGRGFSNKSHLLRHQRTHTGEKPYVCRECGRGFRDKSHLLRHQRTHTGEKPYVCRECGRGFRDKSNLLSHQRTHTGEKPYVCRECGRGFSNKSHLLRHQRTHTGEKPYVCRECGRGFRNKSHLLRHQRTHTGEKPYVCRECGRGFSD…	VKDTWKHIWQVTRQVTRQVTRQVTRQVTWQVSWQVTNKHRDKHRDKNSNKHRNKHRDRSY	0	17	A
Av:s:0040:M1S:A-A	Av:0040	:A:B:C:D:D:E:D:E:C:F:G:H:F:I:J	TRUE	FALSE	TGTGGACAAGGTTTCAGTGTTAAATCAGATGTTATTACACACCAAAGGACACATACAGGGGAGAAGCTCTACGTCTGCAGGGAGTGTGGGCGGGGCTTTAGCTGGAAGTCACACCTCCTCATTCACCAGAGGATACACACAGGGGAGAAGCCCTATGTCTGCAGGGAGTGTGGGCGGGGCTTTAGCTGGCAGTCAGTCCTCCTCACTCACCAGAGGACACACACAGGGGAGAAGCCCTATGTCTGCAGGGAGTGTGGGCGGGGCTTTAGCCGGCAGTCAGTCCTCCTCACTCACCAGAGGAGACACACAGGGGAGAAGCCCTATGTCTGCAGGGAGTGTGGGCGGGGCTTTAGCCGGCAGTCAGTCCTCCTCACTCACCAGAGGAGACACACAGGGGAG…	CGQGFSVKSDVITHQRTHTGEKLYVCRECGRGFSWKSHLLIHQRIHTGEKPYVCRECGRGFSWQSVLLTHQRTHTGEKPYVCRECGRGFSRQSVLLTHQRRHTGEKPYVCRECGRGFSRQSVLLTHQRRHTGEKPYVCRECGRGFSWQSVLLSHQRTHTGEKPYVCRECGRGFSRQSVLLTHQRRHTGEKPYVCRECGRGFSWQSVLLSHQRTHTGEKPYVCRECGRGFSWQSVLLTHQRTHTGEKPYVCRECGRGFSNKSHLLRHQRTHTGEKPYVCRECGRGFRDKSHLLRHQRTHTGEKPYVCRECGRGFRDKSNLLSHQRTHTGEKPYVCRECGRGFSNKSHLLRHQRTHTGEKPYVCRECGRGFRNKSHLLRHQRTHTGEKPYVCRECGRGFSD…	VKDTWKHIWQVTRQVTRQVTWQVSRQVTWQVSWQVTNKHRDKHRDKNSNKHRNKHRDRSY	0	17	A
Av:s:0042:M1S:A-A	Av:0042	:A:B:C:D:D:C:D:D:E:C:F:G:H:F:I:J	TRUE	FALSE	TGTGGACAAGGTTTCAGTGTTAAATCAGATGTTATTACACACCAAAGGACACATACAGGGGAGAAGCTCTACGTCTGCAGGGAGTGTGGGCGGGGCTTTAGCTGGAAGTCACACCTCCTCATTCACCAGAGGATACACACAGGGGAGAAGCCCTATGTCTGCAGGGAGTGTGGGCGGGGCTTTAGCTGGCAGTCAGTCCTCCTCACTCACCAGAGGACACACACAGGGGAGAAGCCCTATGTCTGCAGGGAGTGTGGGCGGGGCTTTAGCCGGCAGTCAGTCCTCCTCACTCACCAGAGGAGACACACAGGGGAGAAGCCCTATGTCTGCAGGGAGTGTGGGCGGGGCTTTAGCCGGCAGTCAGTCCTCCTCACTCACCAGAGGAGACACACAGGGGAG…	CGQGFSVKSDVITHQRTHTGEKLYVCRECGRGFSWKSHLLIHQRIHTGEKPYVCRECGRGFSWQSVLLTHQRTHTGEKPYVCRECGRGFSRQSVLLTHQRRHTGEKPYVCRECGRGFSRQSVLLTHQRRHTGEKPYVCRECGRGFSWQSVLLTHQRTHTGEKPYVCRECGRGFSRQSVLLTHQRRHTGEKPYVCRECGRGFSRQSVLLTHQRRHTGEKPYVCRECGRGFSWQSVLLSHQRTHTGEKPYVCRECGRGFSWQSVLLTHQRTHTGEKPYVCRECGRGFSNKSHLLRHQRTHTGEKPYVCRECGRGFRDKSHLLRHQRTHTGEKPYVCRECGRGFRDKSNLLSHQRTHTGEKPYVCRECGRGFSNKSHLLRHQRTHTGEKPYVCRECGRGFRN…	VKDTWKHIWQVTRQVTRQVTWQVTRQVTRQVTWQVSWQVTNKHRDKHRDKNSNKHRNKHRDRSY	0	17	A
Av:s:0044:M1S:A-A	Av:0044	:A:B:C:D:D:E:C:F:G:H:F:G:H:F:I:J	TRUE	FALSE	TGTGGACAAGGTTTCAGTGTTAAATCAGATGTTATTACACACCAAAGGACACATACAGGGGAGAAGCTCTACGTCTGCAGGGAGTGTGGGCGGGGCTTTAGCTGGAAGTCACACCTCCTCATTCACCAGAGGATACACACAGGGGAGAAGCCCTATGTCTGCAGGGAGTGTGGGCGGGGCTTTAGCTGGCAGTCAGTCCTCCTCACTCACCAGAGGACACACACAGGGGAGAAGCCCTATGTCTGCAGGGAGTGTGGGCGGGGCTTTAGCCGGCAGTCAGTCCTCCTCACTCACCAGAGGAGACACACAGGGGAGAAGCCCTATGTCTGCAGGGAGTGTGGGCGGGGCTTTAGCCGGCAGTCAGTCCTCCTCACTCACCAGAGGAGACACACAGGGGAG…	CGQGFSVKSDVITHQRTHTGEKLYVCRECGRGFSWKSHLLIHQRIHTGEKPYVCRECGRGFSWQSVLLTHQRTHTGEKPYVCRECGRGFSRQSVLLTHQRRHTGEKPYVCRECGRGFSRQSVLLTHQRRHTGEKPYVCRECGRGFSWQSVLLSHQRTHTGEKPYVCRECGRGFSWQSVLLTHQRTHTGEKPYVCRECGRGFSNKSHLLRHQRTHTGEKPYVCRECGRGFRDKSHLLRHQRTHTGEKPYVCRECGRGFRDKSNLLSHQRTHTGEKPYVCRECGRGFSNKSHLLRHQRTHTGEKPYVCRECGRGFRDKSHLLRHQRTHTGEKPYVCRECGRGFRDKSNLLSHQRTHTGEKPYVCRECGRGFSNKSHLLRHQRTHTGEKPYVCRECGRGFRN…	VKDTWKHIWQVTRQVTRQVTWQVSWQVTNKHRDKHRDKNSNKHRDKHRDKNSNKHRNKHRDRSY	0	12	A
Av:s:0045:M1S:A-A	Av:0045	:A:B:C:D:N:C:F:G:H:F:I:J	TRUE	FALSE	TGTGGACAAGGTTTCAGTGTTAAATCAGATGTTATTACACACCAAAGGACACATACAGGGGAGAAGCTCTACGTCTGCAGGGAGTGTGGGCGGGGCTTTAGCTGGAAGTCACACCTCCTCATTCACCAGAGGATACACACAGGGGAGAAGCCCTATGTCTGCAGGGAGTGTGGGCGGGGCTTTAGCTGGCAGTCAGTCCTCCTCACTCACCAGAGGACACACACAGGGGAGAAGCCCTATGTCTGCAGGGAGTGTGGGCGGGGCTTTAGCCGGCAGTCAGTCCTCCTCACTCACCAGAGGAGACACACAGGGGAGAAGCCCTATGTCTGCAGGGAGTGTGGGCGGGGCTTTAGCCGGCAGTCAGTCCTCCTCAGTCACCAGAGGACACACACAGGGGAG…	CGQGFSVKSDVITHQRTHTGEKLYVCRECGRGFSWKSHLLIHQRIHTGEKPYVCRECGRGFSWQSVLLTHQRTHTGEKPYVCRECGRGFSRQSVLLTHQRRHTGEKPYVCRECGRGFSRQSVLLSHQRTHTGEKPYVCRECGRGFSWQSVLLTHQRTHTGEKPYVCRECGRGFSNKSHLLRHQRTHTGEKPYVCRECGRGFRDKSHLLRHQRTHTGEKPYVCRECGRGFRDKSNLLSHQRTHTGEKPYVCRECGRGFSNKSHLLRHQRTHTGEKPYVCRECGRGFRNKSHLLRHQRTHTGEKPYVCRECGRGFSDRSSLCYHQRTHTGEKPYVCRE	VKDTWKHIWQVTRQVTRQVSWQVTNKHRDKHRDKNSNKHRNKHRDRSY	0	17	A
Av:s:0046:M1S:A-A	Av:0046	:A:B:C:D:D:E:C:D:D:E:C:F:G:H:F:I:J	TRUE	TRUE	TGTGGACAAGGTTTCAGTGTTAAATCAGATGTTATTACACACCAAAGGACACATACAGGGGAGAAGCTCTACGTCTGCAGGGAGTGTGGGCGGGGCTTTAGCTGGAAGTCACACCTCCTCATTCACCAGAGGATACACACAGGGGAGAAGCCCTATGTCTGCAGGGAGTGTGGGCGGGGCTTTAGCTGGCAGTCAGTCCTCCTCACTCACCAGAGGACACACACAGGGGAGAAGCCCTATGTCTGCAGGGAGTGTGGGCGGGGCTTTAGCCGGCAGTCAGTCCTCCTCACTCACCAGAGGAGACACACAGGGGAGAAGCCCTATGTCTGCAGGGAGTGTGGGCGGGGCTTTAGCCGGCAGTCAGTCCTCCTCACTCACCAGAGGAGACACACAGGGGAG…	CGQGFSVKSDVITHQRTHTGEKLYVCRECGRGFSWKSHLLIHQRIHTGEKPYVCRECGRGFSWQSVLLTHQRTHTGEKPYVCRECGRGFSRQSVLLTHQRRHTGEKPYVCRECGRGFSRQSVLLTHQRRHTGEKPYVCRECGRGFSWQSVLLSHQRTHTGEKPYVCRECGRGFSWQSVLLTHQRTHTGEKPYVCRECGRGFSRQSVLLTHQRRHTGEKPYVCRECGRGFSRQSVLLTHQRRHTGEKPYVCRECGRGFSWQSVLLSHQRTHTGEKPYVCRECGRGFSWQSVLLTHQRTHTGEKPYVCRECGRGFSNKSHLLRHQRTHTGEKPYVCRECGRGFRDKSHLLRHQRTHTGEKPYVCRECGRGFRDKSNLLSHQRTHTGEKPYVCRECGRGFSN…	VKDTWKHIWQVTRQVTRQVTWQVSWQVTRQVTRQVTWQVSWQVTNKHRDKHRDKNSNKHRNKHRDRSY	0	17	A
Av:s:0053:M1S:A-A	Av:0053	:A:B:C:D:D:E:C:F:G:H|d:J	TRUE	TRUE	TGTGGACAAGGTTTCAGTGTTAAATCAGATGTTATTACACACCAAAGGACACATACAGGGGAGAAGCTCTACGTCTGCAGGGAGTGTGGGCGGGGCTTTAGCTGGAAGTCACACCTCCTCATTCACCAGAGGATACACACAGGGGAGAAGCCCTATGTCTGCAGGGAGTGTGGGCGGGGCTTTAGCTGGCAGTCAGTCCTCCTCACTCACCAGAGGACACACACAGGGGAGAAGCCCTATGTCTGCAGGGAGTGTGGGCGGGGCTTTAGCCGGCAGTCAGTCCTCCTCACTCACCAGAGGAGACACACAGGGGAGAAGCCCTATGTCTGCAGGGAGTGTGGGCGGGGCTTTAGCCGGCAGTCAGTCCTCCTCACTCACCAGAGGAGACACACAGGGGAG…	CGQGFSVKSDVITHQRTHTGEKLYVCRECGRGFSWKSHLLIHQRIHTGEKPYVCRECGRGFSWQSVLLTHQRTHTGEKPYVCRECGRGFSRQSVLLTHQRRHTGEKPYVCRECGRGFSRQSVLLTHQRRHTGEKPYVCRECGRGFSWQSVLLSHQRTHTGEKPYVCRECGRGFSWQSVLLTHQRTHTGEKPYVCRECGRGFSNKSHLLRHQRTHTGEKPYVCRECGRGFRDKSHLLRHQRTHTGEKPYVCRECGRGFRDKSNLLSHQRTHTGEKPYVCRECGRGFSNKSHLLRHQRTHTGEKPYVCRECGRGFSDRSSLCYHQRTHTGEKPYVCRE	VKDTWKHIWQVTRQVTRQVTWQVSWQVTNKHRDKHRDKNSNKHRDRSY	8	15	A
Av:s:0054:M2S:A-L20	Av:0054	:A:B:C:D:D:E:C:F:G:H:F:Q:F:I:J	TRUE	FALSE	TGTGGACAAGGTTTCAGTGTTAAATCAGATGTTATTACACACCAAAGGACACATACAGGGGAGAAGCTCTACGTCTGCAGGGAGTGTGGGCGGGGCTTTAGCTGGAAGTCACACCTCCTCATTCACCAGAGGATACACACAGGGGAGAAGCCCTATGTCTGCAGGGAGTGTGGGCGGGGCTTTAGCTGGCAGTCAGTCCTCCTCACTCACCAGAGGACACACACAGGGGAGAAGCCCTATGTCTGCAGGGAGTGTGGGCGGGGCTTTAGCCGGCAGTCAGTCCTCCTCACTCACCAGAGGAGACACACAGGGGAGAAGCCCTATGTCTGCAGGGAGTGTGGGCGGGGCTTTAGCCGGCAGTCAGTCCTCCTCACTCACCAGAGGAGACACACAGGGGAG…	CGQGFSVKSDVITHQRTHTGEKLYVCRECGRGFSWKSHLLIHQRIHTGEKPYVCRECGRGFSWQSVLLTHQRTHTGEKPYVCRECGRGFSRQSVLLTHQRRHTGEKPYVCRECGRGFSRQSVLLTHQRRHTGEKPYVCRECGRGFSWQSVLLSHQRTHTGEKPYVCRECGRGFSWQSVLLTHQRTHTGEKPYVCRECGRGFSNKSHLLRHQRTHTGEKPYVCRECGRGFRDKSHLLRHQRTHTGEKPYVCRECGRGFRDKSNLLSHQRTHTGEKPYVCRECGRGFSNKSHLLRHQRTHTGEKPYVCRECGRGFRNKSHLLRHQRTHTGEKPYVCRECGRGFSNKSHLLRHQRTHTGEKPYVCRECGRGFRNKSHLLRHQRTHTGEKPYVCRECGRGFSD…	VKDTWKHIWQVTRQVTRQVTWQVSWQVTNKHRDKHRDKNSNKHRNKHRNKHRNKHRDRSY	4	11	A
Av:s:0055:M2S:A-L20	Av:0055	:A:B:C:D:D:E:D:D:E:C:F:G:H:F:I:J	TRUE	FALSE	TGTGGACAAGGTTTCAGTGTTAAATCAGATGTTATTACACACCAAAGGACACATACAGGGGAGAAGCTCTACGTCTGCAGGGAGTGTGGGCGGGGCTTTAGCTGGAAGTCACACCTCCTCATTCACCAGAGGATACACACAGGGGAGAAGCCCTATGTCTGCAGGGAGTGTGGGCGGGGCTTTAGCTGGCAGTCAGTCCTCCTCACTCACCAGAGGACACACACAGGGGAGAAGCCCTATGTCTGCAGGGAGTGTGGGCGGGGCTTTAGCCGGCAGTCAGTCCTCCTCACTCACCAGAGGAGACACACAGGGGAGAAGCCCTATGTCTGCAGGGAGTGTGGGCGGGGCTTTAGCCGGCAGTCAGTCCTCCTCACTCACCAGAGGAGACACACAGGGGAG…	CGQGFSVKSDVITHQRTHTGEKLYVCRECGRGFSWKSHLLIHQRIHTGEKPYVCRECGRGFSWQSVLLTHQRTHTGEKPYVCRECGRGFSRQSVLLTHQRRHTGEKPYVCRECGRGFSRQSVLLTHQRRHTGEKPYVCRECGRGFSWQSVLLSHQRTHTGEKPYVCRECGRGFSRQSVLLTHQRRHTGEKPYVCRECGRGFSRQSVLLTHQRRHTGEKPYVCRECGRGFSWQSVLLSHQRTHTGEKPYVCRECGRGFSWQSVLLTHQRTHTGEKPYVCRECGRGFSNKSHLLRHQRTHTGEKPYVCRECGRGFRDKSHLLRHQRTHTGEKPYVCRECGRGFRDKSNLLSHQRTHTGEKPYVCRECGRGFSNKSHLLRHQRTHTGEKPYVCRECGRGFRN…	VKDTWKHIWQVTRQVTRQVTWQVSRQVTRQVTWQVSWQVTNKHRDKHRDKNSNKHRNKHRDRSY	0	17	A
Av:s:0069:M3S:A-L27	Av:0069	:A:B:C:D:D:E:C:E:C:F:G:H:F:I:J	TRUE	FALSE	TGTGGACAAGGTTTCAGTGTTAAATCAGATGTTATTACACACCAAAGGACACATACAGGGGAGAAGCTCTACGTCTGCAGGGAGTGTGGGCGGGGCTTTAGCTGGAAGTCACACCTCCTCATTCACCAGAGGATACACACAGGGGAGAAGCCCTATGTCTGCAGGGAGTGTGGGCGGGGCTTTAGCTGGCAGTCAGTCCTCCTCACTCACCAGAGGACACACACAGGGGAGAAGCCCTATGTCTGCAGGGAGTGTGGGCGGGGCTTTAGCCGGCAGTCAGTCCTCCTCACTCACCAGAGGAGACACACAGGGGAGAAGCCCTATGTCTGCAGGGAGTGTGGGCGGGGCTTTAGCCGGCAGTCAGTCCTCCTCACTCACCAGAGGAGACACACAGGGGAG…	CGQGFSVKSDVITHQRTHTGEKLYVCRECGRGFSWKSHLLIHQRIHTGEKPYVCRECGRGFSWQSVLLTHQRTHTGEKPYVCRECGRGFSRQSVLLTHQRRHTGEKPYVCRECGRGFSRQSVLLTHQRRHTGEKPYVCRECGRGFSWQSVLLSHQRTHTGEKPYVCRECGRGFSWQSVLLTHQRTHTGEKPYVCRECGRGFSWQSVLLSHQRTHTGEKPYVCRECGRGFSWQSVLLTHQRTHTGEKPYVCRECGRGFSNKSHLLRHQRTHTGEKPYVCRECGRGFRDKSHLLRHQRTHTGEKPYVCRECGRGFRDKSNLLSHQRTHTGEKPYVCRECGRGFSNKSHLLRHQRTHTGEKPYVCRECGRGFRNKSHLLRHQRTHTGEKPYVCRECGRGFSD…	VKDTWKHIWQVTRQVTRQVTWQVSWQVTWQVSWQVTNKHRDKHRDKNSNKHRNKHRDRSY	0	17	A
Av:s:0101:M5S:A-L24	Av:0101	:A:B:C:D:C:D:D:E:C:F:G:H:F:I:J	TRUE	FALSE	TGTGGACAAGGTTTCAGTGTTAAATCAGATGTTATTACACACCAAAGGACACATACAGGGGAGAAGCTCTACGTCTGCAGGGAGTGTGGGCGGGGCTTTAGCTGGAAGTCACACCTCCTCATTCACCAGAGGATACACACAGGGGAGAAGCCCTATGTCTGCAGGGAGTGTGGGCGGGGCTTTAGCTGGCAGTCAGTCCTCCTCACTCACCAGAGGACACACACAGGGGAGAAGCCCTATGTCTGCAGGGAGTGTGGGCGGGGCTTTAGCCGGCAGTCAGTCCTCCTCACTCACCAGAGGAGACACACAGGGGAGAAGCCCTATGTCTGCAGGGAGTGTGGGCGGGGCTTTAGCTGGCAGTCAGTCCTCCTCACTCACCAGAGGACACACACAGGGGAG…	CGQGFSVKSDVITHQRTHTGEKLYVCRECGRGFSWKSHLLIHQRIHTGEKPYVCRECGRGFSWQSVLLTHQRTHTGEKPYVCRECGRGFSRQSVLLTHQRRHTGEKPYVCRECGRGFSWQSVLLTHQRTHTGEKPYVCRECGRGFSRQSVLLTHQRRHTGEKPYVCRECGRGFSRQSVLLTHQRRHTGEKPYVCRECGRGFSWQSVLLSHQRTHTGEKPYVCRECGRGFSWQSVLLTHQRTHTGEKPYVCRECGRGFSNKSHLLRHQRTHTGEKPYVCRECGRGFRDKSHLLRHQRTHTGEKPYVCRECGRGFRDKSNLLSHQRTHTGEKPYVCRECGRGFSNKSHLLRHQRTHTGEKPYVCRECGRGFRNKSHLLRHQRTHTGEKPYVCRECGRGFSD…	VKDTWKHIWQVTRQVTWQVTRQVTRQVTWQVSWQVTNKHRDKHRDKNSNKHRNKHRDRSY	0	17	A
Av:s:0102:M5S:A-L24	Av:0102	:A:B:C:D:D:E:C:F:G:H:F:Q:H:F:I:J	TRUE	FALSE	TGTGGACAAGGTTTCAGTGTTAAATCAGATGTTATTACACACCAAAGGACACATACAGGGGAGAAGCTCTACGTCTGCAGGGAGTGTGGGCGGGGCTTTAGCTGGAAGTCACACCTCCTCATTCACCAGAGGATACACACAGGGGAGAAGCCCTATGTCTGCAGGGAGTGTGGGCGGGGCTTTAGCTGGCAGTCAGTCCTCCTCACTCACCAGAGGACACACACAGGGGAGAAGCCCTATGTCTGCAGGGAGTGTGGGCGGGGCTTTAGCCGGCAGTCAGTCCTCCTCACTCACCAGAGGAGACACACAGGGGAGAAGCCCTATGTCTGCAGGGAGTGTGGGCGGGGCTTTAGCCGGCAGTCAGTCCTCCTCACTCACCAGAGGAGACACACAGGGGAG…	CGQGFSVKSDVITHQRTHTGEKLYVCRECGRGFSWKSHLLIHQRIHTGEKPYVCRECGRGFSWQSVLLTHQRTHTGEKPYVCRECGRGFSRQSVLLTHQRRHTGEKPYVCRECGRGFSRQSVLLTHQRRHTGEKPYVCRECGRGFSWQSVLLSHQRTHTGEKPYVCRECGRGFSWQSVLLTHQRTHTGEKPYVCRECGRGFSNKSHLLRHQRTHTGEKPYVCRECGRGFRDKSHLLRHQRTHTGEKPYVCRECGRGFRDKSNLLSHQRTHTGEKPYVCRECGRGFSNKSHLLRHQRTHTGEKPYVCRECGRGFRNKSHLLRHQRTHTGEKPYVCRECGRGFRDKSNLLSHQRTHTGEKPYVCRECGRGFSNKSHLLRHQRTHTGEKPYVCRECGRGFRN…	VKDTWKHIWQVTRQVTRQVTWQVSWQVTNKHRDKHRDKNSNKHRNKHRDKNSNKHRNKHRDRSY	1	12	A
Av:s:0103:M5S:A-L24	Av:0103	:A:B:C:D:D:E:C:F:G:H:G:H:F:I:J	TRUE	FALSE	TGTGGACAAGGTTTCAGTGTTAAATCAGATGTTATTACACACCAAAGGACACATACAGGGGAGAAGCTCTACGTCTGCAGGGAGTGTGGGCGGGGCTTTAGCTGGAAGTCACACCTCCTCATTCACCAGAGGATACACACAGGGGAGAAGCCCTATGTCTGCAGGGAGTGTGGGCGGGGCTTTAGCTGGCAGTCAGTCCTCCTCACTCACCAGAGGACACACACAGGGGAGAAGCCCTATGTCTGCAGGGAGTGTGGGCGGGGCTTTAGCCGGCAGTCAGTCCTCCTCACTCACCAGAGGAGACACACAGGGGAGAAGCCCTATGTCTGCAGGGAGTGTGGGCGGGGCTTTAGCCGGCAGTCAGTCCTCCTCACTCACCAGAGGAGACACACAGGGGAG…	CGQGFSVKSDVITHQRTHTGEKLYVCRECGRGFSWKSHLLIHQRIHTGEKPYVCRECGRGFSWQSVLLTHQRTHTGEKPYVCRECGRGFSRQSVLLTHQRRHTGEKPYVCRECGRGFSRQSVLLTHQRRHTGEKPYVCRECGRGFSWQSVLLSHQRTHTGEKPYVCRECGRGFSWQSVLLTHQRTHTGEKPYVCRECGRGFSNKSHLLRHQRTHTGEKPYVCRECGRGFRDKSHLLRHQRTHTGEKPYVCRECGRGFRDKSNLLSHQRTHTGEKPYVCRECGRGFRDKSHLLRHQRTHTGEKPYVCRECGRGFRDKSNLLSHQRTHTGEKPYVCRECGRGFSNKSHLLRHQRTHTGEKPYVCRECGRGFRNKSHLLRHQRTHTGEKPYVCRECGRGFSD…	VKDTWKHIWQVTRQVTRQVTWQVSWQVTNKHRDKHRDKNSDKHRDKNSNKHRNKHRDRSY	3	8	A
Av:s:0109:M5S:A-L24	Av:0109	:A:B:C:D:D:E:C:F:G:H:F:Q:G:H:F:I:J	TRUE	FALSE	TGTGGACAAGGTTTCAGTGTTAAATCAGATGTTATTACACACCAAAGGACACATACAGGGGAGAAGCTCTACGTCTGCAGGGAGTGTGGGCGGGGCTTTAGCTGGAAGTCACACCTCCTCATTCACCAGAGGATACACACAGGGGAGAAGCCCTATGTCTGCAGGGAGTGTGGGCGGGGCTTTAGCTGGCAGTCAGTCCTCCTCACTCACCAGAGGACACACACAGGGGAGAAGCCCTATGTCTGCAGGGAGTGTGGGCGGGGCTTTAGCCGGCAGTCAGTCCTCCTCACTCACCAGAGGAGACACACAGGGGAGAAGCCCTATGTCTGCAGGGAGTGTGGGCGGGGCTTTAGCCGGCAGTCAGTCCTCCTCACTCACCAGAGGAGACACACAGGGGAG…	CGQGFSVKSDVITHQRTHTGEKLYVCRECGRGFSWKSHLLIHQRIHTGEKPYVCRECGRGFSWQSVLLTHQRTHTGEKPYVCRECGRGFSRQSVLLTHQRRHTGEKPYVCRECGRGFSRQSVLLTHQRRHTGEKPYVCRECGRGFSWQSVLLSHQRTHTGEKPYVCRECGRGFSWQSVLLTHQRTHTGEKPYVCRECGRGFSNKSHLLRHQRTHTGEKPYVCRECGRGFRDKSHLLRHQRTHTGEKPYVCRECGRGFRDKSNLLSHQRTHTGEKPYVCRECGRGFSNKSHLLRHQRTHTGEKPYVCRECGRGFRNKSHLLRHQRTHTGEKPYVCRECGRGFRDKSHLLRHQRTHTGEKPYVCRECGRGFRDKSNLLSHQRTHTGEKPYVCRECGRGFSN…	VKDTWKHIWQVTRQVTRQVTWQVSWQVTNKHRDKHRDKNSNKHRNKHRDKHRDKNSNKHRNKHRDRSY	0	11	A
Av:s:0122:M6S:A-L15	Av:0122	:A:B:C:D:D:E|p:J	TRUE	FALSE	TGTGGACAAGGTTTCAGTGTTAAATCAGATGTTATTACACACCAAAGGACACATACAGGGGAGAAGCTCTACGTCTGCAGGGAGTGTGGGCGGGGCTTTAGCTGGAAGTCACACCTCCTCATTCACCAGAGGATACACACAGGGGAGAAGCCCTATGTCTGCAGGGAGTGTGGGCGGGGCTTTAGCTGGCAGTCAGTCCTCCTCACTCACCAGAGGACACACACAGGGGAGAAGCCCTATGTCTGCAGGGAGTGTGGGCGGGGCTTTAGCCGGCAGTCAGTCCTCCTCACTCACCAGAGGAGACACACAGGGGAGAAGCCCTATGTCTGCAGGGAGTGTGGGCGGGGCTTTAGCCGGCAGTCAGTCCTCCTCACTCACCAGAGGAGACACACAGGGGAG…	CGQGFSVKSDVITHQRTHTGEKLYVCRECGRGFSWKSHLLIHQRIHTGEKPYVCRECGRGFSWQSVLLTHQRTHTGEKPYVCRECGRGFSRQSVLLTHQRRHTGEKPYVCRECGRGFSRQSVLLTHQRRHTGEKPYVCRECGRGFSWQSVLLSHQRTHTGEKPYVCRECGRGFSWQSVLLTHQRTHTGEKPYVCRECGRGFSDRSSLCYHQRTHTGEKPYVCRE	VKDTWKHIWQVTRQVTRQVTWQVSWQVTDRSY	NA	NA	NA
Av:s:0124:M6S:A-L15	Av:0124	:A|c:C:F:G:H:F:I:J	TRUE	FALSE	TGTGGACAAGGTTTCAGTGTTAAATCAGATGTTATTACACACCAAAGGACACATACAGGGGAGAAGCTCTACGTCTGCAGGGAGTGTGGGCGGGGCTTTAGCTGGAAGTCACACCTCCTCATTCACCAGAGGACACACACAGGGGAGAAGCCCTATGTCTGCAGGGAGTGTGGGCGGGGCTTTAGCTGGCAGTCAGTCCTCCTCACTCACCAGAGGACACACACAGGGGAGAAGCCCTATGTCTGCAGGGAGTGTGGGCGGGGCTTTAGCAATAAGTCACACCTCCTCAGACACCAGAGGACACACACAGGGGAGAAGCCCTATGTCTGCAGGGAGTGTGGGCGGGGCTTTCGCGATAAGTCACACCTCCTCAGACACCAGAGGACACACACAGGGGAG…	CGQGFSVKSDVITHQRTHTGEKLYVCRECGRGFSWKSHLLIHQRTHTGEKPYVCRECGRGFSWQSVLLTHQRTHTGEKPYVCRECGRGFSNKSHLLRHQRTHTGEKPYVCRECGRGFRDKSHLLRHQRTHTGEKPYVCRECGRGFRDKSNLLSHQRTHTGEKPYVCRECGRGFSNKSHLLRHQRTHTGEKPYVCRECGRGFRNKSHLLRHQRTHTGEKPYVCRECGRGFSDRSSLCYHQRTHTGEKPYVCRE	VKDTWKHIWQVTNKHRDKHRDKNSNKHRNKHRDRSY	0	17	A
Av:s:0125:M6S:A-L15	Av:0125	:A:B:C:D:D|b:E:C:F:G:H:F:I:J	TRUE	FALSE	TGTGGACAAGGTTTCAGTGTTAAATCAGATGTTATTACACACCAAAGGACACATACAGGGGAGAAGCTCTACGTCTGCAGGGAGTGTGGGCGGGGCTTTAGCTGGAAGTCACACCTCCTCATTCACCAGAGGATACACACAGGGGAGAAGCCCTATGTCTGCAGGGAGTGTGGGCGGGGCTTTAGCTGGCAGTCAGTCCTCCTCACTCACCAGAGGACACACACAGGGGAGAAGCCCTATGTCTGCAGGGAGTGTGGGCGGGGCTTTAGCCGGCAGTCAGTCCTCCTCACTCACCAGAGGAGACACACAGGGGAGAAGCCCTATGTCTGCAGGGAGTGTGGGCGGGGCTTTAGCCGGCAGTCAGTCCTCCTCACTCACCAGAGGAGACACACAGGGGAG…	CGQGFSVKSDVITHQRTHTGEKLYVCRECGRGFSWKSHLLIHQRIHTGEKPYVCRECGRGFSWQSVLLTHQRTHTGEKPYVCRECGRGFSRQSVLLTHQRRHTGEKPYVCRECGRGFSRQSVLLTHQRRHTGEKPYVCRECGRGFSWQSVLLTHQRRHTGEKPYVCRECGRGFSWQSVLLSHQRTHTGEKPYVCRECGRGFSWQSVLLTHQRTHTGEKPYVCRECGRGFSNKSHLLRHQRTHTGEKPYVCRECGRGFRDKSHLLRHQRTHTGEKPYVCRECGRGFRDKSNLLSHQRTHTGEKPYVCRECGRGFSNKSHLLRHQRTHTGEKPYVCRECGRGFRNKSHLLRHQRTHTGEKPYVCRECGRGFSDRSSLCYHQRTHTGEKPYVCRE	VKDTWKHIWQVTRQVTRQVTWQVTWQVSWQVTNKHRDKHRDKNSNKHRNKHRDRSY	0	17	A
Av:s:0127:M6S:A-L15	Av:0127	:A:B:C:D:D:E:C:F:G:G:H:F:I:J	TRUE	FALSE	TGTGGACAAGGTTTCAGTGTTAAATCAGATGTTATTACACACCAAAGGACACATACAGGGGAGAAGCTCTACGTCTGCAGGGAGTGTGGGCGGGGCTTTAGCTGGAAGTCACACCTCCTCATTCACCAGAGGATACACACAGGGGAGAAGCCCTATGTCTGCAGGGAGTGTGGGCGGGGCTTTAGCTGGCAGTCAGTCCTCCTCACTCACCAGAGGACACACACAGGGGAGAAGCCCTATGTCTGCAGGGAGTGTGGGCGGGGCTTTAGCCGGCAGTCAGTCCTCCTCACTCACCAGAGGAGACACACAGGGGAGAAGCCCTATGTCTGCAGGGAGTGTGGGCGGGGCTTTAGCCGGCAGTCAGTCCTCCTCACTCACCAGAGGAGACACACAGGGGAG…	CGQGFSVKSDVITHQRTHTGEKLYVCRECGRGFSWKSHLLIHQRIHTGEKPYVCRECGRGFSWQSVLLTHQRTHTGEKPYVCRECGRGFSRQSVLLTHQRRHTGEKPYVCRECGRGFSRQSVLLTHQRRHTGEKPYVCRECGRGFSWQSVLLSHQRTHTGEKPYVCRECGRGFSWQSVLLTHQRTHTGEKPYVCRECGRGFSNKSHLLRHQRTHTGEKPYVCRECGRGFRDKSHLLRHQRTHTGEKPYVCRECGRGFRDKSHLLRHQRTHTGEKPYVCRECGRGFRDKSNLLSHQRTHTGEKPYVCRECGRGFSNKSHLLRHQRTHTGEKPYVCRECGRGFRNKSHLLRHQRTHTGEKPYVCRECGRGFSDRSSLCYHQRTHTGEKPYVCRE	VKDTWKHIWQVTRQVTRQVTWQVSWQVTNKHRDKHRDKHRDKNSNKHRNKHRDRSY	1	10	A
Av:s:0128:M6S:A-L15	Av:0128	:A:B:E:C:F:G:H:F:I:J	TRUE	FALSE	TGTGGACAAGGTTTCAGTGTTAAATCAGATGTTATTACACACCAAAGGACACATACAGGGGAGAAGCTCTACGTCTGCAGGGAGTGTGGGCGGGGCTTTAGCTGGAAGTCACACCTCCTCATTCACCAGAGGATACACACAGGGGAGAAGCCCTATGTCTGCAGGGAGTGTGGGCGGGGCTTTAGCTGGCAGTCAGTCCTCCTCAGTCACCAGAGGACACACACAGGGGAGAAGCCCTATGTCTGCAGGGAGTGTGGGCGGGGCTTTAGCTGGCAGTCAGTCCTCCTCACTCACCAGAGGACACACACAGGGGAGAAGCCCTATGTCTGCAGGGAGTGTGGGCGGGGCTTTAGCAATAAGTCACACCTCCTCAGACACCAGAGGACACACACAGGGGAG…	CGQGFSVKSDVITHQRTHTGEKLYVCRECGRGFSWKSHLLIHQRIHTGEKPYVCRECGRGFSWQSVLLSHQRTHTGEKPYVCRECGRGFSWQSVLLTHQRTHTGEKPYVCRECGRGFSNKSHLLRHQRTHTGEKPYVCRECGRGFRDKSHLLRHQRTHTGEKPYVCRECGRGFRDKSNLLSHQRTHTGEKPYVCRECGRGFSNKSHLLRHQRTHTGEKPYVCRECGRGFRNKSHLLRHQRTHTGEKPYVCRECGRGFSDRSSLCYHQRTHTGEKPYVCRE	VKDTWKHIWQVSWQVTNKHRDKHRDKNSNKHRNKHRDRSY	0	17	A
Av:s:0130:M6S:A-L15	Av:0130	:A:B:C:D:D:E:C:F:G|q	TRUE	FALSE	TGTGGACAAGGTTTCAGTGTTAAATCAGATGTTATTACACACCAAAGGACACATACAGGGGAGAAGCTCTACGTCTGCAGGGAGTGTGGGCGGGGCTTTAGCTGGAAGTCACACCTCCTCATTCACCAGAGGATACACACAGGGGAGAAGCCCTATGTCTGCAGGGAGTGTGGGCGGGGCTTTAGCTGGCAGTCAGTCCTCCTCACTCACCAGAGGACACACACAGGGGAGAAGCCCTATGTCTGCAGGGAGTGTGGGCGGGGCTTTAGCCGGCAGTCAGTCCTCCTCACTCACCAGAGGAGACACACAGGGGAGAAGCCCTATGTCTGCAGGGAGTGTGGGCGGGGCTTTAGCCGGCAGTCAGTCCTCCTCACTCACCAGAGGAGACACACAGGGGAG…	CGQGFSVKSDVITHQRTHTGEKLYVCRECGRGFSWKSHLLIHQRIHTGEKPYVCRECGRGFSWQSVLLTHQRTHTGEKPYVCRECGRGFSRQSVLLTHQRRHTGEKPYVCRECGRGFSRQSVLLTHQRRHTGEKPYVCRECGRGFSWQSVLLSHQRTHTGEKPYVCRECGRGFSWQSVLLTHQRTHTGEKPYVCRECGRGFSNKSHLLRHQRTHTGEKPYVCRECGRGFRDKSHLLRHQRTHTGEKPYVCRECGRGFRDKSNLLSHQRTHTGEKPYVCRE	VKDTWKHIWQVTRQVTRQVTWQVSWQVTNKHRDKHRDKNS	12	17	A
Av:s:0135:M6S:A-L15	Av:0135	:A:B:C:D:D:E:C:F:G:I:J	TRUE	FALSE	TGTGGACAAGGTTTCAGTGTTAAATCAGATGTTATTACACACCAAAGGACACATACAGGGGAGAAGCTCTACGTCTGCAGGGAGTGTGGGCGGGGCTTTAGCTGGAAGTCACACCTCCTCATTCACCAGAGGATACACACAGGGGAGAAGCCCTATGTCTGCAGGGAGTGTGGGCGGGGCTTTAGCTGGCAGTCAGTCCTCCTCACTCACCAGAGGACACACACAGGGGAGAAGCCCTATGTCTGCAGGGAGTGTGGGCGGGGCTTTAGCCGGCAGTCAGTCCTCCTCACTCACCAGAGGAGACACACAGGGGAGAAGCCCTATGTCTGCAGGGAGTGTGGGCGGGGCTTTAGCCGGCAGTCAGTCCTCCTCACTCACCAGAGGAGACACACAGGGGAG…	CGQGFSVKSDVITHQRTHTGEKLYVCRECGRGFSWKSHLLIHQRIHTGEKPYVCRECGRGFSWQSVLLTHQRTHTGEKPYVCRECGRGFSRQSVLLTHQRRHTGEKPYVCRECGRGFSRQSVLLTHQRRHTGEKPYVCRECGRGFSWQSVLLSHQRTHTGEKPYVCRECGRGFSWQSVLLTHQRTHTGEKPYVCRECGRGFSNKSHLLRHQRTHTGEKPYVCRECGRGFRDKSHLLRHQRTHTGEKPYVCRECGRGFRNKSHLLRHQRTHTGEKPYVCRECGRGFSDRSSLCYHQRTHTGEKPYVCRE	VKDTWKHIWQVTRQVTRQVTWQVSWQVTNKHRDKHRNKHRDRSY	12	17	A
Av:s:0137:M6S:A-L15	Av:0137	:A:B:C:D:D:E:C:F:G:H|d	TRUE	FALSE	TGTGGACAAGGTTTCAGTGTTAAATCAGATGTTATTACACACCAAAGGACACATACAGGGGAGAAGCTCTACGTCTGCAGGGAGTGTGGGCGGGGCTTTAGCTGGAAGTCACACCTCCTCATTCACCAGAGGATACACACAGGGGAGAAGCCCTATGTCTGCAGGGAGTGTGGGCGGGGCTTTAGCTGGCAGTCAGTCCTCCTCACTCACCAGAGGACACACACAGGGGAGAAGCCCTATGTCTGCAGGGAGTGTGGGCGGGGCTTTAGCCGGCAGTCAGTCCTCCTCACTCACCAGAGGAGACACACAGGGGAGAAGCCCTATGTCTGCAGGGAGTGTGGGCGGGGCTTTAGCCGGCAGTCAGTCCTCCTCACTCACCAGAGGAGACACACAGGGGAG…	CGQGFSVKSDVITHQRTHTGEKLYVCRECGRGFSWKSHLLIHQRIHTGEKPYVCRECGRGFSWQSVLLTHQRTHTGEKPYVCRECGRGFSRQSVLLTHQRRHTGEKPYVCRECGRGFSRQSVLLTHQRRHTGEKPYVCRECGRGFSWQSVLLSHQRTHTGEKPYVCRECGRGFSWQSVLLTHQRTHTGEKPYVCRECGRGFSNKSHLLRHQRTHTGEKPYVCRECGRGFRDKSHLLRHQRTHTGEKPYVCRECGRGFRDKSNLLSHQRTHTGEKPYVCRECGRGFSNKSHLLRHQRTHTGEKPYVCRE	VKDTWKHIWQVTRQVTRQVTWQVSWQVTNKHRDKHRDKNSNKHR	8	17	A
Av:s:0151:M6S:A-L15	Av:0151	:A:B:C:D:D:E:C:F|s:F:I:J	TRUE	FALSE	TGTGGACAAGGTTTCAGTGTTAAATCAGATGTTATTACACACCAAAGGACACATACAGGGGAGAAGCTCTACGTCTGCAGGGAGTGTGGGCGGGGCTTTAGCTGGAAGTCACACCTCCTCATTCACCAGAGGATACACACAGGGGAGAAGCCCTATGTCTGCAGGGAGTGTGGGCGGGGCTTTAGCTGGCAGTCAGTCCTCCTCACTCACCAGAGGACACACACAGGGGAGAAGCCCTATGTCTGCAGGGAGTGTGGGCGGGGCTTTAGCCGGCAGTCAGTCCTCCTCACTCACCAGAGGAGACACACAGGGGAGAAGCCCTATGTCTGCAGGGAGTGTGGGCGGGGCTTTAGCCGGCAGTCAGTCCTCCTCACTCACCAGAGGAGACACACAGGGGAG…	CGQGFSVKSDVITHQRTHTGEKLYVCRECGRGFSWKSHLLIHQRIHTGEKPYVCRECGRGFSWQSVLLTHQRTHTGEKPYVCRECGRGFSRQSVLLTHQRRHTGEKPYVCRECGRGFSRQSVLLTHQRRHTGEKPYVCRECGRGFSWQSVLLSHQRTHTGEKPYVCRECGRGFSWQSVLLTHQRTHTGEKPYVCRECGRGFSNKSHLLRHQRTHTGEKPYVCRECGRGFRDKSHLLSHQRTHTGEKPYVCRECGRGFSNKSHLLRHQRTHTGEKPYVCRECGRGFRNKSHLLRHQRTHTGEKPYVCRECGRGFSDRSSLCYHQRTHTGEKPYVCRE	VKDTWKHIWQVTRQVTRQVTWQVSWQVTNKHRDKHSNKHRNKHRDRSY	6	19	A
Av:s:0153:M6S:A-L15	Av:0153	:A:B:C:D:D|b:D:E:C:F:G:H:F:I:J	TRUE	FALSE	TGTGGACAAGGTTTCAGTGTTAAATCAGATGTTATTACACACCAAAGGACACATACAGGGGAGAAGCTCTACGTCTGCAGGGAGTGTGGGCGGGGCTTTAGCTGGAAGTCACACCTCCTCATTCACCAGAGGATACACACAGGGGAGAAGCCCTATGTCTGCAGGGAGTGTGGGCGGGGCTTTAGCTGGCAGTCAGTCCTCCTCACTCACCAGAGGACACACACAGGGGAGAAGCCCTATGTCTGCAGGGAGTGTGGGCGGGGCTTTAGCCGGCAGTCAGTCCTCCTCACTCACCAGAGGAGACACACAGGGGAGAAGCCCTATGTCTGCAGGGAGTGTGGGCGGGGCTTTAGCCGGCAGTCAGTCCTCCTCACTCACCAGAGGAGACACACAGGGGAG…	CGQGFSVKSDVITHQRTHTGEKLYVCRECGRGFSWKSHLLIHQRIHTGEKPYVCRECGRGFSWQSVLLTHQRTHTGEKPYVCRECGRGFSRQSVLLTHQRRHTGEKPYVCRECGRGFSRQSVLLTHQRRHTGEKPYVCRECGRGFSWQSVLLTHQRRHTGEKPYVCRECGRGFSRQSVLLTHQRRHTGEKPYVCRECGRGFSWQSVLLSHQRTHTGEKPYVCRECGRGFSWQSVLLTHQRTHTGEKPYVCRECGRGFSNKSHLLRHQRTHTGEKPYVCRECGRGFRDKSHLLRHQRTHTGEKPYVCRECGRGFRDKSNLLSHQRTHTGEKPYVCRECGRGFSNKSHLLRHQRTHTGEKPYVCRECGRGFRNKSHLLRHQRTHTGEKPYVCRECGRGFSD…	VKDTWKHIWQVTRQVTRQVTWQVTRQVTWQVSWQVTNKHRDKHRDKNSNKHRNKHRDRSY	0	17	A
Av:s:0254:M8S:A-L16	Av:0254	:A:B:C:D:D:E:C:F:G:H:F:I|x:H:F:I:J	TRUE	FALSE	TGTGGACAAGGTTTCAGTGTTAAATCAGATGTTATTACACACCAAAGGACACATACAGGGGAGAAGCTCTACGTCTGCAGGGAGTGTGGGCGGGGCTTTAGCTGGAAGTCACACCTCCTCATTCACCAGAGGATACACACAGGGGAGAAGCCCTATGTCTGCAGGGAGTGTGGGCGGGGCTTTAGCTGGCAGTCAGTCCTCCTCACTCACCAGAGGACACACACAGGGGAGAAGCCCTATGTCTGCAGGGAGTGTGGGCGGGGCTTTAGCCGGCAGTCAGTCCTCCTCACTCACCAGAGGAGACACACAGGGGAGAAGCCCTATGTCTGCAGGGAGTGTGGGCGGGGCTTTAGCCGGCAGTCAGTCCTCCTCACTCACCAGAGGAGACACACAGGGGAG…	CGQGFSVKSDVITHQRTHTGEKLYVCRECGRGFSWKSHLLIHQRIHTGEKPYVCRECGRGFSWQSVLLTHQRTHTGEKPYVCRECGRGFSRQSVLLTHQRRHTGEKPYVCRECGRGFSRQSVLLTHQRRHTGEKPYVCRECGRGFSWQSVLLSHQRTHTGEKPYVCRECGRGFSWQSVLLTHQRTHTGEKPYVCRECGRGFSNKSHLLRHQRTHTGEKPYVCRECGRGFRDKSHLLRHQRTHTGEKPYVCRECGRGFRDKSNLLSHQRTHTGEKPYVCRECGRGFSNKSHLLRHQRTHTGEKPYVCRECGRGFRNKSHLLRHQRTHTGEKPYVCRECGRGFSDRSSLCYHQRTHTGEKPYVCRECGRGFRDKSNLLSHQRTHTGEKPYVCRECGRGFSN…	VKDTWKHIWQVTRQVTRQVTWQVSWQVTNKHRDKHRDKNSNKHRNKHRDRSYDKNSNKHRNKHRDRSY	0	12	A
Av:s:0340:M11S:L14-A	Av:0340	:A:B:C:D:D:E:C:F:G:F:G:H:F:I:J	TRUE	FALSE	TGTGGACAAGGTTTCAGTGTTAAATCAGATGTTATTACACACCAAAGGACACATACAGGGGAGAAGCTCTACGTCTGCAGGGAGTGTGGGCGGGGCTTTAGCTGGAAGTCACACCTCCTCATTCACCAGAGGATACACACAGGGGAGAAGCCCTATGTCTGCAGGGAGTGTGGGCGGGGCTTTAGCTGGCAGTCAGTCCTCCTCACTCACCAGAGGACACACACAGGGGAGAAGCCCTATGTCTGCAGGGAGTGTGGGCGGGGCTTTAGCCGGCAGTCAGTCCTCCTCACTCACCAGAGGAGACACACAGGGGAGAAGCCCTATGTCTGCAGGGAGTGTGGGCGGGGCTTTAGCCGGCAGTCAGTCCTCCTCACTCACCAGAGGAGACACACAGGGGAG…	CGQGFSVKSDVITHQRTHTGEKLYVCRECGRGFSWKSHLLIHQRIHTGEKPYVCRECGRGFSWQSVLLTHQRTHTGEKPYVCRECGRGFSRQSVLLTHQRRHTGEKPYVCRECGRGFSRQSVLLTHQRRHTGEKPYVCRECGRGFSWQSVLLSHQRTHTGEKPYVCRECGRGFSWQSVLLTHQRTHTGEKPYVCRECGRGFSNKSHLLRHQRTHTGEKPYVCRECGRGFRDKSHLLRHQRTHTGEKPYVCRECGRGFSNKSHLLRHQRTHTGEKPYVCRECGRGFRDKSHLLRHQRTHTGEKPYVCRECGRGFRDKSNLLSHQRTHTGEKPYVCRECGRGFSNKSHLLRHQRTHTGEKPYVCRECGRGFRNKSHLLRHQRTHTGEKPYVCRECGRGFSD…	VKDTWKHIWQVTRQVTRQVTWQVSWQVTNKHRDKHRNKHRDKHRDKNSNKHRNKHRDRSY	0	11	A
Av:s:0360:M11S:L14-A	Av:0360	:A:B:C:D:D:E:C:F:G:C:F:G:H:F:I:J	TRUE	FALSE	TGTGGACAAGGTTTCAGTGTTAAATCAGATGTTATTACACACCAAAGGACACATACAGGGGAGAAGCTCTACGTCTGCAGGGAGTGTGGGCGGGGCTTTAGCTGGAAGTCACACCTCCTCATTCACCAGAGGATACACACAGGGGAGAAGCCCTATGTCTGCAGGGAGTGTGGGCGGGGCTTTAGCTGGCAGTCAGTCCTCCTCACTCACCAGAGGACACACACAGGGGAGAAGCCCTATGTCTGCAGGGAGTGTGGGCGGGGCTTTAGCCGGCAGTCAGTCCTCCTCACTCACCAGAGGAGACACACAGGGGAGAAGCCCTATGTCTGCAGGGAGTGTGGGCGGGGCTTTAGCCGGCAGTCAGTCCTCCTCACTCACCAGAGGAGACACACAGGGGAG…	CGQGFSVKSDVITHQRTHTGEKLYVCRECGRGFSWKSHLLIHQRIHTGEKPYVCRECGRGFSWQSVLLTHQRTHTGEKPYVCRECGRGFSRQSVLLTHQRRHTGEKPYVCRECGRGFSRQSVLLTHQRRHTGEKPYVCRECGRGFSWQSVLLSHQRTHTGEKPYVCRECGRGFSWQSVLLTHQRTHTGEKPYVCRECGRGFSNKSHLLRHQRTHTGEKPYVCRECGRGFRDKSHLLRHQRTHTGEKPYVCRECGRGFSWQSVLLTHQRTHTGEKPYVCRECGRGFSNKSHLLRHQRTHTGEKPYVCRECGRGFRDKSHLLRHQRTHTGEKPYVCRECGRGFRDKSNLLSHQRTHTGEKPYVCRECGRGFSNKSHLLRHQRTHTGEKPYVCRECGRGFRN…	VKDTWKHIWQVTRQVTRQVTWQVSWQVTNKHRDKHRWQVTNKHRDKHRDKNSNKHRNKHRDRSY	0	16	A
Av:s:0421:M14S:D-A	Av:0421	:A:B:C:D:D|f:D:E:C:F:G:H:F:I:J	TRUE	FALSE	TGTGGACAAGGTTTCAGTGTTAAATCAGATGTTATTACACACCAAAGGACACATACAGGGGAGAAGCTCTACGTCTGCAGGGAGTGTGGGCGGGGCTTTAGCTGGAAGTCACACCTCCTCATTCACCAGAGGATACACACAGGGGAGAAGCCCTATGTCTGCAGGGAGTGTGGGCGGGGCTTTAGCTGGCAGTCAGTCCTCCTCACTCACCAGAGGACACACACAGGGGAGAAGCCCTATGTCTGCAGGGAGTGTGGGCGGGGCTTTAGCCGGCAGTCAGTCCTCCTCACTCACCAGAGGAGACACACAGGGGAGAAGCCCTATGTCTGCAGGGAGTGTGGGCGGGGCTTTAGCCGGCAGTCAGTCCTCCTCACTCACCAGAGGAGACACACAGGGGAG…	CGQGFSVKSDVITHQRTHTGEKLYVCRECGRGFSWKSHLLIHQRIHTGEKPYVCRECGRGFSWQSVLLTHQRTHTGEKPYVCRECGRGFSRQSVLLTHQRRHTGEKPYVCRECGRGFSRQSVLLTHQRRHTGEKPYVCRECGRGFSWQSVLLSHQRRHTGEKPYVCRECGRGFSRQSVLLTHQRRHTGEKPYVCRECGRGFSWQSVLLSHQRTHTGEKPYVCRECGRGFSWQSVLLTHQRTHTGEKPYVCRECGRGFSNKSHLLRHQRTHTGEKPYVCRECGRGFRDKSHLLRHQRTHTGEKPYVCRECGRGFRDKSNLLSHQRTHTGEKPYVCRECGRGFSNKSHLLRHQRTHTGEKPYVCRECGRGFRNKSHLLRHQRTHTGEKPYVCRECGRGFSD…	VKDTWKHIWQVTRQVTRQVTWQVSRQVTWQVSWQVTNKHRDKHRDKNSNKHRNKHRDRSY	0	17	A
Av:s:0424:M14S:D-A	Av:0424	:A:B:C:D:D:E|b:E:C:F:G:H:F:I:J	TRUE	FALSE	TGTGGACAAGGTTTCAGTGTTAAATCAGATGTTATTACACACCAAAGGACACATACAGGGGAGAAGCTCTACGTCTGCAGGGAGTGTGGGCGGGGCTTTAGCTGGAAGTCACACCTCCTCATTCACCAGAGGATACACACAGGGGAGAAGCCCTATGTCTGCAGGGAGTGTGGGCGGGGCTTTAGCTGGCAGTCAGTCCTCCTCACTCACCAGAGGACACACACAGGGGAGAAGCCCTATGTCTGCAGGGAGTGTGGGCGGGGCTTTAGCCGGCAGTCAGTCCTCCTCACTCACCAGAGGAGACACACAGGGGAGAAGCCCTATGTCTGCAGGGAGTGTGGGCGGGGCTTTAGCCGGCAGTCAGTCCTCCTCACTCACCAGAGGAGACACACAGGGGAG…	CGQGFSVKSDVITHQRTHTGEKLYVCRECGRGFSWKSHLLIHQRIHTGEKPYVCRECGRGFSWQSVLLTHQRTHTGEKPYVCRECGRGFSRQSVLLTHQRRHTGEKPYVCRECGRGFSRQSVLLTHQRRHTGEKPYVCRECGRGFSWQSVLLSHQRTHTGEKPYVCRECGRGFSWQSVLLTHQRRHTGEKPYVCRECGRGFSWQSVLLSHQRTHTGEKPYVCRECGRGFSWQSVLLTHQRTHTGEKPYVCRECGRGFSNKSHLLRHQRTHTGEKPYVCRECGRGFRDKSHLLRHQRTHTGEKPYVCRECGRGFRDKSNLLSHQRTHTGEKPYVCRECGRGFSNKSHLLRHQRTHTGEKPYVCRECGRGFRNKSHLLRHQRTHTGEKPYVCRECGRGFSD…	VKDTWKHIWQVTRQVTRQVTWQVSWQVTWQVSWQVTNKHRDKHRDKNSNKHRNKHRDRSY	0	17	A
Av:s:0426:M14S:D-A	Av:0426	:A:B:C:D:D:E:C:F:G:H:F:H:F:I:J	TRUE	FALSE	TGTGGACAAGGTTTCAGTGTTAAATCAGATGTTATTACACACCAAAGGACACATACAGGGGAGAAGCTCTACGTCTGCAGGGAGTGTGGGCGGGGCTTTAGCTGGAAGTCACACCTCCTCATTCACCAGAGGATACACACAGGGGAGAAGCCCTATGTCTGCAGGGAGTGTGGGCGGGGCTTTAGCTGGCAGTCAGTCCTCCTCACTCACCAGAGGACACACACAGGGGAGAAGCCCTATGTCTGCAGGGAGTGTGGGCGGGGCTTTAGCCGGCAGTCAGTCCTCCTCACTCACCAGAGGAGACACACAGGGGAGAAGCCCTATGTCTGCAGGGAGTGTGGGCGGGGCTTTAGCCGGCAGTCAGTCCTCCTCACTCACCAGAGGAGACACACAGGGGAG…	CGQGFSVKSDVITHQRTHTGEKLYVCRECGRGFSWKSHLLIHQRIHTGEKPYVCRECGRGFSWQSVLLTHQRTHTGEKPYVCRECGRGFSRQSVLLTHQRRHTGEKPYVCRECGRGFSRQSVLLTHQRRHTGEKPYVCRECGRGFSWQSVLLSHQRTHTGEKPYVCRECGRGFSWQSVLLTHQRTHTGEKPYVCRECGRGFSNKSHLLRHQRTHTGEKPYVCRECGRGFRDKSHLLRHQRTHTGEKPYVCRECGRGFRDKSNLLSHQRTHTGEKPYVCRECGRGFSNKSHLLRHQRTHTGEKPYVCRECGRGFRDKSNLLSHQRTHTGEKPYVCRECGRGFSNKSHLLRHQRTHTGEKPYVCRECGRGFRNKSHLLRHQRTHTGEKPYVCRECGRGFSD…	VKDTWKHIWQVTRQVTRQVTWQVSWQVTNKHRDKHRDKNSNKHRDKNSNKHRNKHRDRSY	4	8	A
Av:s:0483:M16S:D-A	Av:0483	:A:B:C:D:D:E:C:F:D:E:C:F:G:H:F:I:J	TRUE	FALSE	TGTGGACAAGGTTTCAGTGTTAAATCAGATGTTATTACACACCAAAGGACACATACAGGGGAGAAGCTCTACGTCTGCAGGGAGTGTGGGCGGGGCTTTAGCTGGAAGTCACACCTCCTCATTCACCAGAGGATACACACAGGGGAGAAGCCCTATGTCTGCAGGGAGTGTGGGCGGGGCTTTAGCTGGCAGTCAGTCCTCCTCACTCACCAGAGGACACACACAGGGGAGAAGCCCTATGTCTGCAGGGAGTGTGGGCGGGGCTTTAGCCGGCAGTCAGTCCTCCTCACTCACCAGAGGAGACACACAGGGGAGAAGCCCTATGTCTGCAGGGAGTGTGGGCGGGGCTTTAGCCGGCAGTCAGTCCTCCTCACTCACCAGAGGAGACACACAGGGGAG…	CGQGFSVKSDVITHQRTHTGEKLYVCRECGRGFSWKSHLLIHQRIHTGEKPYVCRECGRGFSWQSVLLTHQRTHTGEKPYVCRECGRGFSRQSVLLTHQRRHTGEKPYVCRECGRGFSRQSVLLTHQRRHTGEKPYVCRECGRGFSWQSVLLSHQRTHTGEKPYVCRECGRGFSWQSVLLTHQRTHTGEKPYVCRECGRGFSNKSHLLRHQRTHTGEKPYVCRECGRGFSRQSVLLTHQRRHTGEKPYVCRECGRGFSWQSVLLSHQRTHTGEKPYVCRECGRGFSWQSVLLTHQRTHTGEKPYVCRECGRGFSNKSHLLRHQRTHTGEKPYVCRECGRGFRDKSHLLRHQRTHTGEKPYVCRECGRGFRDKSNLLSHQRTHTGEKPYVCRECGRGFSN…	VKDTWKHIWQVTRQVTRQVTWQVSWQVTNKHRRQVTWQVSWQVTNKHRDKHRDKNSNKHRNKHRDRSY	0	15	A
Av:s:0486:M16S:D-A	Av:0486	:A:B:C:D:D:E:C:F:G|q:J	TRUE	FALSE	TGTGGACAAGGTTTCAGTGTTAAATCAGATGTTATTACACACCAAAGGACACATACAGGGGAGAAGCTCTACGTCTGCAGGGAGTGTGGGCGGGGCTTTAGCTGGAAGTCACACCTCCTCATTCACCAGAGGATACACACAGGGGAGAAGCCCTATGTCTGCAGGGAGTGTGGGCGGGGCTTTAGCTGGCAGTCAGTCCTCCTCACTCACCAGAGGACACACACAGGGGAGAAGCCCTATGTCTGCAGGGAGTGTGGGCGGGGCTTTAGCCGGCAGTCAGTCCTCCTCACTCACCAGAGGAGACACACAGGGGAGAAGCCCTATGTCTGCAGGGAGTGTGGGCGGGGCTTTAGCCGGCAGTCAGTCCTCCTCACTCACCAGAGGAGACACACAGGGGAG…	CGQGFSVKSDVITHQRTHTGEKLYVCRECGRGFSWKSHLLIHQRIHTGEKPYVCRECGRGFSWQSVLLTHQRTHTGEKPYVCRECGRGFSRQSVLLTHQRRHTGEKPYVCRECGRGFSRQSVLLTHQRRHTGEKPYVCRECGRGFSWQSVLLSHQRTHTGEKPYVCRECGRGFSWQSVLLTHQRTHTGEKPYVCRECGRGFSNKSHLLRHQRTHTGEKPYVCRECGRGFRDKSHLLRHQRTHTGEKPYVCRECGRGFRDKSNLLSHQRTHTGEKPYVCRECGRGFSDRSSLCYHQRTHTGEKPYVCRE	VKDTWKHIWQVTRQVTRQVTWQVSWQVTNKHRDKHRDKNSDRSY	12	17	A
B	B	:A:B:C:D:D:C:C:F:G:H:F:I:J	TRUE	TRUE	TGTGGACAAGGTTTCAGTGTTAAATCAGATGTTATTACACACCAAAGGACACATACAGGGGAGAAGCTCTACGTCTGCAGGGAGTGTGGGCGGGGCTTTAGCTGGAAGTCACACCTCCTCATTCACCAGAGGATACACACAGGGGAGAAGCCCTATGTCTGCAGGGAGTGTGGGCGGGGCTTTAGCTGGCAGTCAGTCCTCCTCACTCACCAGAGGACACACACAGGGGAGAAGCCCTATGTCTGCAGGGAGTGTGGGCGGGGCTTTAGCCGGCAGTCAGTCCTCCTCACTCACCAGAGGAGACACACAGGGGAGAAGCCCTATGTCTGCAGGGAGTGTGGGCGGGGCTTTAGCCGGCAGTCAGTCCTCCTCACTCACCAGAGGAGACACACAGGGGAG…	CGQGFSVKSDVITHQRTHTGEKLYVCRECGRGFSWKSHLLIHQRIHTGEKPYVCRECGRGFSWQSVLLTHQRTHTGEKPYVCRECGRGFSRQSVLLTHQRRHTGEKPYVCRECGRGFSRQSVLLTHQRRHTGEKPYVCRECGRGFSWQSVLLTHQRTHTGEKPYVCRECGRGFSWQSVLLTHQRTHTGEKPYVCRECGRGFSNKSHLLRHQRTHTGEKPYVCRECGRGFRDKSHLLRHQRTHTGEKPYVCRECGRGFRDKSNLLSHQRTHTGEKPYVCRECGRGFSNKSHLLRHQRTHTGEKPYVCRECGRGFRNKSHLLRHQRTHTGEKPYVCRECGRGFSDRSSLCYHQRTHTGEKPYVCRE	VKDTWKHIWQVTRQVTRQVTWQVTWQVTNKHRDKHRDKNSNKHRNKHRDRSY	0	17	A
C	C	:A:B:C:D:D:C:C:F:K:H:L:H:I:J	TRUE	TRUE	TGTGGACAAGGTTTCAGTGTTAAATCAGATGTTATTACACACCAAAGGACACATACAGGGGAGAAGCTCTACGTCTGCAGGGAGTGTGGGCGGGGCTTTAGCTGGAAGTCACACCTCCTCATTCACCAGAGGATACACACAGGGGAGAAGCCCTATGTCTGCAGGGAGTGTGGGCGGGGCTTTAGCTGGCAGTCAGTCCTCCTCACTCACCAGAGGACACACACAGGGGAGAAGCCCTATGTCTGCAGGGAGTGTGGGCGGGGCTTTAGCCGGCAGTCAGTCCTCCTCACTCACCAGAGGAGACACACAGGGGAGAAGCCCTATGTCTGCAGGGAGTGTGGGCGGGGCTTTAGCCGGCAGTCAGTCCTCCTCACTCACCAGAGGAGACACACAGGGGAG…	CGQGFSVKSDVITHQRTHTGEKLYVCRECGRGFSWKSHLLIHQRIHTGEKPYVCRECGRGFSWQSVLLTHQRTHTGEKPYVCRECGRGFSRQSVLLTHQRRHTGEKPYVCRECGRGFSRQSVLLTHQRRHTGEKPYVCRECGRGFSWQSVLLTHQRTHTGEKPYVCRECGRGFSWQSVLLTHQRTHTGEKPYVCRECGRGFSNKSHLLRHQRTHTGEKPYVCRECGRGFRDKSHLLSHQRTHTGEKPYVCRECGRGFRDKSNLLSHQRTHTGEKPYVCRECGRGFSWQSVLLRHQRTHTGEKPYVCRECGRGFRDKSNLLSHQRTHTGEKPYVCRECGRGFRNKSHLLRHQRTHTGEKPYVCRECGRGFSDRSSLCYHQRTHTGEKPYVCRE	VKDTWKHIWQVTRQVTRQVTWQVTWQVTNKHRDKHSDKNSWQVRDKNSNKHRDRSY	11	0	C
Cv:c:0194:M7S:C-C	Cv:0194	:A:B:C:D:D|b:R:C:F:K:H:L:H:I:J	TRUE	FALSE	TGTGGACAAGGTTTCAGTGTTAAATCAGATGTTATTACACACCAAAGGACACATACAGGGGAGAAGCTCTACGTCTGCAGGGAGTGTGGGCGGGGCTTTAGCTGGAAGTCACACCTCCTCATTCACCAGAGGATACACACAGGGGAGAAGCCCTATGTCTGCAGGGAGTGTGGGCGGGGCTTTAGCTGGCAGTCAGTCCTCCTCACTCACCAGAGGACACACACAGGGGAGAAGCCCTATGTCTGCAGGGAGTGTGGGCGGGGCTTTAGCCGGCAGTCAGTCCTCCTCACTCACCAGAGGAGACACACAGGGGAGAAGCCCTATGTCTGCAGGGAGTGTGGGCGGGGCTTTAGCCGGCAGTCAGTCCTCCTCACTCACCAGAGGAGACACACAGGGGAG…	CGQGFSVKSDVITHQRTHTGEKLYVCRECGRGFSWKSHLLIHQRIHTGEKPYVCRECGRGFSWQSVLLTHQRTHTGEKPYVCRECGRGFSRQSVLLTHQRRHTGEKPYVCRECGRGFSRQSVLLTHQRRHTGEKPYVCRECGRGFSWQSVLLTHQRRHTGEKPYVCRECGRGFSRQSVLLTHQRTHTGEKPYVCRECGRGFSWQSVLLTHQRTHTGEKPYVCRECGRGFSNKSHLLRHQRTHTGEKPYVCRECGRGFRDKSHLLSHQRTHTGEKPYVCRECGRGFRDKSNLLSHQRTHTGEKPYVCRECGRGFSWQSVLLRHQRTHTGEKPYVCRECGRGFRDKSNLLSHQRTHTGEKPYVCRECGRGFRNKSHLLRHQRTHTGEKPYVCRECGRGFSD…	VKDTWKHIWQVTRQVTRQVTWQVTRQVTWQVTNKHRDKHSDKNSWQVRDKNSNKHRDRSY	11	0	C
Cv:c:0204:M7S:C-C	Cv:0204	:A:B:C:D:D:C:C:F:K:H:C:L:H:I:J	TRUE	FALSE	TGTGGACAAGGTTTCAGTGTTAAATCAGATGTTATTACACACCAAAGGACACATACAGGGGAGAAGCTCTACGTCTGCAGGGAGTGTGGGCGGGGCTTTAGCTGGAAGTCACACCTCCTCATTCACCAGAGGATACACACAGGGGAGAAGCCCTATGTCTGCAGGGAGTGTGGGCGGGGCTTTAGCTGGCAGTCAGTCCTCCTCACTCACCAGAGGACACACACAGGGGAGAAGCCCTATGTCTGCAGGGAGTGTGGGCGGGGCTTTAGCCGGCAGTCAGTCCTCCTCACTCACCAGAGGAGACACACAGGGGAGAAGCCCTATGTCTGCAGGGAGTGTGGGCGGGGCTTTAGCCGGCAGTCAGTCCTCCTCACTCACCAGAGGAGACACACAGGGGAG…	CGQGFSVKSDVITHQRTHTGEKLYVCRECGRGFSWKSHLLIHQRIHTGEKPYVCRECGRGFSWQSVLLTHQRTHTGEKPYVCRECGRGFSRQSVLLTHQRRHTGEKPYVCRECGRGFSRQSVLLTHQRRHTGEKPYVCRECGRGFSWQSVLLTHQRTHTGEKPYVCRECGRGFSWQSVLLTHQRTHTGEKPYVCRECGRGFSNKSHLLRHQRTHTGEKPYVCRECGRGFRDKSHLLSHQRTHTGEKPYVCRECGRGFRDKSNLLSHQRTHTGEKPYVCRECGRGFSWQSVLLTHQRTHTGEKPYVCRECGRGFSWQSVLLRHQRTHTGEKPYVCRECGRGFRDKSNLLSHQRTHTGEKPYVCRECGRGFRNKSHLLRHQRTHTGEKPYVCRECGRGFSD…	VKDTWKHIWQVTRQVTRQVTWQVTWQVTNKHRDKHSDKNSWQVTWQVRDKNSNKHRDRSY	11	7	C
Cv:c:0214:M7S:C-C	Cv:0214	:A:B:C:D:D:D:F:K:H:L:H:I:J	TRUE	FALSE	TGTGGACAAGGTTTCAGTGTTAAATCAGATGTTATTACACACCAAAGGACACATACAGGGGAGAAGCTCTACGTCTGCAGGGAGTGTGGGCGGGGCTTTAGCTGGAAGTCACACCTCCTCATTCACCAGAGGATACACACAGGGGAGAAGCCCTATGTCTGCAGGGAGTGTGGGCGGGGCTTTAGCTGGCAGTCAGTCCTCCTCACTCACCAGAGGACACACACAGGGGAGAAGCCCTATGTCTGCAGGGAGTGTGGGCGGGGCTTTAGCCGGCAGTCAGTCCTCCTCACTCACCAGAGGAGACACACAGGGGAGAAGCCCTATGTCTGCAGGGAGTGTGGGCGGGGCTTTAGCCGGCAGTCAGTCCTCCTCACTCACCAGAGGAGACACACAGGGGAG…	CGQGFSVKSDVITHQRTHTGEKLYVCRECGRGFSWKSHLLIHQRIHTGEKPYVCRECGRGFSWQSVLLTHQRTHTGEKPYVCRECGRGFSRQSVLLTHQRRHTGEKPYVCRECGRGFSRQSVLLTHQRRHTGEKPYVCRECGRGFSRQSVLLTHQRRHTGEKPYVCRECGRGFSNKSHLLRHQRTHTGEKPYVCRECGRGFRDKSHLLSHQRTHTGEKPYVCRECGRGFRDKSNLLSHQRTHTGEKPYVCRECGRGFSWQSVLLRHQRTHTGEKPYVCRECGRGFRDKSNLLSHQRTHTGEKPYVCRECGRGFRNKSHLLRHQRTHTGEKPYVCRECGRGFSDRSSLCYHQRTHTGEKPYVCRE	VKDTWKHIWQVTRQVTRQVTRQVTNKHRDKHSDKNSWQVRDKNSNKHRDRSY	11	0	C
Cv:c:0219:M7S:C-C	Cv:0219	:A:B:C:D:D:D:R:C:C:F:K:H:L:H:I:J	TRUE	FALSE	TGTGGACAAGGTTTCAGTGTTAAATCAGATGTTATTACACACCAAAGGACACATACAGGGGAGAAGCTCTACGTCTGCAGGGAGTGTGGGCGGGGCTTTAGCTGGAAGTCACACCTCCTCATTCACCAGAGGATACACACAGGGGAGAAGCCCTATGTCTGCAGGGAGTGTGGGCGGGGCTTTAGCTGGCAGTCAGTCCTCCTCACTCACCAGAGGACACACACAGGGGAGAAGCCCTATGTCTGCAGGGAGTGTGGGCGGGGCTTTAGCCGGCAGTCAGTCCTCCTCACTCACCAGAGGAGACACACAGGGGAGAAGCCCTATGTCTGCAGGGAGTGTGGGCGGGGCTTTAGCCGGCAGTCAGTCCTCCTCACTCACCAGAGGAGACACACAGGGGAG…	CGQGFSVKSDVITHQRTHTGEKLYVCRECGRGFSWKSHLLIHQRIHTGEKPYVCRECGRGFSWQSVLLTHQRTHTGEKPYVCRECGRGFSRQSVLLTHQRRHTGEKPYVCRECGRGFSRQSVLLTHQRRHTGEKPYVCRECGRGFSRQSVLLTHQRRHTGEKPYVCRECGRGFSRQSVLLTHQRTHTGEKPYVCRECGRGFSWQSVLLTHQRTHTGEKPYVCRECGRGFSWQSVLLTHQRTHTGEKPYVCRECGRGFSNKSHLLRHQRTHTGEKPYVCRECGRGFRDKSHLLSHQRTHTGEKPYVCRECGRGFRDKSNLLSHQRTHTGEKPYVCRECGRGFSWQSVLLRHQRTHTGEKPYVCRECGRGFRDKSNLLSHQRTHTGEKPYVCRECGRGFRN…	VKDTWKHIWQVTRQVTRQVTRQVTRQVTWQVTWQVTNKHRDKHSDKNSWQVRDKNSNKHRDRSY	11	0	C
Cv:c:0221:M7S:C-C	Cv:0221	:A:B:C:D:D:C|j:C:C:F:K:H:L:H:I:J	TRUE	FALSE	TGTGGACAAGGTTTCAGTGTTAAATCAGATGTTATTACACACCAAAGGACACATACAGGGGAGAAGCTCTACGTCTGCAGGGAGTGTGGGCGGGGCTTTAGCTGGAAGTCACACCTCCTCATTCACCAGAGGATACACACAGGGGAGAAGCCCTATGTCTGCAGGGAGTGTGGGCGGGGCTTTAGCTGGCAGTCAGTCCTCCTCACTCACCAGAGGACACACACAGGGGAGAAGCCCTATGTCTGCAGGGAGTGTGGGCGGGGCTTTAGCCGGCAGTCAGTCCTCCTCACTCACCAGAGGAGACACACAGGGGAGAAGCCCTATGTCTGCAGGGAGTGTGGGCGGGGCTTTAGCCGGCAGTCAGTCCTCCTCACTCACCAGAGGAGACACACAGGGGAG…	CGQGFSVKSDVITHQRTHTGEKLYVCRECGRGFSWKSHLLIHQRIHTGEKPYVCRECGRGFSWQSVLLTHQRTHTGEKPYVCRECGRGFSRQSVLLTHQRRHTGEKPYVCRECGRGFSRQSVLLTHQRRHTGEKPYVCRECGRGFSWQSVLLTHQRTHTGEKPYVCRECGRGFSRQSVLLTHQRIHTGEKPYVCRECGRGFSWQSVLLTHQRTHTGEKPYVCRECGRGFSWQSVLLTHQRTHTGEKPYVCRECGRGFSNKSHLLRHQRTHTGEKPYVCRECGRGFRDKSHLLSHQRTHTGEKPYVCRECGRGFRDKSNLLSHQRTHTGEKPYVCRECGRGFSWQSVLLRHQRTHTGEKPYVCRECGRGFRDKSNLLSHQRTHTGEKPYVCRECGRGFRN…	VKDTWKHIWQVTRQVTRQVTWQVTRQVTWQVTWQVTNKHRDKHSDKNSWQVRDKNSNKHRDRSY	11	0	C
Cv:c:0227:M7S:C-C	Cv:0227	:A:B:C:D:D:D:D:D:C:C:F:K:H:L:H:I:J	TRUE	FALSE	TGTGGACAAGGTTTCAGTGTTAAATCAGATGTTATTACACACCAAAGGACACATACAGGGGAGAAGCTCTACGTCTGCAGGGAGTGTGGGCGGGGCTTTAGCTGGAAGTCACACCTCCTCATTCACCAGAGGATACACACAGGGGAGAAGCCCTATGTCTGCAGGGAGTGTGGGCGGGGCTTTAGCTGGCAGTCAGTCCTCCTCACTCACCAGAGGACACACACAGGGGAGAAGCCCTATGTCTGCAGGGAGTGTGGGCGGGGCTTTAGCCGGCAGTCAGTCCTCCTCACTCACCAGAGGAGACACACAGGGGAGAAGCCCTATGTCTGCAGGGAGTGTGGGCGGGGCTTTAGCCGGCAGTCAGTCCTCCTCACTCACCAGAGGAGACACACAGGGGAG…	CGQGFSVKSDVITHQRTHTGEKLYVCRECGRGFSWKSHLLIHQRIHTGEKPYVCRECGRGFSWQSVLLTHQRTHTGEKPYVCRECGRGFSRQSVLLTHQRRHTGEKPYVCRECGRGFSRQSVLLTHQRRHTGEKPYVCRECGRGFSRQSVLLTHQRRHTGEKPYVCRECGRGFSRQSVLLTHQRRHTGEKPYVCRECGRGFSRQSVLLTHQRRHTGEKPYVCRECGRGFSWQSVLLTHQRTHTGEKPYVCRECGRGFSWQSVLLTHQRTHTGEKPYVCRECGRGFSNKSHLLRHQRTHTGEKPYVCRECGRGFRDKSHLLSHQRTHTGEKPYVCRECGRGFRDKSNLLSHQRTHTGEKPYVCRECGRGFSWQSVLLRHQRTHTGEKPYVCRECGRGFRD…	VKDTWKHIWQVTRQVTRQVTRQVTRQVTRQVTWQVTWQVTNKHRDKHSDKNSWQVRDKNSNKHRDRSY	11	0	C
Cv:c:0228:M7S:C-C	Cv:0228	:A:B:C:D:D:C:C:F:K:H|2:C:H:L:H:I:J	TRUE	FALSE	TGTGGACAAGGTTTCAGTGTTAAATCAGATGTTATTACACACCAAAGGACACATACAGGGGAGAAGCTCTACGTCTGCAGGGAGTGTGGGCGGGGCTTTAGCTGGAAGTCACACCTCCTCATTCACCAGAGGATACACACAGGGGAGAAGCCCTATGTCTGCAGGGAGTGTGGGCGGGGCTTTAGCTGGCAGTCAGTCCTCCTCACTCACCAGAGGACACACACAGGGGAGAAGCCCTATGTCTGCAGGGAGTGTGGGCGGGGCTTTAGCCGGCAGTCAGTCCTCCTCACTCACCAGAGGAGACACACAGGGGAGAAGCCCTATGTCTGCAGGGAGTGTGGGCGGGGCTTTAGCCGGCAGTCAGTCCTCCTCACTCACCAGAGGAGACACACAGGGGAG…	CGQGFSVKSDVITHQRTHTGEKLYVCRECGRGFSWKSHLLIHQRIHTGEKPYVCRECGRGFSWQSVLLTHQRTHTGEKPYVCRECGRGFSRQSVLLTHQRRHTGEKPYVCRECGRGFSRQSVLLTHQRRHTGEKPYVCRECGRGFSWQSVLLTHQRTHTGEKPYVCRECGRGFSWQSVLLTHQRTHTGEKPYVCRECGRGFSNKSHLLRHQRTHTGEKPYVCRECGRGFRDKSHLLSHQRTHTGEKPYVCRECGRGFRDKSNLLSHQRTHTGEKPYVCRECGRGFRDKSNLLTHQRTHTGEKPYVCRECGRGFSWQSVLLTHQRTHTGEKPYVCRECGRGFRDKSNLLSHQRTHTGEKPYVCRECGRGFSWQSVLLRHQRTHTGEKPYVCRECGRGFRD…	VKDTWKHIWQVTRQVTRQVTWQVTWQVTNKHRDKHSDKNSDKNTWQVTDKNSWQVRDKNSNKHRDRSY	12	8	C
Cv:c:0232:M7S:C-C	Cv:0232	:A:B:C:D:D:C:C:F:K:H:L:H:Q:Q:H:I:J	TRUE	FALSE	TGTGGACAAGGTTTCAGTGTTAAATCAGATGTTATTACACACCAAAGGACACATACAGGGGAGAAGCTCTACGTCTGCAGGGAGTGTGGGCGGGGCTTTAGCTGGAAGTCACACCTCCTCATTCACCAGAGGATACACACAGGGGAGAAGCCCTATGTCTGCAGGGAGTGTGGGCGGGGCTTTAGCTGGCAGTCAGTCCTCCTCACTCACCAGAGGACACACACAGGGGAGAAGCCCTATGTCTGCAGGGAGTGTGGGCGGGGCTTTAGCCGGCAGTCAGTCCTCCTCACTCACCAGAGGAGACACACAGGGGAGAAGCCCTATGTCTGCAGGGAGTGTGGGCGGGGCTTTAGCCGGCAGTCAGTCCTCCTCACTCACCAGAGGAGACACACAGGGGAG…	CGQGFSVKSDVITHQRTHTGEKLYVCRECGRGFSWKSHLLIHQRIHTGEKPYVCRECGRGFSWQSVLLTHQRTHTGEKPYVCRECGRGFSRQSVLLTHQRRHTGEKPYVCRECGRGFSRQSVLLTHQRRHTGEKPYVCRECGRGFSWQSVLLTHQRTHTGEKPYVCRECGRGFSWQSVLLTHQRTHTGEKPYVCRECGRGFSNKSHLLRHQRTHTGEKPYVCRECGRGFRDKSHLLSHQRTHTGEKPYVCRECGRGFRDKSNLLSHQRTHTGEKPYVCRECGRGFSWQSVLLRHQRTHTGEKPYVCRECGRGFRDKSNLLSHQRTHTGEKPYVCRECGRGFRNKSHLLRHQRTHTGEKPYVCRECGRGFRNKSHLLRHQRTHTGEKPYVCRECGRGFRD…	VKDTWKHIWQVTRQVTRQVTWQVTWQVTNKHRDKHSDKNSWQVRDKNSNKHRNKHRDKNSNKHRDRSY	9	4	C
Cv:c:0233:M7S:C-C	Cv:0233	:A:B:C:D:D:D:R:D:D:C:C:F:K:H:L:H:I:J	TRUE	FALSE	TGTGGACAAGGTTTCAGTGTTAAATCAGATGTTATTACACACCAAAGGACACATACAGGGGAGAAGCTCTACGTCTGCAGGGAGTGTGGGCGGGGCTTTAGCTGGAAGTCACACCTCCTCATTCACCAGAGGATACACACAGGGGAGAAGCCCTATGTCTGCAGGGAGTGTGGGCGGGGCTTTAGCTGGCAGTCAGTCCTCCTCACTCACCAGAGGACACACACAGGGGAGAAGCCCTATGTCTGCAGGGAGTGTGGGCGGGGCTTTAGCCGGCAGTCAGTCCTCCTCACTCACCAGAGGAGACACACAGGGGAGAAGCCCTATGTCTGCAGGGAGTGTGGGCGGGGCTTTAGCCGGCAGTCAGTCCTCCTCACTCACCAGAGGAGACACACAGGGGAG…	CGQGFSVKSDVITHQRTHTGEKLYVCRECGRGFSWKSHLLIHQRIHTGEKPYVCRECGRGFSWQSVLLTHQRTHTGEKPYVCRECGRGFSRQSVLLTHQRRHTGEKPYVCRECGRGFSRQSVLLTHQRRHTGEKPYVCRECGRGFSRQSVLLTHQRRHTGEKPYVCRECGRGFSRQSVLLTHQRTHTGEKPYVCRECGRGFSRQSVLLTHQRRHTGEKPYVCRECGRGFSRQSVLLTHQRRHTGEKPYVCRECGRGFSWQSVLLTHQRTHTGEKPYVCRECGRGFSWQSVLLTHQRTHTGEKPYVCRECGRGFSNKSHLLRHQRTHTGEKPYVCRECGRGFRDKSHLLSHQRTHTGEKPYVCRECGRGFRDKSNLLSHQRTHTGEKPYVCRECGRGFSW…	VKDTWKHIWQVTRQVTRQVTRQVTRQVTRQVTRQVTWQVTWQVTNKHRDKHSDKNSWQVRDKNSNKHRDRSY	11	0	C
Cv:c:0236:M7S:C-C	Cv:0236	:A:B:C:D:D:D:R:C|b:D:R:C:F:K:H:L:H:I:J	TRUE	FALSE	TGTGGACAAGGTTTCAGTGTTAAATCAGATGTTATTACACACCAAAGGACACATACAGGGGAGAAGCTCTACGTCTGCAGGGAGTGTGGGCGGGGCTTTAGCTGGAAGTCACACCTCCTCATTCACCAGAGGATACACACAGGGGAGAAGCCCTATGTCTGCAGGGAGTGTGGGCGGGGCTTTAGCTGGCAGTCAGTCCTCCTCACTCACCAGAGGACACACACAGGGGAGAAGCCCTATGTCTGCAGGGAGTGTGGGCGGGGCTTTAGCCGGCAGTCAGTCCTCCTCACTCACCAGAGGAGACACACAGGGGAGAAGCCCTATGTCTGCAGGGAGTGTGGGCGGGGCTTTAGCCGGCAGTCAGTCCTCCTCACTCACCAGAGGAGACACACAGGGGAG…	CGQGFSVKSDVITHQRTHTGEKLYVCRECGRGFSWKSHLLIHQRIHTGEKPYVCRECGRGFSWQSVLLTHQRTHTGEKPYVCRECGRGFSRQSVLLTHQRRHTGEKPYVCRECGRGFSRQSVLLTHQRRHTGEKPYVCRECGRGFSRQSVLLTHQRRHTGEKPYVCRECGRGFSRQSVLLTHQRTHTGEKPYVCRECGRGFSWQSVLLTHQRTHTGEKPYVCRECGRGFSWQSVLLTHQRRHTGEKPYVCRECGRGFSRQSVLLTHQRRHTGEKPYVCRECGRGFSRQSVLLTHQRTHTGEKPYVCRECGRGFSWQSVLLTHQRTHTGEKPYVCRECGRGFSNKSHLLRHQRTHTGEKPYVCRECGRGFRDKSHLLSHQRTHTGEKPYVCRECGRGFRD…	VKDTWKHIWQVTRQVTRQVTRQVTRQVTWQVTWQVTRQVTRQVTWQVTNKHRDKHSDKNSWQVRDKNSNKHRDRSY	11	0	C
Cv:c:0237:M7S:C-C	Cv:0237	:A:B:C:D:D:C:C:F:K:H:L:L:K:H:L:L:H:I:J	TRUE	FALSE	TGTGGACAAGGTTTCAGTGTTAAATCAGATGTTATTACACACCAAAGGACACATACAGGGGAGAAGCTCTACGTCTGCAGGGAGTGTGGGCGGGGCTTTAGCTGGAAGTCACACCTCCTCATTCACCAGAGGATACACACAGGGGAGAAGCCCTATGTCTGCAGGGAGTGTGGGCGGGGCTTTAGCTGGCAGTCAGTCCTCCTCACTCACCAGAGGACACACACAGGGGAGAAGCCCTATGTCTGCAGGGAGTGTGGGCGGGGCTTTAGCCGGCAGTCAGTCCTCCTCACTCACCAGAGGAGACACACAGGGGAGAAGCCCTATGTCTGCAGGGAGTGTGGGCGGGGCTTTAGCCGGCAGTCAGTCCTCCTCACTCACCAGAGGAGACACACAGGGGAG…	CGQGFSVKSDVITHQRTHTGEKLYVCRECGRGFSWKSHLLIHQRIHTGEKPYVCRECGRGFSWQSVLLTHQRTHTGEKPYVCRECGRGFSRQSVLLTHQRRHTGEKPYVCRECGRGFSRQSVLLTHQRRHTGEKPYVCRECGRGFSWQSVLLTHQRTHTGEKPYVCRECGRGFSWQSVLLTHQRTHTGEKPYVCRECGRGFSNKSHLLRHQRTHTGEKPYVCRECGRGFRDKSHLLSHQRTHTGEKPYVCRECGRGFRDKSNLLSHQRTHTGEKPYVCRECGRGFSWQSVLLRHQRTHTGEKPYVCRECGRGFSWQSVLLRHQRTHTGEKPYVCRECGRGFRDKSHLLSHQRTHTGEKPYVCRECGRGFRDKSNLLSHQRTHTGEKPYVCRECGRGFSW…	VKDTWKHIWQVTRQVTRQVTWQVTWQVTNKHRDKHSDKNSWQVRWQVRDKHSDKNSWQVRWQVRDKNSNKHRDRSY	10	7	C
Cv:c:0239:M7S:C-C	Cv:0239	:A:B:C:D:D:B|b|3:B|b:D:C:C:F:K:H:L:H:I:J	TRUE	FALSE	TGTGGACAAGGTTTCAGTGTTAAATCAGATGTTATTACACACCAAAGGACACATACAGGGGAGAAGCTCTACGTCTGCAGGGAGTGTGGGCGGGGCTTTAGCTGGAAGTCACACCTCCTCATTCACCAGAGGATACACACAGGGGAGAAGCCCTATGTCTGCAGGGAGTGTGGGCGGGGCTTTAGCTGGCAGTCAGTCCTCCTCACTCACCAGAGGACACACACAGGGGAGAAGCCCTATGTCTGCAGGGAGTGTGGGCGGGGCTTTAGCCGGCAGTCAGTCCTCCTCACTCACCAGAGGAGACACACAGGGGAGAAGCCCTATGTCTGCAGGGAGTGTGGGCGGGGCTTTAGCCGGCAGTCAGTCCTCCTCACTCACCAGAGGAGACACACAGGGGAG…	CGQGFSVKSDVITHQRTHTGEKLYVCRECGRGFSWKSHLLIHQRIHTGEKPYVCRECGRGFSWQSVLLTHQRTHTGEKPYVCRECGRGFSRQSVLLTHQRRHTGEKPYVCRECGRGFSRQSVLLTHQRRHTGEKPYVCRECGRGFSWKSHLLIHQRIHTGEKPYVCRECGRGFSWQSVLLTHQRRHTGEKPYVCRECGRGFSRQSVLLTHQRRHTGEKPYVCRECGRGFSWKSHLLIHQRIHTGEKPYVCRECGRGFSWQSVLLTHQRRHTGEKPYVCRECGRGFSRQSVLLTHQRRHTGEKPYVCRECGRGFSWQSVLLTHQRTHTGEKPYVCRECGRGFSWQSVLLTHQRTHTGEKPYVCRECGRGFSNKSHLLRHQRTHTGEKPYVCRECGRGFRD…	VKDTWKHIWQVTRQVTRQVTWKHIWQVTRQVTWKHIWQVTRQVTWQVTWQVTNKHRDKHSDKNSWQVRDKNSNKHRDRSY	11	0	C
Cv:c:0240:M7S:C-C	Cv:0240	:A:B:C:D:D:C:C:C:F:K:H:R:C:F:K:H:L:H:I:J	TRUE	FALSE	TGTGGACAAGGTTTCAGTGTTAAATCAGATGTTATTACACACCAAAGGACACATACAGGGGAGAAGCTCTACGTCTGCAGGGAGTGTGGGCGGGGCTTTAGCTGGAAGTCACACCTCCTCATTCACCAGAGGATACACACAGGGGAGAAGCCCTATGTCTGCAGGGAGTGTGGGCGGGGCTTTAGCTGGCAGTCAGTCCTCCTCACTCACCAGAGGACACACACAGGGGAGAAGCCCTATGTCTGCAGGGAGTGTGGGCGGGGCTTTAGCCGGCAGTCAGTCCTCCTCACTCACCAGAGGAGACACACAGGGGAGAAGCCCTATGTCTGCAGGGAGTGTGGGCGGGGCTTTAGCCGGCAGTCAGTCCTCCTCACTCACCAGAGGAGACACACAGGGGAG…	CGQGFSVKSDVITHQRTHTGEKLYVCRECGRGFSWKSHLLIHQRIHTGEKPYVCRECGRGFSWQSVLLTHQRTHTGEKPYVCRECGRGFSRQSVLLTHQRRHTGEKPYVCRECGRGFSRQSVLLTHQRRHTGEKPYVCRECGRGFSWQSVLLTHQRTHTGEKPYVCRECGRGFSWQSVLLTHQRTHTGEKPYVCRECGRGFSWQSVLLTHQRTHTGEKPYVCRECGRGFSNKSHLLRHQRTHTGEKPYVCRECGRGFRDKSHLLSHQRTHTGEKPYVCRECGRGFRDKSNLLSHQRTHTGEKPYVCRECGRGFSRQSVLLTHQRTHTGEKPYVCRECGRGFSWQSVLLTHQRTHTGEKPYVCRECGRGFSNKSHLLRHQRTHTGEKPYVCRECGRGFRD…	VKDTWKHIWQVTRQVTRQVTWQVTWQVTWQVTNKHRDKHSDKNSRQVTWQVTNKHRDKHSDKNSWQVRDKNSNKHRDRSY	11	0	C
Cv:c:0241:M7S:C-C	Cv:0241	:A:B:C:D:D:C:C:F:K:H:L:H:L:L:H:L:L:H:I:J	TRUE	FALSE	TGTGGACAAGGTTTCAGTGTTAAATCAGATGTTATTACACACCAAAGGACACATACAGGGGAGAAGCTCTACGTCTGCAGGGAGTGTGGGCGGGGCTTTAGCTGGAAGTCACACCTCCTCATTCACCAGAGGATACACACAGGGGAGAAGCCCTATGTCTGCAGGGAGTGTGGGCGGGGCTTTAGCTGGCAGTCAGTCCTCCTCACTCACCAGAGGACACACACAGGGGAGAAGCCCTATGTCTGCAGGGAGTGTGGGCGGGGCTTTAGCCGGCAGTCAGTCCTCCTCACTCACCAGAGGAGACACACAGGGGAGAAGCCCTATGTCTGCAGGGAGTGTGGGCGGGGCTTTAGCCGGCAGTCAGTCCTCCTCACTCACCAGAGGAGACACACAGGGGAG…	CGQGFSVKSDVITHQRTHTGEKLYVCRECGRGFSWKSHLLIHQRIHTGEKPYVCRECGRGFSWQSVLLTHQRTHTGEKPYVCRECGRGFSRQSVLLTHQRRHTGEKPYVCRECGRGFSRQSVLLTHQRRHTGEKPYVCRECGRGFSWQSVLLTHQRTHTGEKPYVCRECGRGFSWQSVLLTHQRTHTGEKPYVCRECGRGFSNKSHLLRHQRTHTGEKPYVCRECGRGFRDKSHLLSHQRTHTGEKPYVCRECGRGFRDKSNLLSHQRTHTGEKPYVCRECGRGFSWQSVLLRHQRTHTGEKPYVCRECGRGFRDKSNLLSHQRTHTGEKPYVCRECGRGFSWQSVLLRHQRTHTGEKPYVCRECGRGFSWQSVLLRHQRTHTGEKPYVCRECGRGFRD…	VKDTWKHIWQVTRQVTRQVTWQVTWQVTNKHRDKHSDKNSWQVRDKNSWQVRWQVRDKNSWQVRWQVRDKNSNKHRDRSY	11	8	C
Cv:c:0260:M9S:C-L12	Cv:0260	:A:B:C:D:D:C:C:F:K|4:L|4:L:H:I:J	TRUE	FALSE	TGTGGACAAGGTTTCAGTGTTAAATCAGATGTTATTACACACCAAAGGACACATACAGGGGAGAAGCTCTACGTCTGCAGGGAGTGTGGGCGGGGCTTTAGCTGGAAGTCACACCTCCTCATTCACCAGAGGATACACACAGGGGAGAAGCCCTATGTCTGCAGGGAGTGTGGGCGGGGCTTTAGCTGGCAGTCAGTCCTCCTCACTCACCAGAGGACACACACAGGGGAGAAGCCCTATGTCTGCAGGGAGTGTGGGCGGGGCTTTAGCCGGCAGTCAGTCCTCCTCACTCACCAGAGGAGACACACAGGGGAGAAGCCCTATGTCTGCAGGGAGTGTGGGCGGGGCTTTAGCCGGCAGTCAGTCCTCCTCACTCACCAGAGGAGACACACAGGGGAG…	CGQGFSVKSDVITHQRTHTGEKLYVCRECGRGFSWKSHLLIHQRIHTGEKPYVCRECGRGFSWQSVLLTHQRTHTGEKPYVCRECGRGFSRQSVLLTHQRRHTGEKPYVCRECGRGFSRQSVLLTHQRRHTGEKPYVCRECGRGFSWQSVLLTHQRTHTGEKPYVCRECGRGFSWQSVLLTHQRTHTGEKPYVCRECGRGFSNKSHLLRHQRTHTGEKPYVCRECGRGFRDKSHLLSHQRTHTGEKPYVCRECGRGFRDKSHLLTHQRTHTGEKPYVCRECGRGFSWQSVLLRHQRTHTGEKPYVCRECGRGFRDKSHLLTHQRTHTGEKPYVCRECGRGFSWQSVLLRHQRTHTGEKPYVCRECGRGFRDKSNLLSHQRTHTGEKPYVCRECGRGFRN…	VKDTWKHIWQVTRQVTRQVTWQVTWQVTNKHRDKHSDKHTWQVRDKHTWQVRDKNSNKHRDRSY	11	8	C
Cv:c:0261:M9S:C-L12	Cv:0261	:A:B:C:D:D:C:C:F:K:H:L:H:C:C:I:J	TRUE	FALSE	TGTGGACAAGGTTTCAGTGTTAAATCAGATGTTATTACACACCAAAGGACACATACAGGGGAGAAGCTCTACGTCTGCAGGGAGTGTGGGCGGGGCTTTAGCTGGAAGTCACACCTCCTCATTCACCAGAGGATACACACAGGGGAGAAGCCCTATGTCTGCAGGGAGTGTGGGCGGGGCTTTAGCTGGCAGTCAGTCCTCCTCACTCACCAGAGGACACACACAGGGGAGAAGCCCTATGTCTGCAGGGAGTGTGGGCGGGGCTTTAGCCGGCAGTCAGTCCTCCTCACTCACCAGAGGAGACACACAGGGGAGAAGCCCTATGTCTGCAGGGAGTGTGGGCGGGGCTTTAGCCGGCAGTCAGTCCTCCTCACTCACCAGAGGAGACACACAGGGGAG…	CGQGFSVKSDVITHQRTHTGEKLYVCRECGRGFSWKSHLLIHQRIHTGEKPYVCRECGRGFSWQSVLLTHQRTHTGEKPYVCRECGRGFSRQSVLLTHQRRHTGEKPYVCRECGRGFSRQSVLLTHQRRHTGEKPYVCRECGRGFSWQSVLLTHQRTHTGEKPYVCRECGRGFSWQSVLLTHQRTHTGEKPYVCRECGRGFSNKSHLLRHQRTHTGEKPYVCRECGRGFRDKSHLLSHQRTHTGEKPYVCRECGRGFRDKSNLLSHQRTHTGEKPYVCRECGRGFSWQSVLLRHQRTHTGEKPYVCRECGRGFRDKSNLLSHQRTHTGEKPYVCRECGRGFSWQSVLLTHQRTHTGEKPYVCRECGRGFSWQSVLLTHQRTHTGEKPYVCRECGRGFRN…	VKDTWKHIWQVTRQVTRQVTWQVTWQVTNKHRDKHSDKNSWQVRDKNSWQVTWQVTNKHRDRSY	11	8	C
Cv:c:0262:M9S:C-L12	Cv:0262	:A:B:C:D:D:C:C:F:K:L:H:L:H:I:J	TRUE	FALSE	TGTGGACAAGGTTTCAGTGTTAAATCAGATGTTATTACACACCAAAGGACACATACAGGGGAGAAGCTCTACGTCTGCAGGGAGTGTGGGCGGGGCTTTAGCTGGAAGTCACACCTCCTCATTCACCAGAGGATACACACAGGGGAGAAGCCCTATGTCTGCAGGGAGTGTGGGCGGGGCTTTAGCTGGCAGTCAGTCCTCCTCACTCACCAGAGGACACACACAGGGGAGAAGCCCTATGTCTGCAGGGAGTGTGGGCGGGGCTTTAGCCGGCAGTCAGTCCTCCTCACTCACCAGAGGAGACACACAGGGGAGAAGCCCTATGTCTGCAGGGAGTGTGGGCGGGGCTTTAGCCGGCAGTCAGTCCTCCTCACTCACCAGAGGAGACACACAGGGGAG…	CGQGFSVKSDVITHQRTHTGEKLYVCRECGRGFSWKSHLLIHQRIHTGEKPYVCRECGRGFSWQSVLLTHQRTHTGEKPYVCRECGRGFSRQSVLLTHQRRHTGEKPYVCRECGRGFSRQSVLLTHQRRHTGEKPYVCRECGRGFSWQSVLLTHQRTHTGEKPYVCRECGRGFSWQSVLLTHQRTHTGEKPYVCRECGRGFSNKSHLLRHQRTHTGEKPYVCRECGRGFRDKSHLLSHQRTHTGEKPYVCRECGRGFSWQSVLLRHQRTHTGEKPYVCRECGRGFRDKSNLLSHQRTHTGEKPYVCRECGRGFSWQSVLLRHQRTHTGEKPYVCRECGRGFRDKSNLLSHQRTHTGEKPYVCRECGRGFRNKSHLLRHQRTHTGEKPYVCRECGRGFSD…	VKDTWKHIWQVTRQVTRQVTWQVTWQVTNKHRDKHSWQVRDKNSWQVRDKNSNKHRDRSY	12	6	C
Cv:c:0265:M9S:C-L12	Cv:0265	:A:B:C:D:D:C:C:F:K:H:L:H:L|q:J	TRUE	FALSE	TGTGGACAAGGTTTCAGTGTTAAATCAGATGTTATTACACACCAAAGGACACATACAGGGGAGAAGCTCTACGTCTGCAGGGAGTGTGGGCGGGGCTTTAGCTGGAAGTCACACCTCCTCATTCACCAGAGGATACACACAGGGGAGAAGCCCTATGTCTGCAGGGAGTGTGGGCGGGGCTTTAGCTGGCAGTCAGTCCTCCTCACTCACCAGAGGACACACACAGGGGAGAAGCCCTATGTCTGCAGGGAGTGTGGGCGGGGCTTTAGCCGGCAGTCAGTCCTCCTCACTCACCAGAGGAGACACACAGGGGAGAAGCCCTATGTCTGCAGGGAGTGTGGGCGGGGCTTTAGCCGGCAGTCAGTCCTCCTCACTCACCAGAGGAGACACACAGGGGAG…	CGQGFSVKSDVITHQRTHTGEKLYVCRECGRGFSWKSHLLIHQRIHTGEKPYVCRECGRGFSWQSVLLTHQRTHTGEKPYVCRECGRGFSRQSVLLTHQRRHTGEKPYVCRECGRGFSRQSVLLTHQRRHTGEKPYVCRECGRGFSWQSVLLTHQRTHTGEKPYVCRECGRGFSWQSVLLTHQRTHTGEKPYVCRECGRGFSNKSHLLRHQRTHTGEKPYVCRECGRGFRDKSHLLSHQRTHTGEKPYVCRECGRGFRDKSNLLSHQRTHTGEKPYVCRECGRGFSWQSVLLRHQRTHTGEKPYVCRECGRGFRDKSNLLSHQRTHTGEKPYVCRECGRGFSWQSVLLRHQRTHTGEKPYVCRECGRGFRDKSNLLSHQRTHTGEKPYVCRECGRGFSD…	VKDTWKHIWQVTRQVTRQVTWQVTWQVTNKHRDKHSDKNSWQVRDKNSWQVRDKNSDRSY	11	6	C
Cv:c:0269:M9S:C-L12	Cv:0269	:A:B:C:D:D:C:C:F:K:H:L:K:Q|v:H:L:H|d:J	TRUE	FALSE	TGTGGACAAGGTTTCAGTGTTAAATCAGATGTTATTACACACCAAAGGACACATACAGGGGAGAAGCTCTACGTCTGCAGGGAGTGTGGGCGGGGCTTTAGCTGGAAGTCACACCTCCTCATTCACCAGAGGATACACACAGGGGAGAAGCCCTATGTCTGCAGGGAGTGTGGGCGGGGCTTTAGCTGGCAGTCAGTCCTCCTCACTCACCAGAGGACACACACAGGGGAGAAGCCCTATGTCTGCAGGGAGTGTGGGCGGGGCTTTAGCCGGCAGTCAGTCCTCCTCACTCACCAGAGGAGACACACAGGGGAGAAGCCCTATGTCTGCAGGGAGTGTGGGCGGGGCTTTAGCCGGCAGTCAGTCCTCCTCACTCACCAGAGGAGACACACAGGGGAG…	CGQGFSVKSDVITHQRTHTGEKLYVCRECGRGFSWKSHLLIHQRIHTGEKPYVCRECGRGFSWQSVLLTHQRTHTGEKPYVCRECGRGFSRQSVLLTHQRRHTGEKPYVCRECGRGFSRQSVLLTHQRRHTGEKPYVCRECGRGFSWQSVLLTHQRTHTGEKPYVCRECGRGFSWQSVLLTHQRTHTGEKPYVCRECGRGFSNKSHLLRHQRTHTGEKPYVCRECGRGFRDKSHLLSHQRTHTGEKPYVCRECGRGFRDKSNLLSHQRTHTGEKPYVCRECGRGFSWQSVLLRHQRTHTGEKPYVCRECGRGFRDKSHLLSHQRTHTGEKPYVCRECGRGFRNKSHLLRHQRTHTGEKPYVCRECGRGFRNKSHLLSHQRTHTGEKPYVCRECGRGFRD…	VKDTWKHIWQVTRQVTRQVTWQVTWQVTNKHRDKHSDKNSWQVRDKHSNKHRNKHSDKNSWQVRDKNSNKHRDRSY	10	1	C
Cv:c:0274:M9S:C-L12	Cv:0274	:A:B:C:D:D:C:C:F|5:D:D:C:C:D:D:C:C:K:H:L:H:I:J	TRUE	FALSE	TGTGGACAAGGTTTCAGTGTTAAATCAGATGTTATTACACACCAAAGGACACATACAGGGGAGAAGCTCTACGTCTGCAGGGAGTGTGGGCGGGGCTTTAGCTGGAAGTCACACCTCCTCATTCACCAGAGGATACACACAGGGGAGAAGCCCTATGTCTGCAGGGAGTGTGGGCGGGGCTTTAGCTGGCAGTCAGTCCTCCTCACTCACCAGAGGACACACACAGGGGAGAAGCCCTATGTCTGCAGGGAGTGTGGGCGGGGCTTTAGCCGGCAGTCAGTCCTCCTCACTCACCAGAGGAGACACACAGGGGAGAAGCCCTATGTCTGCAGGGAGTGTGGGCGGGGCTTTAGCCGGCAGTCAGTCCTCCTCACTCACCAGAGGAGACACACAGGGGAG…	CGQGFSVKSDVITHQRTHTGEKLYVCRECGRGFSWKSHLLIHQRIHTGEKPYVCRECGRGFSWQSVLLTHQRTHTGEKPYVCRECGRGFSRQSVLLTHQRRHTGEKPYVCRECGRGFSRQSVLLTHQRRHTGEKPYVCRECGRGFSWQSVLLTHQRTHTGEKPYVCRECGRGFSWQSVLLTHQRTHTGEKPYVCRECGRGFSNKSHLLRHQRTHTGEKPYVCRECGRGFSNKSHLLIHQRTHTGEKPYVCRECGRGFSRQSVLLTHQRRHTGEKPYVCRECGRGFSRQSVLLTHQRRHTGEKPYVCRECGRGFSWQSVLLTHQRTHTGEKPYVCRECGRGFSWQSVLLTHQRTHTGEKPYVCRECGRGFSRQSVLLTHQRRHTGEKPYVCRECGRGFSR…	VKDTWKHIWQVTRQVTRQVTWQVTWQVTNKHRNKHIRQVTRQVTWQVTWQVTRQVTRQVTWQVTWQVTDKHSDKNSWQVRDKNSNKHRDRSY	11	4	C
Cv:c:0276:M10S:C-L14	Cv:0276	:A:B:C:R:D:D:C:C:C:F:K:H:L:H:I:J	TRUE	FALSE	TGTGGACAAGGTTTCAGTGTTAAATCAGATGTTATTACACACCAAAGGACACATACAGGGGAGAAGCTCTACGTCTGCAGGGAGTGTGGGCGGGGCTTTAGCTGGAAGTCACACCTCCTCATTCACCAGAGGATACACACAGGGGAGAAGCCCTATGTCTGCAGGGAGTGTGGGCGGGGCTTTAGCTGGCAGTCAGTCCTCCTCACTCACCAGAGGACACACACAGGGGAGAAGCCCTATGTCTGCAGGGAGTGTGGGCGGGGCTTTAGCCGGCAGTCAGTCCTCCTCACTCACCAGAGGACACACACAGGGGAGAAGCCCTATGTCTGCAGGGAGTGTGGGCGGGGCTTTAGCCGGCAGTCAGTCCTCCTCACTCACCAGAGGAGACACACAGGGGAG…	CGQGFSVKSDVITHQRTHTGEKLYVCRECGRGFSWKSHLLIHQRIHTGEKPYVCRECGRGFSWQSVLLTHQRTHTGEKPYVCRECGRGFSRQSVLLTHQRTHTGEKPYVCRECGRGFSRQSVLLTHQRRHTGEKPYVCRECGRGFSRQSVLLTHQRRHTGEKPYVCRECGRGFSWQSVLLTHQRTHTGEKPYVCRECGRGFSWQSVLLTHQRTHTGEKPYVCRECGRGFSWQSVLLTHQRTHTGEKPYVCRECGRGFSNKSHLLRHQRTHTGEKPYVCRECGRGFRDKSHLLSHQRTHTGEKPYVCRECGRGFRDKSNLLSHQRTHTGEKPYVCRECGRGFSWQSVLLRHQRTHTGEKPYVCRECGRGFRDKSNLLSHQRTHTGEKPYVCRECGRGFRN…	VKDTWKHIWQVTRQVTRQVTRQVTWQVTWQVTWQVTNKHRDKHSDKNSWQVRDKNSNKHRDRSY	11	0	C
Cv:c:0278:M10S:C-L14	Cv:0278	:A:B:C:D:R:C:L:H:I:J	TRUE	FALSE	TGTGGACAAGGTTTCAGTGTTAAATCAGATGTTATTACACACCAAAGGACACATACAGGGGAGAAGCTCTACGTCTGCAGGGAGTGTGGGCGGGGCTTTAGCTGGAAGTCACACCTCCTCATTCACCAGAGGATACACACAGGGGAGAAGCCCTATGTCTGCAGGGAGTGTGGGCGGGGCTTTAGCTGGCAGTCAGTCCTCCTCACTCACCAGAGGACACACACAGGGGAGAAGCCCTATGTCTGCAGGGAGTGTGGGCGGGGCTTTAGCCGGCAGTCAGTCCTCCTCACTCACCAGAGGAGACACACAGGGGAGAAGCCCTATGTCTGCAGGGAGTGTGGGCGGGGCTTTAGCCGGCAGTCAGTCCTCCTCACTCACCAGAGGACACACACAGGGGAG…	CGQGFSVKSDVITHQRTHTGEKLYVCRECGRGFSWKSHLLIHQRIHTGEKPYVCRECGRGFSWQSVLLTHQRTHTGEKPYVCRECGRGFSRQSVLLTHQRRHTGEKPYVCRECGRGFSRQSVLLTHQRTHTGEKPYVCRECGRGFSWQSVLLTHQRTHTGEKPYVCRECGRGFSWQSVLLRHQRTHTGEKPYVCRECGRGFRDKSNLLSHQRTHTGEKPYVCRECGRGFRNKSHLLRHQRTHTGEKPYVCRECGRGFSDRSSLCYHQRTHTGEKPYVCRE	VKDTWKHIWQVTRQVTRQVTWQVTWQVRDKNSNKHRDRSY	15	12	C
Cv:c:0281:M10S:C-L14	Cv:0281	:A:B:C:D:D:C:D:R:C:F:K:H:L:H:I:J	TRUE	FALSE	TGTGGACAAGGTTTCAGTGTTAAATCAGATGTTATTACACACCAAAGGACACATACAGGGGAGAAGCTCTACGTCTGCAGGGAGTGTGGGCGGGGCTTTAGCTGGAAGTCACACCTCCTCATTCACCAGAGGATACACACAGGGGAGAAGCCCTATGTCTGCAGGGAGTGTGGGCGGGGCTTTAGCTGGCAGTCAGTCCTCCTCACTCACCAGAGGACACACACAGGGGAGAAGCCCTATGTCTGCAGGGAGTGTGGGCGGGGCTTTAGCCGGCAGTCAGTCCTCCTCACTCACCAGAGGAGACACACAGGGGAGAAGCCCTATGTCTGCAGGGAGTGTGGGCGGGGCTTTAGCCGGCAGTCAGTCCTCCTCACTCACCAGAGGAGACACACAGGGGAG…	CGQGFSVKSDVITHQRTHTGEKLYVCRECGRGFSWKSHLLIHQRIHTGEKPYVCRECGRGFSWQSVLLTHQRTHTGEKPYVCRECGRGFSRQSVLLTHQRRHTGEKPYVCRECGRGFSRQSVLLTHQRRHTGEKPYVCRECGRGFSWQSVLLTHQRTHTGEKPYVCRECGRGFSRQSVLLTHQRRHTGEKPYVCRECGRGFSRQSVLLTHQRTHTGEKPYVCRECGRGFSWQSVLLTHQRTHTGEKPYVCRECGRGFSNKSHLLRHQRTHTGEKPYVCRECGRGFRDKSHLLSHQRTHTGEKPYVCRECGRGFRDKSNLLSHQRTHTGEKPYVCRECGRGFSWQSVLLRHQRTHTGEKPYVCRECGRGFRDKSNLLSHQRTHTGEKPYVCRECGRGFRN…	VKDTWKHIWQVTRQVTRQVTWQVTRQVTRQVTWQVTNKHRDKHSDKNSWQVRDKNSNKHRDRSY	11	0	C
Cv:c:0283:M10S:C-L14	Cv:0283	:A:B:C:D:D:C:C:F:K:H:C:H:L:H:I:J	TRUE	TRUE	TGTGGACAAGGTTTCAGTGTTAAATCAGATGTTATTACACACCAAAGGACACATACAGGGGAGAAGCTCTACGTCTGCAGGGAGTGTGGGCGGGGCTTTAGCTGGAAGTCACACCTCCTCATTCACCAGAGGATACACACAGGGGAGAAGCCCTATGTCTGCAGGGAGTGTGGGCGGGGCTTTAGCTGGCAGTCAGTCCTCCTCACTCACCAGAGGACACACACAGGGGAGAAGCCCTATGTCTGCAGGGAGTGTGGGCGGGGCTTTAGCCGGCAGTCAGTCCTCCTCACTCACCAGAGGAGACACACAGGGGAGAAGCCCTATGTCTGCAGGGAGTGTGGGCGGGGCTTTAGCCGGCAGTCAGTCCTCCTCACTCACCAGAGGAGACACACAGGGGAG…	CGQGFSVKSDVITHQRTHTGEKLYVCRECGRGFSWKSHLLIHQRIHTGEKPYVCRECGRGFSWQSVLLTHQRTHTGEKPYVCRECGRGFSRQSVLLTHQRRHTGEKPYVCRECGRGFSRQSVLLTHQRRHTGEKPYVCRECGRGFSWQSVLLTHQRTHTGEKPYVCRECGRGFSWQSVLLTHQRTHTGEKPYVCRECGRGFSNKSHLLRHQRTHTGEKPYVCRECGRGFRDKSHLLSHQRTHTGEKPYVCRECGRGFRDKSNLLSHQRTHTGEKPYVCRECGRGFSWQSVLLTHQRTHTGEKPYVCRECGRGFRDKSNLLSHQRTHTGEKPYVCRECGRGFSWQSVLLRHQRTHTGEKPYVCRECGRGFRDKSNLLSHQRTHTGEKPYVCRECGRGFRN…	VKDTWKHIWQVTRQVTRQVTWQVTWQVTNKHRDKHSDKNSWQVTDKNSWQVRDKNSNKHRDRSY	13	8	C
Cv:c:0285:M10S:C-L14	Cv:0285	:A:B:C:D:D:C:C:F:K:H:L:L:L:H:I:J	TRUE	FALSE	TGTGGACAAGGTTTCAGTGTTAAATCAGATGTTATTACACACCAAAGGACACATACAGGGGAGAAGCTCTACGTCTGCAGGGAGTGTGGGCGGGGCTTTAGCTGGAAGTCACACCTCCTCATTCACCAGAGGATACACACAGGGGAGAAGCCCTATGTCTGCAGGGAGTGTGGGCGGGGCTTTAGCTGGCAGTCAGTCCTCCTCACTCACCAGAGGACACACACAGGGGAGAAGCCCTATGTCTGCAGGGAGTGTGGGCGGGGCTTTAGCCGGCAGTCAGTCCTCCTCACTCACCAGAGGAGACACACAGGGGAGAAGCCCTATGTCTGCAGGGAGTGTGGGCGGGGCTTTAGCCGGCAGTCAGTCCTCCTCACTCACCAGAGGAGACACACAGGGGAG…	CGQGFSVKSDVITHQRTHTGEKLYVCRECGRGFSWKSHLLIHQRIHTGEKPYVCRECGRGFSWQSVLLTHQRTHTGEKPYVCRECGRGFSRQSVLLTHQRRHTGEKPYVCRECGRGFSRQSVLLTHQRRHTGEKPYVCRECGRGFSWQSVLLTHQRTHTGEKPYVCRECGRGFSWQSVLLTHQRTHTGEKPYVCRECGRGFSNKSHLLRHQRTHTGEKPYVCRECGRGFRDKSHLLSHQRTHTGEKPYVCRECGRGFRDKSNLLSHQRTHTGEKPYVCRECGRGFSWQSVLLRHQRTHTGEKPYVCRECGRGFSWQSVLLRHQRTHTGEKPYVCRECGRGFSWQSVLLRHQRTHTGEKPYVCRECGRGFRDKSNLLSHQRTHTGEKPYVCRECGRGFRN…	VKDTWKHIWQVTRQVTRQVTWQVTWQVTNKHRDKHSDKNSWQVRWQVRWQVRDKNSNKHRDRSY	11	12	A
Cv:c:0303:M10S:C-L14	Cv:0303	:A:B:C|b:D:D:D:D:C:C:F:K:H:L:H:I:J	TRUE	FALSE	TGTGGACAAGGTTTCAGTGTTAAATCAGATGTTATTACACACCAAAGGACACATACAGGGGAGAAGCTCTACGTCTGCAGGGAGTGTGGGCGGGGCTTTAGCTGGAAGTCACACCTCCTCATTCACCAGAGGATACACACAGGGGAGAAGCCCTATGTCTGCAGGGAGTGTGGGCGGGGCTTTAGCTGGCAGTCAGTCCTCCTCACTCACCAGAGGACACACACAGGGGAGAAGCCCTATGTCTGCAGGGAGTGTGGGCGGGGCTTTAGCTGGCAGTCAGTCCTCCTCACTCACCAGAGGAGACACACAGGGGAGAAGCCCTATGTCTGCAGGGAGTGTGGGCGGGGCTTTAGCCGGCAGTCAGTCCTCCTCACTCACCAGAGGAGACACACAGGGGAG…	CGQGFSVKSDVITHQRTHTGEKLYVCRECGRGFSWKSHLLIHQRIHTGEKPYVCRECGRGFSWQSVLLTHQRTHTGEKPYVCRECGRGFSWQSVLLTHQRRHTGEKPYVCRECGRGFSRQSVLLTHQRRHTGEKPYVCRECGRGFSRQSVLLTHQRRHTGEKPYVCRECGRGFSRQSVLLTHQRRHTGEKPYVCRECGRGFSRQSVLLTHQRRHTGEKPYVCRECGRGFSWQSVLLTHQRTHTGEKPYVCRECGRGFSWQSVLLTHQRTHTGEKPYVCRECGRGFSNKSHLLRHQRTHTGEKPYVCRECGRGFRDKSHLLSHQRTHTGEKPYVCRECGRGFRDKSNLLSHQRTHTGEKPYVCRECGRGFSWQSVLLRHQRTHTGEKPYVCRECGRGFRD…	VKDTWKHIWQVTWQVTRQVTRQVTRQVTRQVTWQVTWQVTNKHRDKHSDKNSWQVRDKNSNKHRDRSY	11	0	C
Cv:c:0305:M10S:C-L14	Cv:0305	:A:B:C:D:R:D:D:D:C:C:F:K:H:L:H:I:J	TRUE	FALSE	TGTGGACAAGGTTTCAGTGTTAAATCAGATGTTATTACACACCAAAGGACACATACAGGGGAGAAGCTCTACGTCTGCAGGGAGTGTGGGCGGGGCTTTAGCTGGAAGTCACACCTCCTCATTCACCAGAGGATACACACAGGGGAGAAGCCCTATGTCTGCAGGGAGTGTGGGCGGGGCTTTAGCTGGCAGTCAGTCCTCCTCACTCACCAGAGGACACACACAGGGGAGAAGCCCTATGTCTGCAGGGAGTGTGGGCGGGGCTTTAGCCGGCAGTCAGTCCTCCTCACTCACCAGAGGAGACACACAGGGGAGAAGCCCTATGTCTGCAGGGAGTGTGGGCGGGGCTTTAGCCGGCAGTCAGTCCTCCTCACTCACCAGAGGACACACACAGGGGAG…	CGQGFSVKSDVITHQRTHTGEKLYVCRECGRGFSWKSHLLIHQRIHTGEKPYVCRECGRGFSWQSVLLTHQRTHTGEKPYVCRECGRGFSRQSVLLTHQRRHTGEKPYVCRECGRGFSRQSVLLTHQRTHTGEKPYVCRECGRGFSRQSVLLTHQRRHTGEKPYVCRECGRGFSRQSVLLTHQRRHTGEKPYVCRECGRGFSRQSVLLTHQRRHTGEKPYVCRECGRGFSWQSVLLTHQRTHTGEKPYVCRECGRGFSWQSVLLTHQRTHTGEKPYVCRECGRGFSNKSHLLRHQRTHTGEKPYVCRECGRGFRDKSHLLSHQRTHTGEKPYVCRECGRGFRDKSNLLSHQRTHTGEKPYVCRECGRGFSWQSVLLRHQRTHTGEKPYVCRECGRGFRD…	VKDTWKHIWQVTRQVTRQVTRQVTRQVTRQVTWQVTWQVTNKHRDKHSDKNSWQVRDKNSNKHRDRSY	11	0	C
Cv:c:0309:M10S:C-L14	Cv:0309	:A:B:C:D:D:C:C:F:K:H:L:H:L:H:H:I:J	TRUE	FALSE	TGTGGACAAGGTTTCAGTGTTAAATCAGATGTTATTACACACCAAAGGACACATACAGGGGAGAAGCTCTACGTCTGCAGGGAGTGTGGGCGGGGCTTTAGCTGGAAGTCACACCTCCTCATTCACCAGAGGATACACACAGGGGAGAAGCCCTATGTCTGCAGGGAGTGTGGGCGGGGCTTTAGCTGGCAGTCAGTCCTCCTCACTCACCAGAGGACACACACAGGGGAGAAGCCCTATGTCTGCAGGGAGTGTGGGCGGGGCTTTAGCCGGCAGTCAGTCCTCCTCACTCACCAGAGGAGACACACAGGGGAGAAGCCCTATGTCTGCAGGGAGTGTGGGCGGGGCTTTAGCCGGCAGTCAGTCCTCCTCACTCACCAGAGGAGACACACAGGGGAG…	CGQGFSVKSDVITHQRTHTGEKLYVCRECGRGFSWKSHLLIHQRIHTGEKPYVCRECGRGFSWQSVLLTHQRTHTGEKPYVCRECGRGFSRQSVLLTHQRRHTGEKPYVCRECGRGFSRQSVLLTHQRRHTGEKPYVCRECGRGFSWQSVLLTHQRTHTGEKPYVCRECGRGFSWQSVLLTHQRTHTGEKPYVCRECGRGFSNKSHLLRHQRTHTGEKPYVCRECGRGFRDKSHLLSHQRTHTGEKPYVCRECGRGFRDKSNLLSHQRTHTGEKPYVCRECGRGFSWQSVLLRHQRTHTGEKPYVCRECGRGFRDKSNLLSHQRTHTGEKPYVCRECGRGFSWQSVLLRHQRTHTGEKPYVCRECGRGFRDKSNLLSHQRTHTGEKPYVCRECGRGFRD…	VKDTWKHIWQVTRQVTRQVTWQVTWQVTNKHRDKHSDKNSWQVRDKNSWQVRDKNSDKNSNKHRDRSY	10	6	C
Cv:c:0314:M10S:C-L14	Cv:0314	:A:B:C:D:D:C:C:F:K:H:L:K:H:I:J	TRUE	FALSE	TGTGGACAAGGTTTCAGTGTTAAATCAGATGTTATTACACACCAAAGGACACATACAGGGGAGAAGCTCTACGTCTGCAGGGAGTGTGGGCGGGGCTTTAGCTGGAAGTCACACCTCCTCATTCACCAGAGGATACACACAGGGGAGAAGCCCTATGTCTGCAGGGAGTGTGGGCGGGGCTTTAGCTGGCAGTCAGTCCTCCTCACTCACCAGAGGACACACACAGGGGAGAAGCCCTATGTCTGCAGGGAGTGTGGGCGGGGCTTTAGCCGGCAGTCAGTCCTCCTCACTCACCAGAGGAGACACACAGGGGAGAAGCCCTATGTCTGCAGGGAGTGTGGGCGGGGCTTTAGCCGGCAGTCAGTCCTCCTCACTCACCAGAGGAGACACACAGGGGAG…	CGQGFSVKSDVITHQRTHTGEKLYVCRECGRGFSWKSHLLIHQRIHTGEKPYVCRECGRGFSWQSVLLTHQRTHTGEKPYVCRECGRGFSRQSVLLTHQRRHTGEKPYVCRECGRGFSRQSVLLTHQRRHTGEKPYVCRECGRGFSWQSVLLTHQRTHTGEKPYVCRECGRGFSWQSVLLTHQRTHTGEKPYVCRECGRGFSNKSHLLRHQRTHTGEKPYVCRECGRGFRDKSHLLSHQRTHTGEKPYVCRECGRGFRDKSNLLSHQRTHTGEKPYVCRECGRGFSWQSVLLRHQRTHTGEKPYVCRECGRGFRDKSHLLSHQRTHTGEKPYVCRECGRGFRDKSNLLSHQRTHTGEKPYVCRECGRGFRNKSHLLRHQRTHTGEKPYVCRECGRGFSD…	VKDTWKHIWQVTRQVTRQVTWQVTWQVTNKHRDKHSDKNSWQVRDKHSDKNSNKHRDRSY	9	8	C
Cv:c:0316:M10S:C-L14	Cv:0316	:A:B:C:D:D:C:C:F:K:H:L:H:L:I:J	TRUE	TRUE	TGTGGACAAGGTTTCAGTGTTAAATCAGATGTTATTACACACCAAAGGACACATACAGGGGAGAAGCTCTACGTCTGCAGGGAGTGTGGGCGGGGCTTTAGCTGGAAGTCACACCTCCTCATTCACCAGAGGATACACACAGGGGAGAAGCCCTATGTCTGCAGGGAGTGTGGGCGGGGCTTTAGCTGGCAGTCAGTCCTCCTCACTCACCAGAGGACACACACAGGGGAGAAGCCCTATGTCTGCAGGGAGTGTGGGCGGGGCTTTAGCCGGCAGTCAGTCCTCCTCACTCACCAGAGGAGACACACAGGGGAGAAGCCCTATGTCTGCAGGGAGTGTGGGCGGGGCTTTAGCCGGCAGTCAGTCCTCCTCACTCACCAGAGGAGACACACAGGGGAG…	CGQGFSVKSDVITHQRTHTGEKLYVCRECGRGFSWKSHLLIHQRIHTGEKPYVCRECGRGFSWQSVLLTHQRTHTGEKPYVCRECGRGFSRQSVLLTHQRRHTGEKPYVCRECGRGFSRQSVLLTHQRRHTGEKPYVCRECGRGFSWQSVLLTHQRTHTGEKPYVCRECGRGFSWQSVLLTHQRTHTGEKPYVCRECGRGFSNKSHLLRHQRTHTGEKPYVCRECGRGFRDKSHLLSHQRTHTGEKPYVCRECGRGFRDKSNLLSHQRTHTGEKPYVCRECGRGFSWQSVLLRHQRTHTGEKPYVCRECGRGFRDKSNLLSHQRTHTGEKPYVCRECGRGFSWQSVLLRHQRTHTGEKPYVCRECGRGFRNKSHLLRHQRTHTGEKPYVCRECGRGFSD…	VKDTWKHIWQVTRQVTRQVTWQVTWQVTNKHRDKHSDKNSWQVRDKNSWQVRNKHRDRSY	10	7	C
Cv:c:0336:M10S:C-L14	Cv:0336	:A:B:C:D:D:C:C:F:K:K:K:F:K:F:F:K:H:L:H:I:J	TRUE	FALSE	TGTGGACAAGGTTTCAGTGTTAAATCAGATGTTATTACACACCAAAGGACACATACAGGGGAGAAGCTCTACGTCTGCAGGGAGTGTGGGCGGGGCTTTAGCTGGAAGTCACACCTCCTCATTCACCAGAGGATACACACAGGGGAGAAGCCCTATGTCTGCAGGGAGTGTGGGCGGGGCTTTAGCTGGCAGTCAGTCCTCCTCACTCACCAGAGGACACACACAGGGGAGAAGCCCTATGTCTGCAGGGAGTGTGGGCGGGGCTTTAGCCGGCAGTCAGTCCTCCTCACTCACCAGAGGAGACACACAGGGGAGAAGCCCTATGTCTGCAGGGAGTGTGGGCGGGGCTTTAGCCGGCAGTCAGTCCTCCTCACTCACCAGAGGAGACACACAGGGGAG…	CGQGFSVKSDVITHQRTHTGEKLYVCRECGRGFSWKSHLLIHQRIHTGEKPYVCRECGRGFSWQSVLLTHQRTHTGEKPYVCRECGRGFSRQSVLLTHQRRHTGEKPYVCRECGRGFSRQSVLLTHQRRHTGEKPYVCRECGRGFSWQSVLLTHQRTHTGEKPYVCRECGRGFSWQSVLLTHQRTHTGEKPYVCRECGRGFSNKSHLLRHQRTHTGEKPYVCRECGRGFRDKSHLLSHQRTHTGEKPYVCRECGRGFRDKSHLLSHQRTHTGEKPYVCRECGRGFRDKSHLLSHQRTHTGEKPYVCRECGRGFSNKSHLLRHQRTHTGEKPYVCRECGRGFRDKSHLLSHQRTHTGEKPYVCRECGRGFSNKSHLLRHQRTHTGEKPYVCRECGRGFSN…	VKDTWKHIWQVTRQVTRQVTWQVTWQVTNKHRDKHSDKHSDKHSNKHRDKHSNKHRNKHRDKHSDKNSWQVRDKNSNKHRDRSY	7	0	C
Cv:c:0393:M13S:C-A	Cv:0393	:A:B:C:D:R:C:C:D:C:C:F:K:H:L:H:I:J	TRUE	FALSE	TGTGGACAAGGTTTCAGTGTTAAATCAGATGTTATTACACACCAAAGGACACATACAGGGGAGAAGCTCTACGTCTGCAGGGAGTGTGGGCGGGGCTTTAGCTGGAAGTCACACCTCCTCATTCACCAGAGGATACACACAGGGGAGAAGCCCTATGTCTGCAGGGAGTGTGGGCGGGGCTTTAGCTGGCAGTCAGTCCTCCTCACTCACCAGAGGACACACACAGGGGAGAAGCCCTATGTCTGCAGGGAGTGTGGGCGGGGCTTTAGCCGGCAGTCAGTCCTCCTCACTCACCAGAGGAGACACACAGGGGAGAAGCCCTATGTCTGCAGGGAGTGTGGGCGGGGCTTTAGCCGGCAGTCAGTCCTCCTCACTCACCAGAGGACACACACAGGGGAG…	CGQGFSVKSDVITHQRTHTGEKLYVCRECGRGFSWKSHLLIHQRIHTGEKPYVCRECGRGFSWQSVLLTHQRTHTGEKPYVCRECGRGFSRQSVLLTHQRRHTGEKPYVCRECGRGFSRQSVLLTHQRTHTGEKPYVCRECGRGFSWQSVLLTHQRTHTGEKPYVCRECGRGFSWQSVLLTHQRTHTGEKPYVCRECGRGFSRQSVLLTHQRRHTGEKPYVCRECGRGFSWQSVLLTHQRTHTGEKPYVCRECGRGFSWQSVLLTHQRTHTGEKPYVCRECGRGFSNKSHLLRHQRTHTGEKPYVCRECGRGFRDKSHLLSHQRTHTGEKPYVCRECGRGFRDKSNLLSHQRTHTGEKPYVCRECGRGFSWQSVLLRHQRTHTGEKPYVCRECGRGFRD…	VKDTWKHIWQVTRQVTRQVTWQVTWQVTRQVTWQVTWQVTNKHRDKHSDKNSWQVRDKNSNKHRDRSY	11	0	C
Cv:c:0394:M13S:C-A	Cv:0394	:A:B:C:D:D:C:C:F:K:H|F:L:H:I:J	TRUE	FALSE	TGTGGACAAGGTTTCAGTGTTAAATCAGATGTTATTACACACCAAAGGACACATACAGGGGAGAAGCTCTACGTCTGCAGGGAGTGTGGGCGGGGCTTTAGCTGGAAGTCACACCTCCTCATTCACCAGAGGATACACACAGGGGAGAAGCCCTATGTCTGCAGGGAGTGTGGGCGGGGCTTTAGCTGGCAGTCAGTCCTCCTCACTCACCAGAGGACACACACAGGGGAGAAGCCCTATGTCTGCAGGGAGTGTGGGCGGGGCTTTAGCCGGCAGTCAGTCCTCCTCACTCACCAGAGGAGACACACAGGGGAGAAGCCCTATGTCTGCAGGGAGTGTGGGCGGGGCTTTAGCCGGCAGTCAGTCCTCCTCACTCACCAGAGGAGACACACAGGGGAG…	CGQGFSVKSDVITHQRTHTGEKLYVCRECGRGFSWKSHLLIHQRIHTGEKPYVCRECGRGFSWQSVLLTHQRTHTGEKPYVCRECGRGFSRQSVLLTHQRRHTGEKPYVCRECGRGFSRQSVLLTHQRRHTGEKPYVCRECGRGFSWQSVLLTHQRTHTGEKPYVCRECGRGFSWQSVLLTHQRTHTGEKPYVCRECGRGFSNKSHLLRHQRTHTGEKPYVCRECGRGFRDKSHLLSHQRTHTGEKPYVCRECGRGFRDKSNLLSHQRTHTGEKPYVCRECGRGFSRQSVLLRHQRTHTGEKPYVCRECGRGFSWQSVLLRHQRTHTGEKPYVCRECGRGFRDKSNLLSHQRTHTGEKPYVCRECGRGFRNKSHLLRHQRTHTGEKPYVCRECGRGFSD…	VKDTWKHIWQVTRQVTRQVTWQVTWQVTNKHRDKHSDKNSRQVRWQVRDKNSNKHRDRSY	10	7	C
Cv:c:0395:M13S:C-A	Cv:0395	:A:B:C:D:D:C:C:F:K:H:F:L:H:I:J	TRUE	FALSE	TGTGGACAAGGTTTCAGTGTTAAATCAGATGTTATTACACACCAAAGGACACATACAGGGGAGAAGCTCTACGTCTGCAGGGAGTGTGGGCGGGGCTTTAGCTGGAAGTCACACCTCCTCATTCACCAGAGGATACACACAGGGGAGAAGCCCTATGTCTGCAGGGAGTGTGGGCGGGGCTTTAGCTGGCAGTCAGTCCTCCTCACTCACCAGAGGACACACACAGGGGAGAAGCCCTATGTCTGCAGGGAGTGTGGGCGGGGCTTTAGCCGGCAGTCAGTCCTCCTCACTCACCAGAGGAGACACACAGGGGAGAAGCCCTATGTCTGCAGGGAGTGTGGGCGGGGCTTTAGCCGGCAGTCAGTCCTCCTCACTCACCAGAGGAGACACACAGGGGAG…	CGQGFSVKSDVITHQRTHTGEKLYVCRECGRGFSWKSHLLIHQRIHTGEKPYVCRECGRGFSWQSVLLTHQRTHTGEKPYVCRECGRGFSRQSVLLTHQRRHTGEKPYVCRECGRGFSRQSVLLTHQRRHTGEKPYVCRECGRGFSWQSVLLTHQRTHTGEKPYVCRECGRGFSWQSVLLTHQRTHTGEKPYVCRECGRGFSNKSHLLRHQRTHTGEKPYVCRECGRGFRDKSHLLSHQRTHTGEKPYVCRECGRGFRDKSNLLSHQRTHTGEKPYVCRECGRGFSNKSHLLRHQRTHTGEKPYVCRECGRGFSWQSVLLRHQRTHTGEKPYVCRECGRGFRDKSNLLSHQRTHTGEKPYVCRECGRGFRNKSHLLRHQRTHTGEKPYVCRECGRGFSD…	VKDTWKHIWQVTRQVTRQVTWQVTWQVTNKHRDKHSDKNSNKHRWQVRDKNSNKHRDRSY	7	6	C
Cv:c:0396:M13S:C-A	Cv:0396	:A:B:C:D:D:C:C:F:K:H:L:K:H:E:H:I:J	TRUE	FALSE	TGTGGACAAGGTTTCAGTGTTAAATCAGATGTTATTACACACCAAAGGACACATACAGGGGAGAAGCTCTACGTCTGCAGGGAGTGTGGGCGGGGCTTTAGCTGGAAGTCACACCTCCTCATTCACCAGAGGATACACACAGGGGAGAAGCCCTATGTCTGCAGGGAGTGTGGGCGGGGCTTTAGCTGGCAGTCAGTCCTCCTCACTCACCAGAGGACACACACAGGGGAGAAGCCCTATGTCTGCAGGGAGTGTGGGCGGGGCTTTAGCCGGCAGTCAGTCCTCCTCACTCACCAGAGGAGACACACAGGGGAGAAGCCCTATGTCTGCAGGGAGTGTGGGCGGGGCTTTAGCCGGCAGTCAGTCCTCCTCACTCACCAGAGGAGACACACAGGGGAG…	CGQGFSVKSDVITHQRTHTGEKLYVCRECGRGFSWKSHLLIHQRIHTGEKPYVCRECGRGFSWQSVLLTHQRTHTGEKPYVCRECGRGFSRQSVLLTHQRRHTGEKPYVCRECGRGFSRQSVLLTHQRRHTGEKPYVCRECGRGFSWQSVLLTHQRTHTGEKPYVCRECGRGFSWQSVLLTHQRTHTGEKPYVCRECGRGFSNKSHLLRHQRTHTGEKPYVCRECGRGFRDKSHLLSHQRTHTGEKPYVCRECGRGFRDKSNLLSHQRTHTGEKPYVCRECGRGFSWQSVLLRHQRTHTGEKPYVCRECGRGFRDKSHLLSHQRTHTGEKPYVCRECGRGFRDKSNLLSHQRTHTGEKPYVCRECGRGFSWQSVLLSHQRTHTGEKPYVCRECGRGFRD…	VKDTWKHIWQVTRQVTRQVTWQVTWQVTNKHRDKHSDKNSWQVRDKHSDKNSWQVSDKNSNKHRDRSY	9	4	C
Cv:c:0397:M13S:C-A	Cv:0397	:A:B:C:D:D:C:C:F:K:H:L|g|h:I:J	TRUE	FALSE	TGTGGACAAGGTTTCAGTGTTAAATCAGATGTTATTACACACCAAAGGACACATACAGGGGAGAAGCTCTACGTCTGCAGGGAGTGTGGGCGGGGCTTTAGCTGGAAGTCACACCTCCTCATTCACCAGAGGATACACACAGGGGAGAAGCCCTATGTCTGCAGGGAGTGTGGGCGGGGCTTTAGCTGGCAGTCAGTCCTCCTCACTCACCAGAGGACACACACAGGGGAGAAGCCCTATGTCTGCAGGGAGTGTGGGCGGGGCTTTAGCCGGCAGTCAGTCCTCCTCACTCACCAGAGGAGACACACAGGGGAGAAGCCCTATGTCTGCAGGGAGTGTGGGCGGGGCTTTAGCCGGCAGTCAGTCCTCCTCACTCACCAGAGGAGACACACAGGGGAG…	CGQGFSVKSDVITHQRTHTGEKLYVCRECGRGFSWKSHLLIHQRIHTGEKPYVCRECGRGFSWQSVLLTHQRTHTGEKPYVCRECGRGFSRQSVLLTHQRRHTGEKPYVCRECGRGFSRQSVLLTHQRRHTGEKPYVCRECGRGFSWQSVLLTHQRTHTGEKPYVCRECGRGFSWQSVLLTHQRTHTGEKPYVCRECGRGFSNKSHLLRHQRTHTGEKPYVCRECGRGFRDKSHLLSHQRTHTGEKPYVCRECGRGFRDKSNLLSHQRTHTGEKPYVCRECGRGFSWQSVLLRHQRTHTGEKPYVCRECGRGFRDKSHLLRHQRTHTGEKPYVCRECGRGFSNKSHLLSHQRTHTGEKPYVCRECGRGFRNKSHLLRHQRTHTGEKPYVCRECGRGFSD…	VKDTWKHIWQVTRQVTRQVTWQVTWQVTNKHRDKHSDKNSWQVRDKHRNKHSNKHRDRSY	9	7	C
Cv:c:0398:M13S:C-A	Cv:0398	:A:B:C:D:D:C:C:F:K:H:L|g:H:L:H:I:J	TRUE	FALSE	TGTGGACAAGGTTTCAGTGTTAAATCAGATGTTATTACACACCAAAGGACACATACAGGGGAGAAGCTCTACGTCTGCAGGGAGTGTGGGCGGGGCTTTAGCTGGAAGTCACACCTCCTCATTCACCAGAGGATACACACAGGGGAGAAGCCCTATGTCTGCAGGGAGTGTGGGCGGGGCTTTAGCTGGCAGTCAGTCCTCCTCACTCACCAGAGGACACACACAGGGGAGAAGCCCTATGTCTGCAGGGAGTGTGGGCGGGGCTTTAGCCGGCAGTCAGTCCTCCTCACTCACCAGAGGAGACACACAGGGGAGAAGCCCTATGTCTGCAGGGAGTGTGGGCGGGGCTTTAGCCGGCAGTCAGTCCTCCTCACTCACCAGAGGAGACACACAGGGGAG…	CGQGFSVKSDVITHQRTHTGEKLYVCRECGRGFSWKSHLLIHQRIHTGEKPYVCRECGRGFSWQSVLLTHQRTHTGEKPYVCRECGRGFSRQSVLLTHQRRHTGEKPYVCRECGRGFSRQSVLLTHQRRHTGEKPYVCRECGRGFSWQSVLLTHQRTHTGEKPYVCRECGRGFSWQSVLLTHQRTHTGEKPYVCRECGRGFSNKSHLLRHQRTHTGEKPYVCRECGRGFRDKSHLLSHQRTHTGEKPYVCRECGRGFRDKSNLLSHQRTHTGEKPYVCRECGRGFSWQSVLLRHQRTHTGEKPYVCRECGRGFRDKSHLLRHQRTHTGEKPYVCRECGRGFRDKSNLLSHQRTHTGEKPYVCRECGRGFSWQSVLLRHQRTHTGEKPYVCRECGRGFRD…	VKDTWKHIWQVTRQVTRQVTWQVTWQVTNKHRDKHSDKNSWQVRDKHRDKNSWQVRDKNSNKHRDRSY	8	4	C
Cv:c:0402:M13S:C-A	Cv:0402	:A:B:C|j|b|j:C:D:D:C:C:F:K:H:L:H:I:J	TRUE	FALSE	TGTGGACAAGGTTTCAGTGTTAAATCAGATGTTATTACACACCAAAGGACACATACAGGGGAGAAGCTCTACGTCTGCAGGGAGTGTGGGCGGGGCTTTAGCTGGAAGTCACACCTCCTCATTCACCAGAGGATACACACAGGGGAGAAGCCCTATGTCTGCAGGGAGTGTGGGCGGGGCTTTAGCTGGCAGTCAGTCCTCCTCACTCACCAGAGGACACACACAGGGGAGAAGCCCTATGTCTGCAGGGAGTGTGGGCGGGGCTTTAGCCGGCAGTCAGTCCTCCTCACTCACCAGAGGATACACACAGGGGAGAAGCCCTATGTCTGCAGGGAGTGTGGGCGGGGCTTTAGCTGGCAGTCAGTCCTCCTCACTCACCAGAGGAGACACACAGGGGAG…	CGQGFSVKSDVITHQRTHTGEKLYVCRECGRGFSWKSHLLIHQRIHTGEKPYVCRECGRGFSWQSVLLTHQRTHTGEKPYVCRECGRGFSRQSVLLTHQRIHTGEKPYVCRECGRGFSWQSVLLTHQRRHTGEKPYVCRECGRGFSRQSVLLTHQRIHTGEKPYVCRECGRGFSWQSVLLTHQRTHTGEKPYVCRECGRGFSRQSVLLTHQRRHTGEKPYVCRECGRGFSRQSVLLTHQRRHTGEKPYVCRECGRGFSWQSVLLTHQRTHTGEKPYVCRECGRGFSWQSVLLTHQRTHTGEKPYVCRECGRGFSNKSHLLRHQRTHTGEKPYVCRECGRGFRDKSHLLSHQRTHTGEKPYVCRECGRGFRDKSNLLSHQRTHTGEKPYVCRECGRGFSW…	VKDTWKHIWQVTRQVTWQVTRQVTWQVTRQVTRQVTWQVTWQVTNKHRDKHSDKNSWQVRDKNSNKHRDRSY	11	0	C
Cv:c:0404:M13S:C-A	Cv:0404	:A:B:C:D:D:C:C:F:K:H:L|q:L:H:C:H:I:J	TRUE	FALSE	TGTGGACAAGGTTTCAGTGTTAAATCAGATGTTATTACACACCAAAGGACACATACAGGGGAGAAGCTCTACGTCTGCAGGGAGTGTGGGCGGGGCTTTAGCTGGAAGTCACACCTCCTCATTCACCAGAGGATACACACAGGGGAGAAGCCCTATGTCTGCAGGGAGTGTGGGCGGGGCTTTAGCTGGCAGTCAGTCCTCCTCACTCACCAGAGGACACACACAGGGGAGAAGCCCTATGTCTGCAGGGAGTGTGGGCGGGGCTTTAGCCGGCAGTCAGTCCTCCTCACTCACCAGAGGAGACACACAGGGGAGAAGCCCTATGTCTGCAGGGAGTGTGGGCGGGGCTTTAGCCGGCAGTCAGTCCTCCTCACTCACCAGAGGAGACACACAGGGGAG…	CGQGFSVKSDVITHQRTHTGEKLYVCRECGRGFSWKSHLLIHQRIHTGEKPYVCRECGRGFSWQSVLLTHQRTHTGEKPYVCRECGRGFSRQSVLLTHQRRHTGEKPYVCRECGRGFSRQSVLLTHQRRHTGEKPYVCRECGRGFSWQSVLLTHQRTHTGEKPYVCRECGRGFSWQSVLLTHQRTHTGEKPYVCRECGRGFSNKSHLLRHQRTHTGEKPYVCRECGRGFRDKSHLLSHQRTHTGEKPYVCRECGRGFRDKSNLLSHQRTHTGEKPYVCRECGRGFSWQSVLLRHQRTHTGEKPYVCRECGRGFRDKSNLLSHQRTHTGEKPYVCRECGRGFSWQSVLLRHQRTHTGEKPYVCRECGRGFRDKSNLLSHQRTHTGEKPYVCRECGRGFSW…	VKDTWKHIWQVTRQVTRQVTWQVTWQVTNKHRDKHSDKNSWQVRDKNSWQVRDKNSWQVTDKNSNKHRDRSY	11	6	C
Cv:c:0406:M13S:C-A	Cv:0406	:A:B:C:D:D:C:C:F:K:H:L:K:H:L:H:L|q:J	TRUE	FALSE	TGTGGACAAGGTTTCAGTGTTAAATCAGATGTTATTACACACCAAAGGACACATACAGGGGAGAAGCTCTACGTCTGCAGGGAGTGTGGGCGGGGCTTTAGCTGGAAGTCACACCTCCTCATTCACCAGAGGATACACACAGGGGAGAAGCCCTATGTCTGCAGGGAGTGTGGGCGGGGCTTTAGCTGGCAGTCAGTCCTCCTCACTCACCAGAGGACACACACAGGGGAGAAGCCCTATGTCTGCAGGGAGTGTGGGCGGGGCTTTAGCCGGCAGTCAGTCCTCCTCACTCACCAGAGGAGACACACAGGGGAGAAGCCCTATGTCTGCAGGGAGTGTGGGCGGGGCTTTAGCCGGCAGTCAGTCCTCCTCACTCACCAGAGGAGACACACAGGGGAG…	CGQGFSVKSDVITHQRTHTGEKLYVCRECGRGFSWKSHLLIHQRIHTGEKPYVCRECGRGFSWQSVLLTHQRTHTGEKPYVCRECGRGFSRQSVLLTHQRRHTGEKPYVCRECGRGFSRQSVLLTHQRRHTGEKPYVCRECGRGFSWQSVLLTHQRTHTGEKPYVCRECGRGFSWQSVLLTHQRTHTGEKPYVCRECGRGFSNKSHLLRHQRTHTGEKPYVCRECGRGFRDKSHLLSHQRTHTGEKPYVCRECGRGFRDKSNLLSHQRTHTGEKPYVCRECGRGFSWQSVLLRHQRTHTGEKPYVCRECGRGFRDKSHLLSHQRTHTGEKPYVCRECGRGFRDKSNLLSHQRTHTGEKPYVCRECGRGFSWQSVLLRHQRTHTGEKPYVCRECGRGFRD…	VKDTWKHIWQVTRQVTRQVTWQVTWQVTNKHRDKHSDKNSWQVRDKHSDKNSWQVRDKNSWQVRDKNSDRSY	9	8	C
Cv:c:0407:M13S:C-A	Cv:0407	:A:B:C:D:D:C:C:F:K:H:L:L:K:H:L:H:I:J	TRUE	FALSE	TGTGGACAAGGTTTCAGTGTTAAATCAGATGTTATTACACACCAAAGGACACATACAGGGGAGAAGCTCTACGTCTGCAGGGAGTGTGGGCGGGGCTTTAGCTGGAAGTCACACCTCCTCATTCACCAGAGGATACACACAGGGGAGAAGCCCTATGTCTGCAGGGAGTGTGGGCGGGGCTTTAGCTGGCAGTCAGTCCTCCTCACTCACCAGAGGACACACACAGGGGAGAAGCCCTATGTCTGCAGGGAGTGTGGGCGGGGCTTTAGCCGGCAGTCAGTCCTCCTCACTCACCAGAGGAGACACACAGGGGAGAAGCCCTATGTCTGCAGGGAGTGTGGGCGGGGCTTTAGCCGGCAGTCAGTCCTCCTCACTCACCAGAGGAGACACACAGGGGAG…	CGQGFSVKSDVITHQRTHTGEKLYVCRECGRGFSWKSHLLIHQRIHTGEKPYVCRECGRGFSWQSVLLTHQRTHTGEKPYVCRECGRGFSRQSVLLTHQRRHTGEKPYVCRECGRGFSRQSVLLTHQRRHTGEKPYVCRECGRGFSWQSVLLTHQRTHTGEKPYVCRECGRGFSWQSVLLTHQRTHTGEKPYVCRECGRGFSNKSHLLRHQRTHTGEKPYVCRECGRGFRDKSHLLSHQRTHTGEKPYVCRECGRGFRDKSNLLSHQRTHTGEKPYVCRECGRGFSWQSVLLRHQRTHTGEKPYVCRECGRGFSWQSVLLRHQRTHTGEKPYVCRECGRGFRDKSHLLSHQRTHTGEKPYVCRECGRGFRDKSNLLSHQRTHTGEKPYVCRECGRGFSW…	VKDTWKHIWQVTRQVTRQVTWQVTWQVTNKHRDKHSDKNSWQVRWQVRDKHSDKNSWQVRDKNSNKHRDRSY	10	3	C
Cv:c:0408:M13S:C-A	Cv:0408	:A:B:C:D:D:C:C:F:K:H:L:F:K:H:I:J	TRUE	FALSE	TGTGGACAAGGTTTCAGTGTTAAATCAGATGTTATTACACACCAAAGGACACATACAGGGGAGAAGCTCTACGTCTGCAGGGAGTGTGGGCGGGGCTTTAGCTGGAAGTCACACCTCCTCATTCACCAGAGGATACACACAGGGGAGAAGCCCTATGTCTGCAGGGAGTGTGGGCGGGGCTTTAGCTGGCAGTCAGTCCTCCTCACTCACCAGAGGACACACACAGGGGAGAAGCCCTATGTCTGCAGGGAGTGTGGGCGGGGCTTTAGCCGGCAGTCAGTCCTCCTCACTCACCAGAGGAGACACACAGGGGAGAAGCCCTATGTCTGCAGGGAGTGTGGGCGGGGCTTTAGCCGGCAGTCAGTCCTCCTCACTCACCAGAGGAGACACACAGGGGAG…	CGQGFSVKSDVITHQRTHTGEKLYVCRECGRGFSWKSHLLIHQRIHTGEKPYVCRECGRGFSWQSVLLTHQRTHTGEKPYVCRECGRGFSRQSVLLTHQRRHTGEKPYVCRECGRGFSRQSVLLTHQRRHTGEKPYVCRECGRGFSWQSVLLTHQRTHTGEKPYVCRECGRGFSWQSVLLTHQRTHTGEKPYVCRECGRGFSNKSHLLRHQRTHTGEKPYVCRECGRGFRDKSHLLSHQRTHTGEKPYVCRECGRGFRDKSNLLSHQRTHTGEKPYVCRECGRGFSWQSVLLRHQRTHTGEKPYVCRECGRGFSNKSHLLRHQRTHTGEKPYVCRECGRGFRDKSHLLSHQRTHTGEKPYVCRECGRGFRDKSNLLSHQRTHTGEKPYVCRECGRGFRN…	VKDTWKHIWQVTRQVTRQVTWQVTWQVTNKHRDKHSDKNSWQVRNKHRDKHSDKNSNKHRDRSY	7	8	A
Cv:c:0409:M13S:C-A	Cv:0409	:A:B:C:D:D:C:C:F:K:H:K:K:H:K:H:L:H:I:J	TRUE	FALSE	TGTGGACAAGGTTTCAGTGTTAAATCAGATGTTATTACACACCAAAGGACACATACAGGGGAGAAGCTCTACGTCTGCAGGGAGTGTGGGCGGGGCTTTAGCTGGAAGTCACACCTCCTCATTCACCAGAGGATACACACAGGGGAGAAGCCCTATGTCTGCAGGGAGTGTGGGCGGGGCTTTAGCTGGCAGTCAGTCCTCCTCACTCACCAGAGGACACACACAGGGGAGAAGCCCTATGTCTGCAGGGAGTGTGGGCGGGGCTTTAGCCGGCAGTCAGTCCTCCTCACTCACCAGAGGAGACACACAGGGGAGAAGCCCTATGTCTGCAGGGAGTGTGGGCGGGGCTTTAGCCGGCAGTCAGTCCTCCTCACTCACCAGAGGAGACACACAGGGGAG…	CGQGFSVKSDVITHQRTHTGEKLYVCRECGRGFSWKSHLLIHQRIHTGEKPYVCRECGRGFSWQSVLLTHQRTHTGEKPYVCRECGRGFSRQSVLLTHQRRHTGEKPYVCRECGRGFSRQSVLLTHQRRHTGEKPYVCRECGRGFSWQSVLLTHQRTHTGEKPYVCRECGRGFSWQSVLLTHQRTHTGEKPYVCRECGRGFSNKSHLLRHQRTHTGEKPYVCRECGRGFRDKSHLLSHQRTHTGEKPYVCRECGRGFRDKSNLLSHQRTHTGEKPYVCRECGRGFRDKSHLLSHQRTHTGEKPYVCRECGRGFRDKSHLLSHQRTHTGEKPYVCRECGRGFRDKSNLLSHQRTHTGEKPYVCRECGRGFRDKSHLLSHQRTHTGEKPYVCRECGRGFRD…	VKDTWKHIWQVTRQVTRQVTWQVTWQVTNKHRDKHSDKNSDKHSDKHSDKNSDKHSDKNSWQVRDKNSNKHRDRSY	8	3	C
Cv:c:0410:M13S:C-A	Cv:0410	:A:B:C:D:D:C:C:F:K:H:L:H:L|h:I:J	TRUE	FALSE	TGTGGACAAGGTTTCAGTGTTAAATCAGATGTTATTACACACCAAAGGACACATACAGGGGAGAAGCTCTACGTCTGCAGGGAGTGTGGGCGGGGCTTTAGCTGGAAGTCACACCTCCTCATTCACCAGAGGATACACACAGGGGAGAAGCCCTATGTCTGCAGGGAGTGTGGGCGGGGCTTTAGCTGGCAGTCAGTCCTCCTCACTCACCAGAGGACACACACAGGGGAGAAGCCCTATGTCTGCAGGGAGTGTGGGCGGGGCTTTAGCCGGCAGTCAGTCCTCCTCACTCACCAGAGGAGACACACAGGGGAGAAGCCCTATGTCTGCAGGGAGTGTGGGCGGGGCTTTAGCCGGCAGTCAGTCCTCCTCACTCACCAGAGGAGACACACAGGGGAG…	CGQGFSVKSDVITHQRTHTGEKLYVCRECGRGFSWKSHLLIHQRIHTGEKPYVCRECGRGFSWQSVLLTHQRTHTGEKPYVCRECGRGFSRQSVLLTHQRRHTGEKPYVCRECGRGFSRQSVLLTHQRRHTGEKPYVCRECGRGFSWQSVLLTHQRTHTGEKPYVCRECGRGFSWQSVLLTHQRTHTGEKPYVCRECGRGFSNKSHLLRHQRTHTGEKPYVCRECGRGFRDKSHLLSHQRTHTGEKPYVCRECGRGFRDKSNLLSHQRTHTGEKPYVCRECGRGFSWQSVLLRHQRTHTGEKPYVCRECGRGFRDKSNLLSHQRTHTGEKPYVCRECGRGFSWQSVLLRHQRTHTGEKPYVCRECGRGFSNKSHLLSHQRTHTGEKPYVCRECGRGFRN…	VKDTWKHIWQVTRQVTRQVTWQVTWQVTNKHRDKHSDKNSWQVRDKNSWQVRNKHSNKHRDRSY	10	7	C
Cv:c:0413:M13S:C-A	Cv:0413	:A:B:C:D:D:C:C:F:K:H:C:F:F:K:H|k:L:H:I:J	TRUE	FALSE	TGTGGACAAGGTTTCAGTGTTAAATCAGATGTTATTACACACCAAAGGACACATACAGGGGAGAAGCTCTACGTCTGCAGGGAGTGTGGGCGGGGCTTTAGCTGGAAGTCACACCTCCTCATTCACCAGAGGATACACACAGGGGAGAAGCCCTATGTCTGCAGGGAGTGTGGGCGGGGCTTTAGCTGGCAGTCAGTCCTCCTCACTCACCAGAGGACACACACAGGGGAGAAGCCCTATGTCTGCAGGGAGTGTGGGCGGGGCTTTAGCCGGCAGTCAGTCCTCCTCACTCACCAGAGGAGACACACAGGGGAGAAGCCCTATGTCTGCAGGGAGTGTGGGCGGGGCTTTAGCCGGCAGTCAGTCCTCCTCACTCACCAGAGGAGACACACAGGGGAG…	CGQGFSVKSDVITHQRTHTGEKLYVCRECGRGFSWKSHLLIHQRIHTGEKPYVCRECGRGFSWQSVLLTHQRTHTGEKPYVCRECGRGFSRQSVLLTHQRRHTGEKPYVCRECGRGFSRQSVLLTHQRRHTGEKPYVCRECGRGFSWQSVLLTHQRTHTGEKPYVCRECGRGFSWQSVLLTHQRTHTGEKPYVCRECGRGFSNKSHLLRHQRTHTGEKPYVCRECGRGFRDKSHLLSHQRTHTGEKPYVCRECGRGFRDKSNLLSHQRTHTGEKPYVCRECGRGFSWQSVLLTHQRTHTGEKPYVCRECGRGFSNKSHLLRHQRTHTGEKPYVCRECGRGFSNKSHLLRHQRTHTGEKPYVCRECGRGFRDKSHLLSHQRTHTGEKPYVCRECGRGFRD…	VKDTWKHIWQVTRQVTRQVTWQVTWQVTNKHRDKHSDKNSWQVTNKHRNKHRDKHSDKNSDKNRWQVRDKNSNKHRDRSY	9	4	C
Cv:c:0414:M13S:C-A	Cv:0414	:A:B:C:D:D:C:C:F:K:H:L:H:I|G:F:K:H:L:H:I:J	TRUE	FALSE	TGTGGACAAGGTTTCAGTGTTAAATCAGATGTTATTACACACCAAAGGACACATACAGGGGAGAAGCTCTACGTCTGCAGGGAGTGTGGGCGGGGCTTTAGCTGGAAGTCACACCTCCTCATTCACCAGAGGATACACACAGGGGAGAAGCCCTATGTCTGCAGGGAGTGTGGGCGGGGCTTTAGCTGGCAGTCAGTCCTCCTCACTCACCAGAGGACACACACAGGGGAGAAGCCCTATGTCTGCAGGGAGTGTGGGCGGGGCTTTAGCCGGCAGTCAGTCCTCCTCACTCACCAGAGGAGACACACAGGGGAGAAGCCCTATGTCTGCAGGGAGTGTGGGCGGGGCTTTAGCCGGCAGTCAGTCCTCCTCACTCACCAGAGGAGACACACAGGGGAG…	CGQGFSVKSDVITHQRTHTGEKLYVCRECGRGFSWKSHLLIHQRIHTGEKPYVCRECGRGFSWQSVLLTHQRTHTGEKPYVCRECGRGFSRQSVLLTHQRRHTGEKPYVCRECGRGFSRQSVLLTHQRRHTGEKPYVCRECGRGFSWQSVLLTHQRTHTGEKPYVCRECGRGFSWQSVLLTHQRTHTGEKPYVCRECGRGFSNKSHLLRHQRTHTGEKPYVCRECGRGFRDKSHLLSHQRTHTGEKPYVCRECGRGFRDKSNLLSHQRTHTGEKPYVCRECGRGFSWQSVLLRHQRTHTGEKPYVCRECGRGFRDKSNLLSHQRTHTGEKPYVCRECGRGFRNKSHLLRHQRTHTGEKPYVCRECGRGFRDRSSLCYHQRTHTGEKPYVCRECGRGFSN…	VKDTWKHIWQVTRQVTRQVTWQVTWQVTNKHRDKHSDKNSWQVRDKNSNKHRDRSYNKHRDKHSDKNSWQVRDKNSNKHRDRSY	11	0	C
Cv:c:0415:M13S:C-A	Cv:0415	:A:B:C:D:D:C:C:C:D:D:C:D:D:C:C:F:K:H:L:H:I:J	TRUE	FALSE	TGTGGACAAGGTTTCAGTGTTAAATCAGATGTTATTACACACCAAAGGACACATACAGGGGAGAAGCTCTACGTCTGCAGGGAGTGTGGGCGGGGCTTTAGCTGGAAGTCACACCTCCTCATTCACCAGAGGATACACACAGGGGAGAAGCCCTATGTCTGCAGGGAGTGTGGGCGGGGCTTTAGCTGGCAGTCAGTCCTCCTCACTCACCAGAGGACACACACAGGGGAGAAGCCCTATGTCTGCAGGGAGTGTGGGCGGGGCTTTAGCCGGCAGTCAGTCCTCCTCACTCACCAGAGGAGACACACAGGGGAGAAGCCCTATGTCTGCAGGGAGTGTGGGCGGGGCTTTAGCCGGCAGTCAGTCCTCCTCACTCACCAGAGGAGACACACAGGGGAG…	CGQGFSVKSDVITHQRTHTGEKLYVCRECGRGFSWKSHLLIHQRIHTGEKPYVCRECGRGFSWQSVLLTHQRTHTGEKPYVCRECGRGFSRQSVLLTHQRRHTGEKPYVCRECGRGFSRQSVLLTHQRRHTGEKPYVCRECGRGFSWQSVLLTHQRTHTGEKPYVCRECGRGFSWQSVLLTHQRTHTGEKPYVCRECGRGFSWQSVLLTHQRTHTGEKPYVCRECGRGFSRQSVLLTHQRRHTGEKPYVCRECGRGFSRQSVLLTHQRRHTGEKPYVCRECGRGFSWQSVLLTHQRTHTGEKPYVCRECGRGFSRQSVLLTHQRRHTGEKPYVCRECGRGFSRQSVLLTHQRRHTGEKPYVCRECGRGFSWQSVLLTHQRTHTGEKPYVCRECGRGFSW…	VKDTWKHIWQVTRQVTRQVTWQVTWQVTWQVTRQVTRQVTWQVTRQVTRQVTWQVTWQVTNKHRDKHSDKNSWQVRDKNSNKHRDRSY	11	0	C
Cv:c:0417:M13S:C-A	Cv:0417	:A:B:C:D:D:C:C:F:K:H:L:H:C:F:K:H:K:H:L:H:I:J	TRUE	FALSE	TGTGGACAAGGTTTCAGTGTTAAATCAGATGTTATTACACACCAAAGGACACATACAGGGGAGAAGCTCTACGTCTGCAGGGAGTGTGGGCGGGGCTTTAGCTGGAAGTCACACCTCCTCATTCACCAGAGGATACACACAGGGGAGAAGCCCTATGTCTGCAGGGAGTGTGGGCGGGGCTTTAGCTGGCAGTCAGTCCTCCTCACTCACCAGAGGACACACACAGGGGAGAAGCCCTATGTCTGCAGGGAGTGTGGGCGGGGCTTTAGCCGGCAGTCAGTCCTCCTCACTCACCAGAGGAGACACACAGGGGAGAAGCCCTATGTCTGCAGGGAGTGTGGGCGGGGCTTTAGCCGGCAGTCAGTCCTCCTCACTCACCAGAGGAGACACACAGGGGAG…	CGQGFSVKSDVITHQRTHTGEKLYVCRECGRGFSWKSHLLIHQRIHTGEKPYVCRECGRGFSWQSVLLTHQRTHTGEKPYVCRECGRGFSRQSVLLTHQRRHTGEKPYVCRECGRGFSRQSVLLTHQRRHTGEKPYVCRECGRGFSWQSVLLTHQRTHTGEKPYVCRECGRGFSWQSVLLTHQRTHTGEKPYVCRECGRGFSNKSHLLRHQRTHTGEKPYVCRECGRGFRDKSHLLSHQRTHTGEKPYVCRECGRGFRDKSNLLSHQRTHTGEKPYVCRECGRGFSWQSVLLRHQRTHTGEKPYVCRECGRGFRDKSNLLSHQRTHTGEKPYVCRECGRGFSWQSVLLTHQRTHTGEKPYVCRECGRGFSNKSHLLRHQRTHTGEKPYVCRECGRGFRD…	VKDTWKHIWQVTRQVTRQVTWQVTWQVTNKHRDKHSDKNSWQVRDKNSWQVTNKHRDKHSDKNSDKHSDKNSWQVRDKNSNKHRDRSY	10	3	C
Cv:s:0189:M7S:C-C	Cv:0189	|1:K:H:L:H:I:J	TRUE	FALSE	TGTGGACAAGGTTTCAGTGTTAAATCAGATGTTATTACACACCAAAGGACACATACAGGGGAGAAGCCCTATGTCTGCAGGGAGTGTGGGCGGGGCTTTAGAGATAAGTCACACCTCCTCAGTCACCAGAGGACACACACAGGGGAGAAGCCCTATGTCTGCAGGGAGTGTGGGCGGGGCTTTAGAGATAAGTCAAACCTCCTCAGTCACCAGAGGACACACACAGGGGAGAAGCCCTATGTCTGCAGGGAGTGTGGGCGGGGCTTTAGCTGGCAGTCAGTCCTCCTCAGACACCAGAGGACACACACAGGGGAGAAGCCCTATGTCTGCAGGGAGTGTGGGCGGGGCTTTAGAGATAAGTCAAACCTCCTCAGTCACCAGAGGACACACACAGGGGAG…	CGQGFSVKSDVITHQRTHTGEKPYVCRECGRGFRDKSHLLSHQRTHTGEKPYVCRECGRGFRDKSNLLSHQRTHTGEKPYVCRECGRGFSWQSVLLRHQRTHTGEKPYVCRECGRGFRDKSNLLSHQRTHTGEKPYVCRECGRGFRNKSHLLRHQRTHTGEKPYVCRECGRGFSDRSSLCYHQRTHTGEKPYVCRE	VKDTDKHSDKNSWQVRDKNSNKHRDRSY	11	3	C
Cv:s:0190:M7S:C-C	Cv:0190	:A:B:C:C:D:D:C:C:F:K:H:L:H:I:J	TRUE	FALSE	TGTGGACAAGGTTTCAGTGTTAAATCAGATGTTATTACACACCAAAGGACACATACAGGGGAGAAGCTCTACGTCTGCAGGGAGTGTGGGCGGGGCTTTAGCTGGAAGTCACACCTCCTCATTCACCAGAGGATACACACAGGGGAGAAGCCCTATGTCTGCAGGGAGTGTGGGCGGGGCTTTAGCTGGCAGTCAGTCCTCCTCACTCACCAGAGGACACACACAGGGGAGAAGCCCTATGTCTGCAGGGAGTGTGGGCGGGGCTTTAGCTGGCAGTCAGTCCTCCTCACTCACCAGAGGACACACACAGGGGAGAAGCCCTATGTCTGCAGGGAGTGTGGGCGGGGCTTTAGCCGGCAGTCAGTCCTCCTCACTCACCAGAGGAGACACACAGGGGAG…	CGQGFSVKSDVITHQRTHTGEKLYVCRECGRGFSWKSHLLIHQRIHTGEKPYVCRECGRGFSWQSVLLTHQRTHTGEKPYVCRECGRGFSWQSVLLTHQRTHTGEKPYVCRECGRGFSRQSVLLTHQRRHTGEKPYVCRECGRGFSRQSVLLTHQRRHTGEKPYVCRECGRGFSWQSVLLTHQRTHTGEKPYVCRECGRGFSWQSVLLTHQRTHTGEKPYVCRECGRGFSNKSHLLRHQRTHTGEKPYVCRECGRGFRDKSHLLSHQRTHTGEKPYVCRECGRGFRDKSNLLSHQRTHTGEKPYVCRECGRGFSWQSVLLRHQRTHTGEKPYVCRECGRGFRDKSNLLSHQRTHTGEKPYVCRECGRGFRNKSHLLRHQRTHTGEKPYVCRECGRGFSD…	VKDTWKHIWQVTWQVTRQVTRQVTWQVTWQVTNKHRDKHSDKNSWQVRDKNSNKHRDRSY	11	0	C
Cv:s:0191:M7S:C-C	Cv:0191	:A:B:C:K:H:L:H:I:J	TRUE	FALSE	TGTGGACAAGGTTTCAGTGTTAAATCAGATGTTATTACACACCAAAGGACACATACAGGGGAGAAGCTCTACGTCTGCAGGGAGTGTGGGCGGGGCTTTAGCTGGAAGTCACACCTCCTCATTCACCAGAGGATACACACAGGGGAGAAGCCCTATGTCTGCAGGGAGTGTGGGCGGGGCTTTAGCTGGCAGTCAGTCCTCCTCACTCACCAGAGGACACACACAGGGGAGAAGCCCTATGTCTGCAGGGAGTGTGGGCGGGGCTTTAGAGATAAGTCACACCTCCTCAGTCACCAGAGGACACACACAGGGGAGAAGCCCTATGTCTGCAGGGAGTGTGGGCGGGGCTTTAGAGATAAGTCAAACCTCCTCAGTCACCAGAGGACACACACAGGGGAG…	CGQGFSVKSDVITHQRTHTGEKLYVCRECGRGFSWKSHLLIHQRIHTGEKPYVCRECGRGFSWQSVLLTHQRTHTGEKPYVCRECGRGFRDKSHLLSHQRTHTGEKPYVCRECGRGFRDKSNLLSHQRTHTGEKPYVCRECGRGFSWQSVLLRHQRTHTGEKPYVCRECGRGFRDKSNLLSHQRTHTGEKPYVCRECGRGFRNKSHLLRHQRTHTGEKPYVCRECGRGFSDRSSLCYHQRTHTGEKPYVCRE	VKDTWKHIWQVTDKHSDKNSWQVRDKNSNKHRDRSY	11	4	C
Cv:s:0192:M7S:C-C	Cv:0192	:A:B:C:D:D:D:C:C:F:K:H:L:H:I:J	TRUE	FALSE	TGTGGACAAGGTTTCAGTGTTAAATCAGATGTTATTACACACCAAAGGACACATACAGGGGAGAAGCTCTACGTCTGCAGGGAGTGTGGGCGGGGCTTTAGCTGGAAGTCACACCTCCTCATTCACCAGAGGATACACACAGGGGAGAAGCCCTATGTCTGCAGGGAGTGTGGGCGGGGCTTTAGCTGGCAGTCAGTCCTCCTCACTCACCAGAGGACACACACAGGGGAGAAGCCCTATGTCTGCAGGGAGTGTGGGCGGGGCTTTAGCCGGCAGTCAGTCCTCCTCACTCACCAGAGGAGACACACAGGGGAGAAGCCCTATGTCTGCAGGGAGTGTGGGCGGGGCTTTAGCCGGCAGTCAGTCCTCCTCACTCACCAGAGGAGACACACAGGGGAG…	CGQGFSVKSDVITHQRTHTGEKLYVCRECGRGFSWKSHLLIHQRIHTGEKPYVCRECGRGFSWQSVLLTHQRTHTGEKPYVCRECGRGFSRQSVLLTHQRRHTGEKPYVCRECGRGFSRQSVLLTHQRRHTGEKPYVCRECGRGFSRQSVLLTHQRRHTGEKPYVCRECGRGFSWQSVLLTHQRTHTGEKPYVCRECGRGFSWQSVLLTHQRTHTGEKPYVCRECGRGFSNKSHLLRHQRTHTGEKPYVCRECGRGFRDKSHLLSHQRTHTGEKPYVCRECGRGFRDKSNLLSHQRTHTGEKPYVCRECGRGFSWQSVLLRHQRTHTGEKPYVCRECGRGFRDKSNLLSHQRTHTGEKPYVCRECGRGFRNKSHLLRHQRTHTGEKPYVCRECGRGFSD…	VKDTWKHIWQVTRQVTRQVTRQVTWQVTWQVTNKHRDKHSDKNSWQVRDKNSNKHRDRSY	11	0	C
Cv:s:0193:M7S:C-C	Cv:0193	:A:B:C:D:D:C:C|d:J	TRUE	FALSE	TGTGGACAAGGTTTCAGTGTTAAATCAGATGTTATTACACACCAAAGGACACATACAGGGGAGAAGCTCTACGTCTGCAGGGAGTGTGGGCGGGGCTTTAGCTGGAAGTCACACCTCCTCATTCACCAGAGGATACACACAGGGGAGAAGCCCTATGTCTGCAGGGAGTGTGGGCGGGGCTTTAGCTGGCAGTCAGTCCTCCTCACTCACCAGAGGACACACACAGGGGAGAAGCCCTATGTCTGCAGGGAGTGTGGGCGGGGCTTTAGCCGGCAGTCAGTCCTCCTCACTCACCAGAGGAGACACACAGGGGAGAAGCCCTATGTCTGCAGGGAGTGTGGGCGGGGCTTTAGCCGGCAGTCAGTCCTCCTCACTCACCAGAGGAGACACACAGGGGAG…	CGQGFSVKSDVITHQRTHTGEKLYVCRECGRGFSWKSHLLIHQRIHTGEKPYVCRECGRGFSWQSVLLTHQRTHTGEKPYVCRECGRGFSRQSVLLTHQRRHTGEKPYVCRECGRGFSRQSVLLTHQRRHTGEKPYVCRECGRGFSWQSVLLTHQRTHTGEKPYVCRECGRGFSWQSVLLTHQRTHTGEKPYVCRECGRGFSNKSHLLRHQRTHTGEKPYVCRECGRGFSDRSSLCYHQRTHTGEKPYVCRE	VKDTWKHIWQVTRQVTRQVTWQVTWQVTNKHRDRSY	16	17	A
Cv:s:0195:M7S:C-C	Cv:0195	:A:B:C:D:D:C:C:F:J	TRUE	FALSE	TGTGGACAAGGTTTCAGTGTTAAATCAGATGTTATTACACACCAAAGGACACATACAGGGGAGAAGCTCTACGTCTGCAGGGAGTGTGGGCGGGGCTTTAGCTGGAAGTCACACCTCCTCATTCACCAGAGGATACACACAGGGGAGAAGCCCTATGTCTGCAGGGAGTGTGGGCGGGGCTTTAGCTGGCAGTCAGTCCTCCTCACTCACCAGAGGACACACACAGGGGAGAAGCCCTATGTCTGCAGGGAGTGTGGGCGGGGCTTTAGCCGGCAGTCAGTCCTCCTCACTCACCAGAGGAGACACACAGGGGAGAAGCCCTATGTCTGCAGGGAGTGTGGGCGGGGCTTTAGCCGGCAGTCAGTCCTCCTCACTCACCAGAGGAGACACACAGGGGAG…	CGQGFSVKSDVITHQRTHTGEKLYVCRECGRGFSWKSHLLIHQRIHTGEKPYVCRECGRGFSWQSVLLTHQRTHTGEKPYVCRECGRGFSRQSVLLTHQRRHTGEKPYVCRECGRGFSRQSVLLTHQRRHTGEKPYVCRECGRGFSWQSVLLTHQRTHTGEKPYVCRECGRGFSWQSVLLTHQRTHTGEKPYVCRECGRGFSNKSHLLRHQRTHTGEKPYVCRECGRGFSDRSSLCYHQRTHTGEKPYVCRE	VKDTWKHIWQVTRQVTRQVTWQVTWQVTNKHRDRSY	16	17	A
Cv:s:0196:M7S:C-C	Cv:0196	:A:B:C:D:D:C:C:C:F:K:H:L:H:I:J	TRUE	TRUE	TGTGGACAAGGTTTCAGTGTTAAATCAGATGTTATTACACACCAAAGGACACATACAGGGGAGAAGCTCTACGTCTGCAGGGAGTGTGGGCGGGGCTTTAGCTGGAAGTCACACCTCCTCATTCACCAGAGGATACACACAGGGGAGAAGCCCTATGTCTGCAGGGAGTGTGGGCGGGGCTTTAGCTGGCAGTCAGTCCTCCTCACTCACCAGAGGACACACACAGGGGAGAAGCCCTATGTCTGCAGGGAGTGTGGGCGGGGCTTTAGCCGGCAGTCAGTCCTCCTCACTCACCAGAGGAGACACACAGGGGAGAAGCCCTATGTCTGCAGGGAGTGTGGGCGGGGCTTTAGCCGGCAGTCAGTCCTCCTCACTCACCAGAGGAGACACACAGGGGAG…	CGQGFSVKSDVITHQRTHTGEKLYVCRECGRGFSWKSHLLIHQRIHTGEKPYVCRECGRGFSWQSVLLTHQRTHTGEKPYVCRECGRGFSRQSVLLTHQRRHTGEKPYVCRECGRGFSRQSVLLTHQRRHTGEKPYVCRECGRGFSWQSVLLTHQRTHTGEKPYVCRECGRGFSWQSVLLTHQRTHTGEKPYVCRECGRGFSWQSVLLTHQRTHTGEKPYVCRECGRGFSNKSHLLRHQRTHTGEKPYVCRECGRGFRDKSHLLSHQRTHTGEKPYVCRECGRGFRDKSNLLSHQRTHTGEKPYVCRECGRGFSWQSVLLRHQRTHTGEKPYVCRECGRGFRDKSNLLSHQRTHTGEKPYVCRECGRGFRNKSHLLRHQRTHTGEKPYVCRECGRGFSD…	VKDTWKHIWQVTRQVTRQVTWQVTWQVTWQVTNKHRDKHSDKNSWQVRDKNSNKHRDRSY	11	0	C
Cv:s:0197:M7S:C-C	Cv:0197	:A:B:C:F:K:H:L:H:I:J	TRUE	FALSE	TGTGGACAAGGTTTCAGTGTTAAATCAGATGTTATTACACACCAAAGGACACATACAGGGGAGAAGCTCTACGTCTGCAGGGAGTGTGGGCGGGGCTTTAGCTGGAAGTCACACCTCCTCATTCACCAGAGGATACACACAGGGGAGAAGCCCTATGTCTGCAGGGAGTGTGGGCGGGGCTTTAGCTGGCAGTCAGTCCTCCTCACTCACCAGAGGACACACACAGGGGAGAAGCCCTATGTCTGCAGGGAGTGTGGGCGGGGCTTTAGCAATAAGTCACACCTCCTCAGACACCAGAGGACACACACAGGGGAGAAGCCCTATGTCTGCAGGGAGTGTGGGCGGGGCTTTAGAGATAAGTCACACCTCCTCAGTCACCAGAGGACACACACAGGGGAG…	CGQGFSVKSDVITHQRTHTGEKLYVCRECGRGFSWKSHLLIHQRIHTGEKPYVCRECGRGFSWQSVLLTHQRTHTGEKPYVCRECGRGFSNKSHLLRHQRTHTGEKPYVCRECGRGFRDKSHLLSHQRTHTGEKPYVCRECGRGFRDKSNLLSHQRTHTGEKPYVCRECGRGFSWQSVLLRHQRTHTGEKPYVCRECGRGFRDKSNLLSHQRTHTGEKPYVCRECGRGFRNKSHLLRHQRTHTGEKPYVCRECGRGFSDRSSLCYHQRTHTGEKPYVCRE	VKDTWKHIWQVTNKHRDKHSDKNSWQVRDKNSNKHRDRSY	11	0	C
Cv:s:0198:M7S:C-C	Cv:0198	:A:B:C:D:D:C:C:F:F:K:H:L:H:I:J	TRUE	FALSE	TGTGGACAAGGTTTCAGTGTTAAATCAGATGTTATTACACACCAAAGGACACATACAGGGGAGAAGCTCTACGTCTGCAGGGAGTGTGGGCGGGGCTTTAGCTGGAAGTCACACCTCCTCATTCACCAGAGGATACACACAGGGGAGAAGCCCTATGTCTGCAGGGAGTGTGGGCGGGGCTTTAGCTGGCAGTCAGTCCTCCTCACTCACCAGAGGACACACACAGGGGAGAAGCCCTATGTCTGCAGGGAGTGTGGGCGGGGCTTTAGCCGGCAGTCAGTCCTCCTCACTCACCAGAGGAGACACACAGGGGAGAAGCCCTATGTCTGCAGGGAGTGTGGGCGGGGCTTTAGCCGGCAGTCAGTCCTCCTCACTCACCAGAGGAGACACACAGGGGAG…	CGQGFSVKSDVITHQRTHTGEKLYVCRECGRGFSWKSHLLIHQRIHTGEKPYVCRECGRGFSWQSVLLTHQRTHTGEKPYVCRECGRGFSRQSVLLTHQRRHTGEKPYVCRECGRGFSRQSVLLTHQRRHTGEKPYVCRECGRGFSWQSVLLTHQRTHTGEKPYVCRECGRGFSWQSVLLTHQRTHTGEKPYVCRECGRGFSNKSHLLRHQRTHTGEKPYVCRECGRGFSNKSHLLRHQRTHTGEKPYVCRECGRGFRDKSHLLSHQRTHTGEKPYVCRECGRGFRDKSNLLSHQRTHTGEKPYVCRECGRGFSWQSVLLRHQRTHTGEKPYVCRECGRGFRDKSNLLSHQRTHTGEKPYVCRECGRGFRNKSHLLRHQRTHTGEKPYVCRECGRGFSD…	VKDTWKHIWQVTRQVTRQVTWQVTWQVTNKHRNKHRDKHSDKNSWQVRDKNSNKHRDRSY	11	0	C
Cv:s:0199:M7S:C-C	Cv:0199	:A:B:C:D:D:C:L:H:I:J	TRUE	FALSE	TGTGGACAAGGTTTCAGTGTTAAATCAGATGTTATTACACACCAAAGGACACATACAGGGGAGAAGCTCTACGTCTGCAGGGAGTGTGGGCGGGGCTTTAGCTGGAAGTCACACCTCCTCATTCACCAGAGGATACACACAGGGGAGAAGCCCTATGTCTGCAGGGAGTGTGGGCGGGGCTTTAGCTGGCAGTCAGTCCTCCTCACTCACCAGAGGACACACACAGGGGAGAAGCCCTATGTCTGCAGGGAGTGTGGGCGGGGCTTTAGCCGGCAGTCAGTCCTCCTCACTCACCAGAGGAGACACACAGGGGAGAAGCCCTATGTCTGCAGGGAGTGTGGGCGGGGCTTTAGCCGGCAGTCAGTCCTCCTCACTCACCAGAGGAGACACACAGGGGAG…	CGQGFSVKSDVITHQRTHTGEKLYVCRECGRGFSWKSHLLIHQRIHTGEKPYVCRECGRGFSWQSVLLTHQRTHTGEKPYVCRECGRGFSRQSVLLTHQRRHTGEKPYVCRECGRGFSRQSVLLTHQRRHTGEKPYVCRECGRGFSWQSVLLTHQRTHTGEKPYVCRECGRGFSWQSVLLRHQRTHTGEKPYVCRECGRGFRDKSNLLSHQRTHTGEKPYVCRECGRGFRNKSHLLRHQRTHTGEKPYVCRECGRGFSDRSSLCYHQRTHTGEKPYVCRE	VKDTWKHIWQVTRQVTRQVTWQVTWQVRDKNSNKHRDRSY	15	12	C
Cv:s:0200:M7S:C-C	Cv:0200	:A:B:C:D:D:C:C:F:K:K:H:L:H:I:J	TRUE	FALSE	TGTGGACAAGGTTTCAGTGTTAAATCAGATGTTATTACACACCAAAGGACACATACAGGGGAGAAGCTCTACGTCTGCAGGGAGTGTGGGCGGGGCTTTAGCTGGAAGTCACACCTCCTCATTCACCAGAGGATACACACAGGGGAGAAGCCCTATGTCTGCAGGGAGTGTGGGCGGGGCTTTAGCTGGCAGTCAGTCCTCCTCACTCACCAGAGGACACACACAGGGGAGAAGCCCTATGTCTGCAGGGAGTGTGGGCGGGGCTTTAGCCGGCAGTCAGTCCTCCTCACTCACCAGAGGAGACACACAGGGGAGAAGCCCTATGTCTGCAGGGAGTGTGGGCGGGGCTTTAGCCGGCAGTCAGTCCTCCTCACTCACCAGAGGAGACACACAGGGGAG…	CGQGFSVKSDVITHQRTHTGEKLYVCRECGRGFSWKSHLLIHQRIHTGEKPYVCRECGRGFSWQSVLLTHQRTHTGEKPYVCRECGRGFSRQSVLLTHQRRHTGEKPYVCRECGRGFSRQSVLLTHQRRHTGEKPYVCRECGRGFSWQSVLLTHQRTHTGEKPYVCRECGRGFSWQSVLLTHQRTHTGEKPYVCRECGRGFSNKSHLLRHQRTHTGEKPYVCRECGRGFRDKSHLLSHQRTHTGEKPYVCRECGRGFRDKSHLLSHQRTHTGEKPYVCRECGRGFRDKSNLLSHQRTHTGEKPYVCRECGRGFSWQSVLLRHQRTHTGEKPYVCRECGRGFRDKSNLLSHQRTHTGEKPYVCRECGRGFRNKSHLLRHQRTHTGEKPYVCRECGRGFSD…	VKDTWKHIWQVTRQVTRQVTWQVTWQVTNKHRDKHSDKHSDKNSWQVRDKNSNKHRDRSY	11	2	C
Cv:s:0201:M7S:C-C	Cv:0201	:A:B:C:D:D:C:C:F:K:J	TRUE	FALSE	TGTGGACAAGGTTTCAGTGTTAAATCAGATGTTATTACACACCAAAGGACACATACAGGGGAGAAGCTCTACGTCTGCAGGGAGTGTGGGCGGGGCTTTAGCTGGAAGTCACACCTCCTCATTCACCAGAGGATACACACAGGGGAGAAGCCCTATGTCTGCAGGGAGTGTGGGCGGGGCTTTAGCTGGCAGTCAGTCCTCCTCACTCACCAGAGGACACACACAGGGGAGAAGCCCTATGTCTGCAGGGAGTGTGGGCGGGGCTTTAGCCGGCAGTCAGTCCTCCTCACTCACCAGAGGAGACACACAGGGGAGAAGCCCTATGTCTGCAGGGAGTGTGGGCGGGGCTTTAGCCGGCAGTCAGTCCTCCTCACTCACCAGAGGAGACACACAGGGGAG…	CGQGFSVKSDVITHQRTHTGEKLYVCRECGRGFSWKSHLLIHQRIHTGEKPYVCRECGRGFSWQSVLLTHQRTHTGEKPYVCRECGRGFSRQSVLLTHQRRHTGEKPYVCRECGRGFSRQSVLLTHQRRHTGEKPYVCRECGRGFSWQSVLLTHQRTHTGEKPYVCRECGRGFSWQSVLLTHQRTHTGEKPYVCRECGRGFSNKSHLLRHQRTHTGEKPYVCRECGRGFRDKSHLLSHQRTHTGEKPYVCRECGRGFSDRSSLCYHQRTHTGEKPYVCRE	VKDTWKHIWQVTRQVTRQVTWQVTWQVTNKHRDKHSDRSY	14	18	A
Cv:s:0202:M7S:C-C	Cv:0202	:A:B:C:D:D:C:C:F:K:H:H:L:H:I:J	TRUE	FALSE	TGTGGACAAGGTTTCAGTGTTAAATCAGATGTTATTACACACCAAAGGACACATACAGGGGAGAAGCTCTACGTCTGCAGGGAGTGTGGGCGGGGCTTTAGCTGGAAGTCACACCTCCTCATTCACCAGAGGATACACACAGGGGAGAAGCCCTATGTCTGCAGGGAGTGTGGGCGGGGCTTTAGCTGGCAGTCAGTCCTCCTCACTCACCAGAGGACACACACAGGGGAGAAGCCCTATGTCTGCAGGGAGTGTGGGCGGGGCTTTAGCCGGCAGTCAGTCCTCCTCACTCACCAGAGGAGACACACAGGGGAGAAGCCCTATGTCTGCAGGGAGTGTGGGCGGGGCTTTAGCCGGCAGTCAGTCCTCCTCACTCACCAGAGGAGACACACAGGGGAG…	CGQGFSVKSDVITHQRTHTGEKLYVCRECGRGFSWKSHLLIHQRIHTGEKPYVCRECGRGFSWQSVLLTHQRTHTGEKPYVCRECGRGFSRQSVLLTHQRRHTGEKPYVCRECGRGFSRQSVLLTHQRRHTGEKPYVCRECGRGFSWQSVLLTHQRTHTGEKPYVCRECGRGFSWQSVLLTHQRTHTGEKPYVCRECGRGFSNKSHLLRHQRTHTGEKPYVCRECGRGFRDKSHLLSHQRTHTGEKPYVCRECGRGFRDKSNLLSHQRTHTGEKPYVCRECGRGFRDKSNLLSHQRTHTGEKPYVCRECGRGFSWQSVLLRHQRTHTGEKPYVCRECGRGFRDKSNLLSHQRTHTGEKPYVCRECGRGFRNKSHLLRHQRTHTGEKPYVCRECGRGFSD…	VKDTWKHIWQVTRQVTRQVTWQVTWQVTNKHRDKHSDKNSDKNSWQVRDKNSNKHRDRSY	10	3	C
Cv:s:0203:M7S:C-C	Cv:0203	:A:B:C:C:F:K:H:L:H:I:J	TRUE	FALSE	TGTGGACAAGGTTTCAGTGTTAAATCAGATGTTATTACACACCAAAGGACACATACAGGGGAGAAGCTCTACGTCTGCAGGGAGTGTGGGCGGGGCTTTAGCTGGAAGTCACACCTCCTCATTCACCAGAGGATACACACAGGGGAGAAGCCCTATGTCTGCAGGGAGTGTGGGCGGGGCTTTAGCTGGCAGTCAGTCCTCCTCACTCACCAGAGGACACACACAGGGGAGAAGCCCTATGTCTGCAGGGAGTGTGGGCGGGGCTTTAGCTGGCAGTCAGTCCTCCTCACTCACCAGAGGACACACACAGGGGAGAAGCCCTATGTCTGCAGGGAGTGTGGGCGGGGCTTTAGCAATAAGTCACACCTCCTCAGACACCAGAGGACACACACAGGGGAG…	CGQGFSVKSDVITHQRTHTGEKLYVCRECGRGFSWKSHLLIHQRIHTGEKPYVCRECGRGFSWQSVLLTHQRTHTGEKPYVCRECGRGFSWQSVLLTHQRTHTGEKPYVCRECGRGFSNKSHLLRHQRTHTGEKPYVCRECGRGFRDKSHLLSHQRTHTGEKPYVCRECGRGFRDKSNLLSHQRTHTGEKPYVCRECGRGFSWQSVLLRHQRTHTGEKPYVCRECGRGFRDKSNLLSHQRTHTGEKPYVCRECGRGFRNKSHLLRHQRTHTGEKPYVCRECGRGFSDRSSLCYHQRTHTGEKPYVCRE	VKDTWKHIWQVTWQVTNKHRDKHSDKNSWQVRDKNSNKHRDRSY	11	0	C
Cv:s:0205:M7S:C-C	Cv:0205	:A:B:C:D:D:C:C:F:K:I:J	TRUE	FALSE	TGTGGACAAGGTTTCAGTGTTAAATCAGATGTTATTACACACCAAAGGACACATACAGGGGAGAAGCTCTACGTCTGCAGGGAGTGTGGGCGGGGCTTTAGCTGGAAGTCACACCTCCTCATTCACCAGAGGATACACACAGGGGAGAAGCCCTATGTCTGCAGGGAGTGTGGGCGGGGCTTTAGCTGGCAGTCAGTCCTCCTCACTCACCAGAGGACACACACAGGGGAGAAGCCCTATGTCTGCAGGGAGTGTGGGCGGGGCTTTAGCCGGCAGTCAGTCCTCCTCACTCACCAGAGGAGACACACAGGGGAGAAGCCCTATGTCTGCAGGGAGTGTGGGCGGGGCTTTAGCCGGCAGTCAGTCCTCCTCACTCACCAGAGGAGACACACAGGGGAG…	CGQGFSVKSDVITHQRTHTGEKLYVCRECGRGFSWKSHLLIHQRIHTGEKPYVCRECGRGFSWQSVLLTHQRTHTGEKPYVCRECGRGFSRQSVLLTHQRRHTGEKPYVCRECGRGFSRQSVLLTHQRRHTGEKPYVCRECGRGFSWQSVLLTHQRTHTGEKPYVCRECGRGFSWQSVLLTHQRTHTGEKPYVCRECGRGFSNKSHLLRHQRTHTGEKPYVCRECGRGFRDKSHLLSHQRTHTGEKPYVCRECGRGFRNKSHLLRHQRTHTGEKPYVCRECGRGFSDRSSLCYHQRTHTGEKPYVCRE	VKDTWKHIWQVTRQVTRQVTWQVTWQVTNKHRDKHSNKHRDRSY	14	16	A
Cv:s:0206:M7S:C-C	Cv:0206	:A:B:C:D:D:C:C:F:K:H:L:L:H:I:J	TRUE	FALSE	TGTGGACAAGGTTTCAGTGTTAAATCAGATGTTATTACACACCAAAGGACACATACAGGGGAGAAGCTCTACGTCTGCAGGGAGTGTGGGCGGGGCTTTAGCTGGAAGTCACACCTCCTCATTCACCAGAGGATACACACAGGGGAGAAGCCCTATGTCTGCAGGGAGTGTGGGCGGGGCTTTAGCTGGCAGTCAGTCCTCCTCACTCACCAGAGGACACACACAGGGGAGAAGCCCTATGTCTGCAGGGAGTGTGGGCGGGGCTTTAGCCGGCAGTCAGTCCTCCTCACTCACCAGAGGAGACACACAGGGGAGAAGCCCTATGTCTGCAGGGAGTGTGGGCGGGGCTTTAGCCGGCAGTCAGTCCTCCTCACTCACCAGAGGAGACACACAGGGGAG…	CGQGFSVKSDVITHQRTHTGEKLYVCRECGRGFSWKSHLLIHQRIHTGEKPYVCRECGRGFSWQSVLLTHQRTHTGEKPYVCRECGRGFSRQSVLLTHQRRHTGEKPYVCRECGRGFSRQSVLLTHQRRHTGEKPYVCRECGRGFSWQSVLLTHQRTHTGEKPYVCRECGRGFSWQSVLLTHQRTHTGEKPYVCRECGRGFSNKSHLLRHQRTHTGEKPYVCRECGRGFRDKSHLLSHQRTHTGEKPYVCRECGRGFRDKSNLLSHQRTHTGEKPYVCRECGRGFSWQSVLLRHQRTHTGEKPYVCRECGRGFSWQSVLLRHQRTHTGEKPYVCRECGRGFRDKSNLLSHQRTHTGEKPYVCRECGRGFRNKSHLLRHQRTHTGEKPYVCRECGRGFSD…	VKDTWKHIWQVTRQVTRQVTWQVTWQVTNKHRDKHSDKNSWQVRWQVRDKNSNKHRDRSY	10	7	C
Cv:s:0207:M7S:C-C	Cv:0207	:A:B:C:D:D:F:K:H:L:H:I:J	TRUE	FALSE	TGTGGACAAGGTTTCAGTGTTAAATCAGATGTTATTACACACCAAAGGACACATACAGGGGAGAAGCTCTACGTCTGCAGGGAGTGTGGGCGGGGCTTTAGCTGGAAGTCACACCTCCTCATTCACCAGAGGATACACACAGGGGAGAAGCCCTATGTCTGCAGGGAGTGTGGGCGGGGCTTTAGCTGGCAGTCAGTCCTCCTCACTCACCAGAGGACACACACAGGGGAGAAGCCCTATGTCTGCAGGGAGTGTGGGCGGGGCTTTAGCCGGCAGTCAGTCCTCCTCACTCACCAGAGGAGACACACAGGGGAGAAGCCCTATGTCTGCAGGGAGTGTGGGCGGGGCTTTAGCCGGCAGTCAGTCCTCCTCACTCACCAGAGGAGACACACAGGGGAG…	CGQGFSVKSDVITHQRTHTGEKLYVCRECGRGFSWKSHLLIHQRIHTGEKPYVCRECGRGFSWQSVLLTHQRTHTGEKPYVCRECGRGFSRQSVLLTHQRRHTGEKPYVCRECGRGFSRQSVLLTHQRRHTGEKPYVCRECGRGFSNKSHLLRHQRTHTGEKPYVCRECGRGFRDKSHLLSHQRTHTGEKPYVCRECGRGFRDKSNLLSHQRTHTGEKPYVCRECGRGFSWQSVLLRHQRTHTGEKPYVCRECGRGFRDKSNLLSHQRTHTGEKPYVCRECGRGFRNKSHLLRHQRTHTGEKPYVCRECGRGFSDRSSLCYHQRTHTGEKPYVCRE	VKDTWKHIWQVTRQVTRQVTNKHRDKHSDKNSWQVRDKNSNKHRDRSY	11	0	C
Cv:s:0208:M7S:C-C	Cv:0208	:A:B:C:D:D:C:C:F:K:H:L:H:H:I:J	TRUE	FALSE	TGTGGACAAGGTTTCAGTGTTAAATCAGATGTTATTACACACCAAAGGACACATACAGGGGAGAAGCTCTACGTCTGCAGGGAGTGTGGGCGGGGCTTTAGCTGGAAGTCACACCTCCTCATTCACCAGAGGATACACACAGGGGAGAAGCCCTATGTCTGCAGGGAGTGTGGGCGGGGCTTTAGCTGGCAGTCAGTCCTCCTCACTCACCAGAGGACACACACAGGGGAGAAGCCCTATGTCTGCAGGGAGTGTGGGCGGGGCTTTAGCCGGCAGTCAGTCCTCCTCACTCACCAGAGGAGACACACAGGGGAGAAGCCCTATGTCTGCAGGGAGTGTGGGCGGGGCTTTAGCCGGCAGTCAGTCCTCCTCACTCACCAGAGGAGACACACAGGGGAG…	CGQGFSVKSDVITHQRTHTGEKLYVCRECGRGFSWKSHLLIHQRIHTGEKPYVCRECGRGFSWQSVLLTHQRTHTGEKPYVCRECGRGFSRQSVLLTHQRRHTGEKPYVCRECGRGFSRQSVLLTHQRRHTGEKPYVCRECGRGFSWQSVLLTHQRTHTGEKPYVCRECGRGFSWQSVLLTHQRTHTGEKPYVCRECGRGFSNKSHLLRHQRTHTGEKPYVCRECGRGFRDKSHLLSHQRTHTGEKPYVCRECGRGFRDKSNLLSHQRTHTGEKPYVCRECGRGFSWQSVLLRHQRTHTGEKPYVCRECGRGFRDKSNLLSHQRTHTGEKPYVCRECGRGFRDKSNLLSHQRTHTGEKPYVCRECGRGFRNKSHLLRHQRTHTGEKPYVCRECGRGFSD…	VKDTWKHIWQVTRQVTRQVTWQVTWQVTNKHRDKHSDKNSWQVRDKNSDKNSNKHRDRSY	10	7	C
Cv:s:0209:M7S:C-C	Cv:0209	:A:B:C:D:D:C:C:F:K:H:I:J	TRUE	FALSE	TGTGGACAAGGTTTCAGTGTTAAATCAGATGTTATTACACACCAAAGGACACATACAGGGGAGAAGCTCTACGTCTGCAGGGAGTGTGGGCGGGGCTTTAGCTGGAAGTCACACCTCCTCATTCACCAGAGGATACACACAGGGGAGAAGCCCTATGTCTGCAGGGAGTGTGGGCGGGGCTTTAGCTGGCAGTCAGTCCTCCTCACTCACCAGAGGACACACACAGGGGAGAAGCCCTATGTCTGCAGGGAGTGTGGGCGGGGCTTTAGCCGGCAGTCAGTCCTCCTCACTCACCAGAGGAGACACACAGGGGAGAAGCCCTATGTCTGCAGGGAGTGTGGGCGGGGCTTTAGCCGGCAGTCAGTCCTCCTCACTCACCAGAGGAGACACACAGGGGAG…	CGQGFSVKSDVITHQRTHTGEKLYVCRECGRGFSWKSHLLIHQRIHTGEKPYVCRECGRGFSWQSVLLTHQRTHTGEKPYVCRECGRGFSRQSVLLTHQRRHTGEKPYVCRECGRGFSRQSVLLTHQRRHTGEKPYVCRECGRGFSWQSVLLTHQRTHTGEKPYVCRECGRGFSWQSVLLTHQRTHTGEKPYVCRECGRGFSNKSHLLRHQRTHTGEKPYVCRECGRGFRDKSHLLSHQRTHTGEKPYVCRECGRGFRDKSNLLSHQRTHTGEKPYVCRECGRGFRNKSHLLRHQRTHTGEKPYVCRECGRGFSDRSSLCYHQRTHTGEKPYVCRE	VKDTWKHIWQVTRQVTRQVTWQVTWQVTNKHRDKHSDKNSNKHRDRSY	9	16	A
Cv:s:0210:M7S:C-C	Cv:0210	:A:B:D:D:C:C:F:K:H:L:H:I:J	TRUE	FALSE	TGTGGACAAGGTTTCAGTGTTAAATCAGATGTTATTACACACCAAAGGACACATACAGGGGAGAAGCTCTACGTCTGCAGGGAGTGTGGGCGGGGCTTTAGCTGGAAGTCACACCTCCTCATTCACCAGAGGATACACACAGGGGAGAAGCCCTATGTCTGCAGGGAGTGTGGGCGGGGCTTTAGCCGGCAGTCAGTCCTCCTCACTCACCAGAGGAGACACACAGGGGAGAAGCCCTATGTCTGCAGGGAGTGTGGGCGGGGCTTTAGCCGGCAGTCAGTCCTCCTCACTCACCAGAGGAGACACACAGGGGAGAAGCCCTATGTCTGCAGGGAGTGTGGGCGGGGCTTTAGCTGGCAGTCAGTCCTCCTCACTCACCAGAGGACACACACAGGGGAG…	CGQGFSVKSDVITHQRTHTGEKLYVCRECGRGFSWKSHLLIHQRIHTGEKPYVCRECGRGFSRQSVLLTHQRRHTGEKPYVCRECGRGFSRQSVLLTHQRRHTGEKPYVCRECGRGFSWQSVLLTHQRTHTGEKPYVCRECGRGFSWQSVLLTHQRTHTGEKPYVCRECGRGFSNKSHLLRHQRTHTGEKPYVCRECGRGFRDKSHLLSHQRTHTGEKPYVCRECGRGFRDKSNLLSHQRTHTGEKPYVCRECGRGFSWQSVLLRHQRTHTGEKPYVCRECGRGFRDKSNLLSHQRTHTGEKPYVCRECGRGFRNKSHLLRHQRTHTGEKPYVCRECGRGFSDRSSLCYHQRTHTGEKPYVCRE	VKDTWKHIRQVTRQVTWQVTWQVTNKHRDKHSDKNSWQVRDKNSNKHRDRSY	11	0	C
Cv:s:0211:M7S:C-C	Cv:0211	:A:B:C:D:D:C:C:F:K:H:L:H:I:J:J	TRUE	FALSE	TGTGGACAAGGTTTCAGTGTTAAATCAGATGTTATTACACACCAAAGGACACATACAGGGGAGAAGCTCTACGTCTGCAGGGAGTGTGGGCGGGGCTTTAGCTGGAAGTCACACCTCCTCATTCACCAGAGGATACACACAGGGGAGAAGCCCTATGTCTGCAGGGAGTGTGGGCGGGGCTTTAGCTGGCAGTCAGTCCTCCTCACTCACCAGAGGACACACACAGGGGAGAAGCCCTATGTCTGCAGGGAGTGTGGGCGGGGCTTTAGCCGGCAGTCAGTCCTCCTCACTCACCAGAGGAGACACACAGGGGAGAAGCCCTATGTCTGCAGGGAGTGTGGGCGGGGCTTTAGCCGGCAGTCAGTCCTCCTCACTCACCAGAGGAGACACACAGGGGAG…	CGQGFSVKSDVITHQRTHTGEKLYVCRECGRGFSWKSHLLIHQRIHTGEKPYVCRECGRGFSWQSVLLTHQRTHTGEKPYVCRECGRGFSRQSVLLTHQRRHTGEKPYVCRECGRGFSRQSVLLTHQRRHTGEKPYVCRECGRGFSWQSVLLTHQRTHTGEKPYVCRECGRGFSWQSVLLTHQRTHTGEKPYVCRECGRGFSNKSHLLRHQRTHTGEKPYVCRECGRGFRDKSHLLSHQRTHTGEKPYVCRECGRGFRDKSNLLSHQRTHTGEKPYVCRECGRGFSWQSVLLRHQRTHTGEKPYVCRECGRGFRDKSNLLSHQRTHTGEKPYVCRECGRGFRNKSHLLRHQRTHTGEKPYVCRECGRGFSDRSSLCYHQRTHTGEKPYVCRECGRGFSD…	VKDTWKHIWQVTRQVTRQVTWQVTWQVTNKHRDKHSDKNSWQVRDKNSNKHRDRSYDRSY	11	0	C
Cv:s:0212:M7S:C-C	Cv:0212	:A:B:C:D:C:C:F:K:H:L:H:I:J	TRUE	FALSE	TGTGGACAAGGTTTCAGTGTTAAATCAGATGTTATTACACACCAAAGGACACATACAGGGGAGAAGCTCTACGTCTGCAGGGAGTGTGGGCGGGGCTTTAGCTGGAAGTCACACCTCCTCATTCACCAGAGGATACACACAGGGGAGAAGCCCTATGTCTGCAGGGAGTGTGGGCGGGGCTTTAGCTGGCAGTCAGTCCTCCTCACTCACCAGAGGACACACACAGGGGAGAAGCCCTATGTCTGCAGGGAGTGTGGGCGGGGCTTTAGCCGGCAGTCAGTCCTCCTCACTCACCAGAGGAGACACACAGGGGAGAAGCCCTATGTCTGCAGGGAGTGTGGGCGGGGCTTTAGCTGGCAGTCAGTCCTCCTCACTCACCAGAGGACACACACAGGGGAG…	CGQGFSVKSDVITHQRTHTGEKLYVCRECGRGFSWKSHLLIHQRIHTGEKPYVCRECGRGFSWQSVLLTHQRTHTGEKPYVCRECGRGFSRQSVLLTHQRRHTGEKPYVCRECGRGFSWQSVLLTHQRTHTGEKPYVCRECGRGFSWQSVLLTHQRTHTGEKPYVCRECGRGFSNKSHLLRHQRTHTGEKPYVCRECGRGFRDKSHLLSHQRTHTGEKPYVCRECGRGFRDKSNLLSHQRTHTGEKPYVCRECGRGFSWQSVLLRHQRTHTGEKPYVCRECGRGFRDKSNLLSHQRTHTGEKPYVCRECGRGFRNKSHLLRHQRTHTGEKPYVCRECGRGFSDRSSLCYHQRTHTGEKPYVCRE	VKDTWKHIWQVTRQVTWQVTWQVTNKHRDKHSDKNSWQVRDKNSNKHRDRSY	11	0	C
Cv:s:0213:M7S:C-C	Cv:0213	:A:B:C:D:C:D:D:C:C:F:K:H:L:H:I:J	TRUE	FALSE	TGTGGACAAGGTTTCAGTGTTAAATCAGATGTTATTACACACCAAAGGACACATACAGGGGAGAAGCTCTACGTCTGCAGGGAGTGTGGGCGGGGCTTTAGCTGGAAGTCACACCTCCTCATTCACCAGAGGATACACACAGGGGAGAAGCCCTATGTCTGCAGGGAGTGTGGGCGGGGCTTTAGCTGGCAGTCAGTCCTCCTCACTCACCAGAGGACACACACAGGGGAGAAGCCCTATGTCTGCAGGGAGTGTGGGCGGGGCTTTAGCCGGCAGTCAGTCCTCCTCACTCACCAGAGGAGACACACAGGGGAGAAGCCCTATGTCTGCAGGGAGTGTGGGCGGGGCTTTAGCTGGCAGTCAGTCCTCCTCACTCACCAGAGGACACACACAGGGGAG…	CGQGFSVKSDVITHQRTHTGEKLYVCRECGRGFSWKSHLLIHQRIHTGEKPYVCRECGRGFSWQSVLLTHQRTHTGEKPYVCRECGRGFSRQSVLLTHQRRHTGEKPYVCRECGRGFSWQSVLLTHQRTHTGEKPYVCRECGRGFSRQSVLLTHQRRHTGEKPYVCRECGRGFSRQSVLLTHQRRHTGEKPYVCRECGRGFSWQSVLLTHQRTHTGEKPYVCRECGRGFSWQSVLLTHQRTHTGEKPYVCRECGRGFSNKSHLLRHQRTHTGEKPYVCRECGRGFRDKSHLLSHQRTHTGEKPYVCRECGRGFRDKSNLLSHQRTHTGEKPYVCRECGRGFSWQSVLLRHQRTHTGEKPYVCRECGRGFRDKSNLLSHQRTHTGEKPYVCRECGRGFRN…	VKDTWKHIWQVTRQVTWQVTRQVTRQVTWQVTWQVTNKHRDKHSDKNSWQVRDKNSNKHRDRSY	11	0	C
Cv:s:0215:M7S:C-C	Cv:0215	:A:B:C:D:R:D:D:C:C:F:K:H:L:H:I:J	TRUE	FALSE	TGTGGACAAGGTTTCAGTGTTAAATCAGATGTTATTACACACCAAAGGACACATACAGGGGAGAAGCTCTACGTCTGCAGGGAGTGTGGGCGGGGCTTTAGCTGGAAGTCACACCTCCTCATTCACCAGAGGATACACACAGGGGAGAAGCCCTATGTCTGCAGGGAGTGTGGGCGGGGCTTTAGCTGGCAGTCAGTCCTCCTCACTCACCAGAGGACACACACAGGGGAGAAGCCCTATGTCTGCAGGGAGTGTGGGCGGGGCTTTAGCCGGCAGTCAGTCCTCCTCACTCACCAGAGGAGACACACAGGGGAGAAGCCCTATGTCTGCAGGGAGTGTGGGCGGGGCTTTAGCCGGCAGTCAGTCCTCCTCACTCACCAGAGGACACACACAGGGGAG…	CGQGFSVKSDVITHQRTHTGEKLYVCRECGRGFSWKSHLLIHQRIHTGEKPYVCRECGRGFSWQSVLLTHQRTHTGEKPYVCRECGRGFSRQSVLLTHQRRHTGEKPYVCRECGRGFSRQSVLLTHQRTHTGEKPYVCRECGRGFSRQSVLLTHQRRHTGEKPYVCRECGRGFSRQSVLLTHQRRHTGEKPYVCRECGRGFSWQSVLLTHQRTHTGEKPYVCRECGRGFSWQSVLLTHQRTHTGEKPYVCRECGRGFSNKSHLLRHQRTHTGEKPYVCRECGRGFRDKSHLLSHQRTHTGEKPYVCRECGRGFRDKSNLLSHQRTHTGEKPYVCRECGRGFSWQSVLLRHQRTHTGEKPYVCRECGRGFRDKSNLLSHQRTHTGEKPYVCRECGRGFRN…	VKDTWKHIWQVTRQVTRQVTRQVTRQVTWQVTWQVTNKHRDKHSDKNSWQVRDKNSNKHRDRSY	11	0	C
Cv:s:0216:M7S:C-C	Cv:0216	:A:B:C:D:D:C:F:K:H:L:H:I:J	TRUE	TRUE	TGTGGACAAGGTTTCAGTGTTAAATCAGATGTTATTACACACCAAAGGACACATACAGGGGAGAAGCTCTACGTCTGCAGGGAGTGTGGGCGGGGCTTTAGCTGGAAGTCACACCTCCTCATTCACCAGAGGATACACACAGGGGAGAAGCCCTATGTCTGCAGGGAGTGTGGGCGGGGCTTTAGCTGGCAGTCAGTCCTCCTCACTCACCAGAGGACACACACAGGGGAGAAGCCCTATGTCTGCAGGGAGTGTGGGCGGGGCTTTAGCCGGCAGTCAGTCCTCCTCACTCACCAGAGGAGACACACAGGGGAGAAGCCCTATGTCTGCAGGGAGTGTGGGCGGGGCTTTAGCCGGCAGTCAGTCCTCCTCACTCACCAGAGGAGACACACAGGGGAG…	CGQGFSVKSDVITHQRTHTGEKLYVCRECGRGFSWKSHLLIHQRIHTGEKPYVCRECGRGFSWQSVLLTHQRTHTGEKPYVCRECGRGFSRQSVLLTHQRRHTGEKPYVCRECGRGFSRQSVLLTHQRRHTGEKPYVCRECGRGFSWQSVLLTHQRTHTGEKPYVCRECGRGFSNKSHLLRHQRTHTGEKPYVCRECGRGFRDKSHLLSHQRTHTGEKPYVCRECGRGFRDKSNLLSHQRTHTGEKPYVCRECGRGFSWQSVLLRHQRTHTGEKPYVCRECGRGFRDKSNLLSHQRTHTGEKPYVCRECGRGFRNKSHLLRHQRTHTGEKPYVCRECGRGFSDRSSLCYHQRTHTGEKPYVCRE	VKDTWKHIWQVTRQVTRQVTWQVTNKHRDKHSDKNSWQVRDKNSNKHRDRSY	11	0	C
Cv:s:0217:M7S:C-C	Cv:0217	:A:B:C:D:D:D:D:C:C:F:K:H:L:H:I:J	TRUE	FALSE	TGTGGACAAGGTTTCAGTGTTAAATCAGATGTTATTACACACCAAAGGACACATACAGGGGAGAAGCTCTACGTCTGCAGGGAGTGTGGGCGGGGCTTTAGCTGGAAGTCACACCTCCTCATTCACCAGAGGATACACACAGGGGAGAAGCCCTATGTCTGCAGGGAGTGTGGGCGGGGCTTTAGCTGGCAGTCAGTCCTCCTCACTCACCAGAGGACACACACAGGGGAGAAGCCCTATGTCTGCAGGGAGTGTGGGCGGGGCTTTAGCCGGCAGTCAGTCCTCCTCACTCACCAGAGGAGACACACAGGGGAGAAGCCCTATGTCTGCAGGGAGTGTGGGCGGGGCTTTAGCCGGCAGTCAGTCCTCCTCACTCACCAGAGGAGACACACAGGGGAG…	CGQGFSVKSDVITHQRTHTGEKLYVCRECGRGFSWKSHLLIHQRIHTGEKPYVCRECGRGFSWQSVLLTHQRTHTGEKPYVCRECGRGFSRQSVLLTHQRRHTGEKPYVCRECGRGFSRQSVLLTHQRRHTGEKPYVCRECGRGFSRQSVLLTHQRRHTGEKPYVCRECGRGFSRQSVLLTHQRRHTGEKPYVCRECGRGFSWQSVLLTHQRTHTGEKPYVCRECGRGFSWQSVLLTHQRTHTGEKPYVCRECGRGFSNKSHLLRHQRTHTGEKPYVCRECGRGFRDKSHLLSHQRTHTGEKPYVCRECGRGFRDKSNLLSHQRTHTGEKPYVCRECGRGFSWQSVLLRHQRTHTGEKPYVCRECGRGFRDKSNLLSHQRTHTGEKPYVCRECGRGFRN…	VKDTWKHIWQVTRQVTRQVTRQVTRQVTWQVTWQVTNKHRDKHSDKNSWQVRDKNSNKHRDRSY	11	0	C
Cv:s:0218:M7S:C-C	Cv:0218	:A:B:C:D:D:C:C:K:H:L:H:I:J	TRUE	FALSE	TGTGGACAAGGTTTCAGTGTTAAATCAGATGTTATTACACACCAAAGGACACATACAGGGGAGAAGCTCTACGTCTGCAGGGAGTGTGGGCGGGGCTTTAGCTGGAAGTCACACCTCCTCATTCACCAGAGGATACACACAGGGGAGAAGCCCTATGTCTGCAGGGAGTGTGGGCGGGGCTTTAGCTGGCAGTCAGTCCTCCTCACTCACCAGAGGACACACACAGGGGAGAAGCCCTATGTCTGCAGGGAGTGTGGGCGGGGCTTTAGCCGGCAGTCAGTCCTCCTCACTCACCAGAGGAGACACACAGGGGAGAAGCCCTATGTCTGCAGGGAGTGTGGGCGGGGCTTTAGCCGGCAGTCAGTCCTCCTCACTCACCAGAGGAGACACACAGGGGAG…	CGQGFSVKSDVITHQRTHTGEKLYVCRECGRGFSWKSHLLIHQRIHTGEKPYVCRECGRGFSWQSVLLTHQRTHTGEKPYVCRECGRGFSRQSVLLTHQRRHTGEKPYVCRECGRGFSRQSVLLTHQRRHTGEKPYVCRECGRGFSWQSVLLTHQRTHTGEKPYVCRECGRGFSWQSVLLTHQRTHTGEKPYVCRECGRGFRDKSHLLSHQRTHTGEKPYVCRECGRGFRDKSNLLSHQRTHTGEKPYVCRECGRGFSWQSVLLRHQRTHTGEKPYVCRECGRGFRDKSNLLSHQRTHTGEKPYVCRECGRGFRNKSHLLRHQRTHTGEKPYVCRECGRGFSDRSSLCYHQRTHTGEKPYVCRE	VKDTWKHIWQVTRQVTRQVTWQVTWQVTDKHSDKNSWQVRDKNSNKHRDRSY	11	4	C
Cv:s:0220:M7S:C-C	Cv:0220	:A:B:C:D:D:C:C:F:H:L:H:I:J	TRUE	FALSE	TGTGGACAAGGTTTCAGTGTTAAATCAGATGTTATTACACACCAAAGGACACATACAGGGGAGAAGCTCTACGTCTGCAGGGAGTGTGGGCGGGGCTTTAGCTGGAAGTCACACCTCCTCATTCACCAGAGGATACACACAGGGGAGAAGCCCTATGTCTGCAGGGAGTGTGGGCGGGGCTTTAGCTGGCAGTCAGTCCTCCTCACTCACCAGAGGACACACACAGGGGAGAAGCCCTATGTCTGCAGGGAGTGTGGGCGGGGCTTTAGCCGGCAGTCAGTCCTCCTCACTCACCAGAGGAGACACACAGGGGAGAAGCCCTATGTCTGCAGGGAGTGTGGGCGGGGCTTTAGCCGGCAGTCAGTCCTCCTCACTCACCAGAGGAGACACACAGGGGAG…	CGQGFSVKSDVITHQRTHTGEKLYVCRECGRGFSWKSHLLIHQRIHTGEKPYVCRECGRGFSWQSVLLTHQRTHTGEKPYVCRECGRGFSRQSVLLTHQRRHTGEKPYVCRECGRGFSRQSVLLTHQRRHTGEKPYVCRECGRGFSWQSVLLTHQRTHTGEKPYVCRECGRGFSWQSVLLTHQRTHTGEKPYVCRECGRGFSNKSHLLRHQRTHTGEKPYVCRECGRGFRDKSNLLSHQRTHTGEKPYVCRECGRGFSWQSVLLRHQRTHTGEKPYVCRECGRGFRDKSNLLSHQRTHTGEKPYVCRECGRGFRNKSHLLRHQRTHTGEKPYVCRECGRGFSDRSSLCYHQRTHTGEKPYVCRE	VKDTWKHIWQVTRQVTRQVTWQVTWQVTNKHRDKNSWQVRDKNSNKHRDRSY	9	6	C
Cv:s:0222:M7S:C-C	Cv:0222	:A:B:C:D:D:C:C:F:K:L:H:I:J	TRUE	FALSE	TGTGGACAAGGTTTCAGTGTTAAATCAGATGTTATTACACACCAAAGGACACATACAGGGGAGAAGCTCTACGTCTGCAGGGAGTGTGGGCGGGGCTTTAGCTGGAAGTCACACCTCCTCATTCACCAGAGGATACACACAGGGGAGAAGCCCTATGTCTGCAGGGAGTGTGGGCGGGGCTTTAGCTGGCAGTCAGTCCTCCTCACTCACCAGAGGACACACACAGGGGAGAAGCCCTATGTCTGCAGGGAGTGTGGGCGGGGCTTTAGCCGGCAGTCAGTCCTCCTCACTCACCAGAGGAGACACACAGGGGAGAAGCCCTATGTCTGCAGGGAGTGTGGGCGGGGCTTTAGCCGGCAGTCAGTCCTCCTCACTCACCAGAGGAGACACACAGGGGAG…	CGQGFSVKSDVITHQRTHTGEKLYVCRECGRGFSWKSHLLIHQRIHTGEKPYVCRECGRGFSWQSVLLTHQRTHTGEKPYVCRECGRGFSRQSVLLTHQRRHTGEKPYVCRECGRGFSRQSVLLTHQRRHTGEKPYVCRECGRGFSWQSVLLTHQRTHTGEKPYVCRECGRGFSWQSVLLTHQRTHTGEKPYVCRECGRGFSNKSHLLRHQRTHTGEKPYVCRECGRGFRDKSHLLSHQRTHTGEKPYVCRECGRGFSWQSVLLRHQRTHTGEKPYVCRECGRGFRDKSNLLSHQRTHTGEKPYVCRECGRGFRNKSHLLRHQRTHTGEKPYVCRECGRGFSDRSSLCYHQRTHTGEKPYVCRE	VKDTWKHIWQVTRQVTRQVTWQVTWQVTNKHRDKHSWQVRDKNSNKHRDRSY	8	7	C
Cv:s:0223:M7S:C-C	Cv:0223	:A:B:C:D:D:C:C:F:K:H:L:H:L:H:I:J	TRUE	FALSE	TGTGGACAAGGTTTCAGTGTTAAATCAGATGTTATTACACACCAAAGGACACATACAGGGGAGAAGCTCTACGTCTGCAGGGAGTGTGGGCGGGGCTTTAGCTGGAAGTCACACCTCCTCATTCACCAGAGGATACACACAGGGGAGAAGCCCTATGTCTGCAGGGAGTGTGGGCGGGGCTTTAGCTGGCAGTCAGTCCTCCTCACTCACCAGAGGACACACACAGGGGAGAAGCCCTATGTCTGCAGGGAGTGTGGGCGGGGCTTTAGCCGGCAGTCAGTCCTCCTCACTCACCAGAGGAGACACACAGGGGAGAAGCCCTATGTCTGCAGGGAGTGTGGGCGGGGCTTTAGCCGGCAGTCAGTCCTCCTCACTCACCAGAGGAGACACACAGGGGAG…	CGQGFSVKSDVITHQRTHTGEKLYVCRECGRGFSWKSHLLIHQRIHTGEKPYVCRECGRGFSWQSVLLTHQRTHTGEKPYVCRECGRGFSRQSVLLTHQRRHTGEKPYVCRECGRGFSRQSVLLTHQRRHTGEKPYVCRECGRGFSWQSVLLTHQRTHTGEKPYVCRECGRGFSWQSVLLTHQRTHTGEKPYVCRECGRGFSNKSHLLRHQRTHTGEKPYVCRECGRGFRDKSHLLSHQRTHTGEKPYVCRECGRGFRDKSNLLSHQRTHTGEKPYVCRECGRGFSWQSVLLRHQRTHTGEKPYVCRECGRGFRDKSNLLSHQRTHTGEKPYVCRECGRGFSWQSVLLRHQRTHTGEKPYVCRECGRGFRDKSNLLSHQRTHTGEKPYVCRECGRGFRN…	VKDTWKHIWQVTRQVTRQVTWQVTWQVTNKHRDKHSDKNSWQVRDKNSWQVRDKNSNKHRDRSY	11	6	C
Cv:s:0224:M7S:C-C	Cv:0224	:A:B:C:D:D:C:C:F:K:H:L:I:J	TRUE	FALSE	TGTGGACAAGGTTTCAGTGTTAAATCAGATGTTATTACACACCAAAGGACACATACAGGGGAGAAGCTCTACGTCTGCAGGGAGTGTGGGCGGGGCTTTAGCTGGAAGTCACACCTCCTCATTCACCAGAGGATACACACAGGGGAGAAGCCCTATGTCTGCAGGGAGTGTGGGCGGGGCTTTAGCTGGCAGTCAGTCCTCCTCACTCACCAGAGGACACACACAGGGGAGAAGCCCTATGTCTGCAGGGAGTGTGGGCGGGGCTTTAGCCGGCAGTCAGTCCTCCTCACTCACCAGAGGAGACACACAGGGGAGAAGCCCTATGTCTGCAGGGAGTGTGGGCGGGGCTTTAGCCGGCAGTCAGTCCTCCTCACTCACCAGAGGAGACACACAGGGGAG…	CGQGFSVKSDVITHQRTHTGEKLYVCRECGRGFSWKSHLLIHQRIHTGEKPYVCRECGRGFSWQSVLLTHQRTHTGEKPYVCRECGRGFSRQSVLLTHQRRHTGEKPYVCRECGRGFSRQSVLLTHQRRHTGEKPYVCRECGRGFSWQSVLLTHQRTHTGEKPYVCRECGRGFSWQSVLLTHQRTHTGEKPYVCRECGRGFSNKSHLLRHQRTHTGEKPYVCRECGRGFRDKSHLLSHQRTHTGEKPYVCRECGRGFRDKSNLLSHQRTHTGEKPYVCRECGRGFSWQSVLLRHQRTHTGEKPYVCRECGRGFRNKSHLLRHQRTHTGEKPYVCRECGRGFSDRSSLCYHQRTHTGEKPYVCRE	VKDTWKHIWQVTRQVTRQVTWQVTWQVTNKHRDKHSDKNSWQVRNKHRDRSY	4	11	A
Cv:s:0225:M7S:C-C	Cv:0225	:A:B:C:D:D:C:C:F:K:H:L:H:Q:H:I:J	TRUE	FALSE	TGTGGACAAGGTTTCAGTGTTAAATCAGATGTTATTACACACCAAAGGACACATACAGGGGAGAAGCTCTACGTCTGCAGGGAGTGTGGGCGGGGCTTTAGCTGGAAGTCACACCTCCTCATTCACCAGAGGATACACACAGGGGAGAAGCCCTATGTCTGCAGGGAGTGTGGGCGGGGCTTTAGCTGGCAGTCAGTCCTCCTCACTCACCAGAGGACACACACAGGGGAGAAGCCCTATGTCTGCAGGGAGTGTGGGCGGGGCTTTAGCCGGCAGTCAGTCCTCCTCACTCACCAGAGGAGACACACAGGGGAGAAGCCCTATGTCTGCAGGGAGTGTGGGCGGGGCTTTAGCCGGCAGTCAGTCCTCCTCACTCACCAGAGGAGACACACAGGGGAG…	CGQGFSVKSDVITHQRTHTGEKLYVCRECGRGFSWKSHLLIHQRIHTGEKPYVCRECGRGFSWQSVLLTHQRTHTGEKPYVCRECGRGFSRQSVLLTHQRRHTGEKPYVCRECGRGFSRQSVLLTHQRRHTGEKPYVCRECGRGFSWQSVLLTHQRTHTGEKPYVCRECGRGFSWQSVLLTHQRTHTGEKPYVCRECGRGFSNKSHLLRHQRTHTGEKPYVCRECGRGFRDKSHLLSHQRTHTGEKPYVCRECGRGFRDKSNLLSHQRTHTGEKPYVCRECGRGFSWQSVLLRHQRTHTGEKPYVCRECGRGFRDKSNLLSHQRTHTGEKPYVCRECGRGFRNKSHLLRHQRTHTGEKPYVCRECGRGFRDKSNLLSHQRTHTGEKPYVCRECGRGFRN…	VKDTWKHIWQVTRQVTRQVTWQVTWQVTNKHRDKHSDKNSWQVRDKNSNKHRDKNSNKHRDRSY	11	3	C
Cv:s:0226:M7S:C-C	Cv:0226	:A:B:C:D:D:C:C:F:K:H:L|q:J	TRUE	FALSE	TGTGGACAAGGTTTCAGTGTTAAATCAGATGTTATTACACACCAAAGGACACATACAGGGGAGAAGCTCTACGTCTGCAGGGAGTGTGGGCGGGGCTTTAGCTGGAAGTCACACCTCCTCATTCACCAGAGGATACACACAGGGGAGAAGCCCTATGTCTGCAGGGAGTGTGGGCGGGGCTTTAGCTGGCAGTCAGTCCTCCTCACTCACCAGAGGACACACACAGGGGAGAAGCCCTATGTCTGCAGGGAGTGTGGGCGGGGCTTTAGCCGGCAGTCAGTCCTCCTCACTCACCAGAGGAGACACACAGGGGAGAAGCCCTATGTCTGCAGGGAGTGTGGGCGGGGCTTTAGCCGGCAGTCAGTCCTCCTCACTCACCAGAGGAGACACACAGGGGAG…	CGQGFSVKSDVITHQRTHTGEKLYVCRECGRGFSWKSHLLIHQRIHTGEKPYVCRECGRGFSWQSVLLTHQRTHTGEKPYVCRECGRGFSRQSVLLTHQRRHTGEKPYVCRECGRGFSRQSVLLTHQRRHTGEKPYVCRECGRGFSWQSVLLTHQRTHTGEKPYVCRECGRGFSWQSVLLTHQRTHTGEKPYVCRECGRGFSNKSHLLRHQRTHTGEKPYVCRECGRGFRDKSHLLSHQRTHTGEKPYVCRECGRGFRDKSNLLSHQRTHTGEKPYVCRECGRGFSWQSVLLRHQRTHTGEKPYVCRECGRGFRDKSNLLSHQRTHTGEKPYVCRECGRGFSDRSSLCYHQRTHTGEKPYVCRE	VKDTWKHIWQVTRQVTRQVTWQVTWQVTNKHRDKHSDKNSWQVRDKNSDRSY	7	8	A
Cv:s:0229:M7S:C-C	Cv:0229	:A:B:C:D:D:C:C:F:K:H:L:K:H:L:H:I:J	TRUE	FALSE	TGTGGACAAGGTTTCAGTGTTAAATCAGATGTTATTACACACCAAAGGACACATACAGGGGAGAAGCTCTACGTCTGCAGGGAGTGTGGGCGGGGCTTTAGCTGGAAGTCACACCTCCTCATTCACCAGAGGATACACACAGGGGAGAAGCCCTATGTCTGCAGGGAGTGTGGGCGGGGCTTTAGCTGGCAGTCAGTCCTCCTCACTCACCAGAGGACACACACAGGGGAGAAGCCCTATGTCTGCAGGGAGTGTGGGCGGGGCTTTAGCCGGCAGTCAGTCCTCCTCACTCACCAGAGGAGACACACAGGGGAGAAGCCCTATGTCTGCAGGGAGTGTGGGCGGGGCTTTAGCCGGCAGTCAGTCCTCCTCACTCACCAGAGGAGACACACAGGGGAG…	CGQGFSVKSDVITHQRTHTGEKLYVCRECGRGFSWKSHLLIHQRIHTGEKPYVCRECGRGFSWQSVLLTHQRTHTGEKPYVCRECGRGFSRQSVLLTHQRRHTGEKPYVCRECGRGFSRQSVLLTHQRRHTGEKPYVCRECGRGFSWQSVLLTHQRTHTGEKPYVCRECGRGFSWQSVLLTHQRTHTGEKPYVCRECGRGFSNKSHLLRHQRTHTGEKPYVCRECGRGFRDKSHLLSHQRTHTGEKPYVCRECGRGFRDKSNLLSHQRTHTGEKPYVCRECGRGFSWQSVLLRHQRTHTGEKPYVCRECGRGFRDKSHLLSHQRTHTGEKPYVCRECGRGFRDKSNLLSHQRTHTGEKPYVCRECGRGFSWQSVLLRHQRTHTGEKPYVCRECGRGFRD…	VKDTWKHIWQVTRQVTRQVTWQVTWQVTNKHRDKHSDKNSWQVRDKHSDKNSWQVRDKNSNKHRDRSY	9	3	C
Cv:s:0230:M7S:C-C	Cv:0230	:A:B:C:D:D:C:C:F:K:H:L:H:H:L:H:I:J	TRUE	FALSE	TGTGGACAAGGTTTCAGTGTTAAATCAGATGTTATTACACACCAAAGGACACATACAGGGGAGAAGCTCTACGTCTGCAGGGAGTGTGGGCGGGGCTTTAGCTGGAAGTCACACCTCCTCATTCACCAGAGGATACACACAGGGGAGAAGCCCTATGTCTGCAGGGAGTGTGGGCGGGGCTTTAGCTGGCAGTCAGTCCTCCTCACTCACCAGAGGACACACACAGGGGAGAAGCCCTATGTCTGCAGGGAGTGTGGGCGGGGCTTTAGCCGGCAGTCAGTCCTCCTCACTCACCAGAGGAGACACACAGGGGAGAAGCCCTATGTCTGCAGGGAGTGTGGGCGGGGCTTTAGCCGGCAGTCAGTCCTCCTCACTCACCAGAGGAGACACACAGGGGAG…	CGQGFSVKSDVITHQRTHTGEKLYVCRECGRGFSWKSHLLIHQRIHTGEKPYVCRECGRGFSWQSVLLTHQRTHTGEKPYVCRECGRGFSRQSVLLTHQRRHTGEKPYVCRECGRGFSRQSVLLTHQRRHTGEKPYVCRECGRGFSWQSVLLTHQRTHTGEKPYVCRECGRGFSWQSVLLTHQRTHTGEKPYVCRECGRGFSNKSHLLRHQRTHTGEKPYVCRECGRGFRDKSHLLSHQRTHTGEKPYVCRECGRGFRDKSNLLSHQRTHTGEKPYVCRECGRGFSWQSVLLRHQRTHTGEKPYVCRECGRGFRDKSNLLSHQRTHTGEKPYVCRECGRGFRDKSNLLSHQRTHTGEKPYVCRECGRGFSWQSVLLRHQRTHTGEKPYVCRECGRGFRD…	VKDTWKHIWQVTRQVTRQVTWQVTWQVTNKHRDKHSDKNSWQVRDKNSDKNSWQVRDKNSNKHRDRSY	10	4	C
Cv:s:0231:M7S:C-C	Cv:0231	:A:B:C:D:D:C:C:F:K:H:L:H:Q:L:H:I:J	TRUE	FALSE	TGTGGACAAGGTTTCAGTGTTAAATCAGATGTTATTACACACCAAAGGACACATACAGGGGAGAAGCTCTACGTCTGCAGGGAGTGTGGGCGGGGCTTTAGCTGGAAGTCACACCTCCTCATTCACCAGAGGATACACACAGGGGAGAAGCCCTATGTCTGCAGGGAGTGTGGGCGGGGCTTTAGCTGGCAGTCAGTCCTCCTCACTCACCAGAGGACACACACAGGGGAGAAGCCCTATGTCTGCAGGGAGTGTGGGCGGGGCTTTAGCCGGCAGTCAGTCCTCCTCACTCACCAGAGGAGACACACAGGGGAGAAGCCCTATGTCTGCAGGGAGTGTGGGCGGGGCTTTAGCCGGCAGTCAGTCCTCCTCACTCACCAGAGGAGACACACAGGGGAG…	CGQGFSVKSDVITHQRTHTGEKLYVCRECGRGFSWKSHLLIHQRIHTGEKPYVCRECGRGFSWQSVLLTHQRTHTGEKPYVCRECGRGFSRQSVLLTHQRRHTGEKPYVCRECGRGFSRQSVLLTHQRRHTGEKPYVCRECGRGFSWQSVLLTHQRTHTGEKPYVCRECGRGFSWQSVLLTHQRTHTGEKPYVCRECGRGFSNKSHLLRHQRTHTGEKPYVCRECGRGFRDKSHLLSHQRTHTGEKPYVCRECGRGFRDKSNLLSHQRTHTGEKPYVCRECGRGFSWQSVLLRHQRTHTGEKPYVCRECGRGFRDKSNLLSHQRTHTGEKPYVCRECGRGFRNKSHLLRHQRTHTGEKPYVCRECGRGFSWQSVLLRHQRTHTGEKPYVCRECGRGFRD…	VKDTWKHIWQVTRQVTRQVTWQVTWQVTNKHRDKHSDKNSWQVRDKNSNKHRWQVRDKNSNKHRDRSY	11	4	C
Cv:s:0234:M7S:C-C	Cv:0234	:A:B:C:D:D:C:C:D:D:C:C:F:K:H:L:H:I:J	TRUE	FALSE	TGTGGACAAGGTTTCAGTGTTAAATCAGATGTTATTACACACCAAAGGACACATACAGGGGAGAAGCTCTACGTCTGCAGGGAGTGTGGGCGGGGCTTTAGCTGGAAGTCACACCTCCTCATTCACCAGAGGATACACACAGGGGAGAAGCCCTATGTCTGCAGGGAGTGTGGGCGGGGCTTTAGCTGGCAGTCAGTCCTCCTCACTCACCAGAGGACACACACAGGGGAGAAGCCCTATGTCTGCAGGGAGTGTGGGCGGGGCTTTAGCCGGCAGTCAGTCCTCCTCACTCACCAGAGGAGACACACAGGGGAGAAGCCCTATGTCTGCAGGGAGTGTGGGCGGGGCTTTAGCCGGCAGTCAGTCCTCCTCACTCACCAGAGGAGACACACAGGGGAG…	CGQGFSVKSDVITHQRTHTGEKLYVCRECGRGFSWKSHLLIHQRIHTGEKPYVCRECGRGFSWQSVLLTHQRTHTGEKPYVCRECGRGFSRQSVLLTHQRRHTGEKPYVCRECGRGFSRQSVLLTHQRRHTGEKPYVCRECGRGFSWQSVLLTHQRTHTGEKPYVCRECGRGFSWQSVLLTHQRTHTGEKPYVCRECGRGFSRQSVLLTHQRRHTGEKPYVCRECGRGFSRQSVLLTHQRRHTGEKPYVCRECGRGFSWQSVLLTHQRTHTGEKPYVCRECGRGFSWQSVLLTHQRTHTGEKPYVCRECGRGFSNKSHLLRHQRTHTGEKPYVCRECGRGFRDKSHLLSHQRTHTGEKPYVCRECGRGFRDKSNLLSHQRTHTGEKPYVCRECGRGFSW…	VKDTWKHIWQVTRQVTRQVTWQVTWQVTRQVTRQVTWQVTWQVTNKHRDKHSDKNSWQVRDKNSNKHRDRSY	11	0	C
Cv:s:0235:M7S:C-C	Cv:0235	:A:B:C:D:D:C:C:F:K:H:L:F:K:H:L:H:I:J	TRUE	FALSE	TGTGGACAAGGTTTCAGTGTTAAATCAGATGTTATTACACACCAAAGGACACATACAGGGGAGAAGCTCTACGTCTGCAGGGAGTGTGGGCGGGGCTTTAGCTGGAAGTCACACCTCCTCATTCACCAGAGGATACACACAGGGGAGAAGCCCTATGTCTGCAGGGAGTGTGGGCGGGGCTTTAGCTGGCAGTCAGTCCTCCTCACTCACCAGAGGACACACACAGGGGAGAAGCCCTATGTCTGCAGGGAGTGTGGGCGGGGCTTTAGCCGGCAGTCAGTCCTCCTCACTCACCAGAGGAGACACACAGGGGAGAAGCCCTATGTCTGCAGGGAGTGTGGGCGGGGCTTTAGCCGGCAGTCAGTCCTCCTCACTCACCAGAGGAGACACACAGGGGAG…	CGQGFSVKSDVITHQRTHTGEKLYVCRECGRGFSWKSHLLIHQRIHTGEKPYVCRECGRGFSWQSVLLTHQRTHTGEKPYVCRECGRGFSRQSVLLTHQRRHTGEKPYVCRECGRGFSRQSVLLTHQRRHTGEKPYVCRECGRGFSWQSVLLTHQRTHTGEKPYVCRECGRGFSWQSVLLTHQRTHTGEKPYVCRECGRGFSNKSHLLRHQRTHTGEKPYVCRECGRGFRDKSHLLSHQRTHTGEKPYVCRECGRGFRDKSNLLSHQRTHTGEKPYVCRECGRGFSWQSVLLRHQRTHTGEKPYVCRECGRGFSNKSHLLRHQRTHTGEKPYVCRECGRGFRDKSHLLSHQRTHTGEKPYVCRECGRGFRDKSNLLSHQRTHTGEKPYVCRECGRGFSW…	VKDTWKHIWQVTRQVTRQVTWQVTWQVTNKHRDKHSDKNSWQVRNKHRDKHSDKNSWQVRDKNSNKHRDRSY	7	0	C
Cv:s:0238:M7S:C-C	Cv:0238	:A:B:C:D:D:C:C:F:K:H:L:H:Q:K:H:L:H:I:J	TRUE	FALSE	TGTGGACAAGGTTTCAGTGTTAAATCAGATGTTATTACACACCAAAGGACACATACAGGGGAGAAGCTCTACGTCTGCAGGGAGTGTGGGCGGGGCTTTAGCTGGAAGTCACACCTCCTCATTCACCAGAGGATACACACAGGGGAGAAGCCCTATGTCTGCAGGGAGTGTGGGCGGGGCTTTAGCTGGCAGTCAGTCCTCCTCACTCACCAGAGGACACACACAGGGGAGAAGCCCTATGTCTGCAGGGAGTGTGGGCGGGGCTTTAGCCGGCAGTCAGTCCTCCTCACTCACCAGAGGAGACACACAGGGGAGAAGCCCTATGTCTGCAGGGAGTGTGGGCGGGGCTTTAGCCGGCAGTCAGTCCTCCTCACTCACCAGAGGAGACACACAGGGGAG…	CGQGFSVKSDVITHQRTHTGEKLYVCRECGRGFSWKSHLLIHQRIHTGEKPYVCRECGRGFSWQSVLLTHQRTHTGEKPYVCRECGRGFSRQSVLLTHQRRHTGEKPYVCRECGRGFSRQSVLLTHQRRHTGEKPYVCRECGRGFSWQSVLLTHQRTHTGEKPYVCRECGRGFSWQSVLLTHQRTHTGEKPYVCRECGRGFSNKSHLLRHQRTHTGEKPYVCRECGRGFRDKSHLLSHQRTHTGEKPYVCRECGRGFRDKSNLLSHQRTHTGEKPYVCRECGRGFSWQSVLLRHQRTHTGEKPYVCRECGRGFRDKSNLLSHQRTHTGEKPYVCRECGRGFRNKSHLLRHQRTHTGEKPYVCRECGRGFRDKSHLLSHQRTHTGEKPYVCRECGRGFRD…	VKDTWKHIWQVTRQVTRQVTWQVTWQVTNKHRDKHSDKNSWQVRDKNSNKHRDKHSDKNSWQVRDKNSNKHRDRSY	12	0	C
Cv:s:0267:M9S:C-L12	Cv:0267	:A:B:C:D:D:C:C:F:K:H:C:F:K:H:L:H:I:J	TRUE	FALSE	TGTGGACAAGGTTTCAGTGTTAAATCAGATGTTATTACACACCAAAGGACACATACAGGGGAGAAGCTCTACGTCTGCAGGGAGTGTGGGCGGGGCTTTAGCTGGAAGTCACACCTCCTCATTCACCAGAGGATACACACAGGGGAGAAGCCCTATGTCTGCAGGGAGTGTGGGCGGGGCTTTAGCTGGCAGTCAGTCCTCCTCACTCACCAGAGGACACACACAGGGGAGAAGCCCTATGTCTGCAGGGAGTGTGGGCGGGGCTTTAGCCGGCAGTCAGTCCTCCTCACTCACCAGAGGAGACACACAGGGGAGAAGCCCTATGTCTGCAGGGAGTGTGGGCGGGGCTTTAGCCGGCAGTCAGTCCTCCTCACTCACCAGAGGAGACACACAGGGGAG…	CGQGFSVKSDVITHQRTHTGEKLYVCRECGRGFSWKSHLLIHQRIHTGEKPYVCRECGRGFSWQSVLLTHQRTHTGEKPYVCRECGRGFSRQSVLLTHQRRHTGEKPYVCRECGRGFSRQSVLLTHQRRHTGEKPYVCRECGRGFSWQSVLLTHQRTHTGEKPYVCRECGRGFSWQSVLLTHQRTHTGEKPYVCRECGRGFSNKSHLLRHQRTHTGEKPYVCRECGRGFRDKSHLLSHQRTHTGEKPYVCRECGRGFRDKSNLLSHQRTHTGEKPYVCRECGRGFSWQSVLLTHQRTHTGEKPYVCRECGRGFSNKSHLLRHQRTHTGEKPYVCRECGRGFRDKSHLLSHQRTHTGEKPYVCRECGRGFRDKSNLLSHQRTHTGEKPYVCRECGRGFSW…	VKDTWKHIWQVTRQVTRQVTWQVTWQVTNKHRDKHSDKNSWQVTNKHRDKHSDKNSWQVRDKNSNKHRDRSY	8	0	C
Cv:s:0277:M10S:C-L14	Cv:0277	:A|c:C:F:K:H:L:H:I:J	TRUE	FALSE	TGTGGACAAGGTTTCAGTGTTAAATCAGATGTTATTACACACCAAAGGACACATACAGGGGAGAAGCTCTACGTCTGCAGGGAGTGTGGGCGGGGCTTTAGCTGGAAGTCACACCTCCTCATTCACCAGAGGACACACACAGGGGAGAAGCCCTATGTCTGCAGGGAGTGTGGGCGGGGCTTTAGCTGGCAGTCAGTCCTCCTCACTCACCAGAGGACACACACAGGGGAGAAGCCCTATGTCTGCAGGGAGTGTGGGCGGGGCTTTAGCAATAAGTCACACCTCCTCAGACACCAGAGGACACACACAGGGGAGAAGCCCTATGTCTGCAGGGAGTGTGGGCGGGGCTTTAGAGATAAGTCACACCTCCTCAGTCACCAGAGGACACACACAGGGGAG…	CGQGFSVKSDVITHQRTHTGEKLYVCRECGRGFSWKSHLLIHQRTHTGEKPYVCRECGRGFSWQSVLLTHQRTHTGEKPYVCRECGRGFSNKSHLLRHQRTHTGEKPYVCRECGRGFRDKSHLLSHQRTHTGEKPYVCRECGRGFRDKSNLLSHQRTHTGEKPYVCRECGRGFSWQSVLLRHQRTHTGEKPYVCRECGRGFRDKSNLLSHQRTHTGEKPYVCRECGRGFRNKSHLLRHQRTHTGEKPYVCRECGRGFSDRSSLCYHQRTHTGEKPYVCRE	VKDTWKHIWQVTNKHRDKHSDKNSWQVRDKNSNKHRDRSY	11	0	C
Cv:s:0279:M10S:C-L14	Cv:0279	:A:B:C:D:D:C|b:C:C:F:K:H:L:H:I:J	TRUE	FALSE	TGTGGACAAGGTTTCAGTGTTAAATCAGATGTTATTACACACCAAAGGACACATACAGGGGAGAAGCTCTACGTCTGCAGGGAGTGTGGGCGGGGCTTTAGCTGGAAGTCACACCTCCTCATTCACCAGAGGATACACACAGGGGAGAAGCCCTATGTCTGCAGGGAGTGTGGGCGGGGCTTTAGCTGGCAGTCAGTCCTCCTCACTCACCAGAGGACACACACAGGGGAGAAGCCCTATGTCTGCAGGGAGTGTGGGCGGGGCTTTAGCCGGCAGTCAGTCCTCCTCACTCACCAGAGGAGACACACAGGGGAGAAGCCCTATGTCTGCAGGGAGTGTGGGCGGGGCTTTAGCCGGCAGTCAGTCCTCCTCACTCACCAGAGGAGACACACAGGGGAG…	CGQGFSVKSDVITHQRTHTGEKLYVCRECGRGFSWKSHLLIHQRIHTGEKPYVCRECGRGFSWQSVLLTHQRTHTGEKPYVCRECGRGFSRQSVLLTHQRRHTGEKPYVCRECGRGFSRQSVLLTHQRRHTGEKPYVCRECGRGFSWQSVLLTHQRTHTGEKPYVCRECGRGFSWQSVLLTHQRRHTGEKPYVCRECGRGFSWQSVLLTHQRTHTGEKPYVCRECGRGFSWQSVLLTHQRTHTGEKPYVCRECGRGFSNKSHLLRHQRTHTGEKPYVCRECGRGFRDKSHLLSHQRTHTGEKPYVCRECGRGFRDKSNLLSHQRTHTGEKPYVCRECGRGFSWQSVLLRHQRTHTGEKPYVCRECGRGFRDKSNLLSHQRTHTGEKPYVCRECGRGFRN…	VKDTWKHIWQVTRQVTRQVTWQVTWQVTWQVTWQVTNKHRDKHSDKNSWQVRDKNSNKHRDRSY	11	0	C
Cv:s:0280:M10S:C-L14	Cv:0280	:A:B:C:D:D:C:C:H:I:J	TRUE	FALSE	TGTGGACAAGGTTTCAGTGTTAAATCAGATGTTATTACACACCAAAGGACACATACAGGGGAGAAGCTCTACGTCTGCAGGGAGTGTGGGCGGGGCTTTAGCTGGAAGTCACACCTCCTCATTCACCAGAGGATACACACAGGGGAGAAGCCCTATGTCTGCAGGGAGTGTGGGCGGGGCTTTAGCTGGCAGTCAGTCCTCCTCACTCACCAGAGGACACACACAGGGGAGAAGCCCTATGTCTGCAGGGAGTGTGGGCGGGGCTTTAGCCGGCAGTCAGTCCTCCTCACTCACCAGAGGAGACACACAGGGGAGAAGCCCTATGTCTGCAGGGAGTGTGGGCGGGGCTTTAGCCGGCAGTCAGTCCTCCTCACTCACCAGAGGAGACACACAGGGGAG…	CGQGFSVKSDVITHQRTHTGEKLYVCRECGRGFSWKSHLLIHQRIHTGEKPYVCRECGRGFSWQSVLLTHQRTHTGEKPYVCRECGRGFSRQSVLLTHQRRHTGEKPYVCRECGRGFSRQSVLLTHQRRHTGEKPYVCRECGRGFSWQSVLLTHQRTHTGEKPYVCRECGRGFSWQSVLLTHQRTHTGEKPYVCRECGRGFRDKSNLLSHQRTHTGEKPYVCRECGRGFRNKSHLLRHQRTHTGEKPYVCRECGRGFSDRSSLCYHQRTHTGEKPYVCRE	VKDTWKHIWQVTRQVTRQVTWQVTWQVTDKNSNKHRDRSY	15	13	C
Cv:s:0282:M10S:C-L14	Cv:0282	:A:B:C:D:D:C:C:L:H:I:J	TRUE	FALSE	TGTGGACAAGGTTTCAGTGTTAAATCAGATGTTATTACACACCAAAGGACACATACAGGGGAGAAGCTCTACGTCTGCAGGGAGTGTGGGCGGGGCTTTAGCTGGAAGTCACACCTCCTCATTCACCAGAGGATACACACAGGGGAGAAGCCCTATGTCTGCAGGGAGTGTGGGCGGGGCTTTAGCTGGCAGTCAGTCCTCCTCACTCACCAGAGGACACACACAGGGGAGAAGCCCTATGTCTGCAGGGAGTGTGGGCGGGGCTTTAGCCGGCAGTCAGTCCTCCTCACTCACCAGAGGAGACACACAGGGGAGAAGCCCTATGTCTGCAGGGAGTGTGGGCGGGGCTTTAGCCGGCAGTCAGTCCTCCTCACTCACCAGAGGAGACACACAGGGGAG…	CGQGFSVKSDVITHQRTHTGEKLYVCRECGRGFSWKSHLLIHQRIHTGEKPYVCRECGRGFSWQSVLLTHQRTHTGEKPYVCRECGRGFSRQSVLLTHQRRHTGEKPYVCRECGRGFSRQSVLLTHQRRHTGEKPYVCRECGRGFSWQSVLLTHQRTHTGEKPYVCRECGRGFSWQSVLLTHQRTHTGEKPYVCRECGRGFSWQSVLLRHQRTHTGEKPYVCRECGRGFRDKSNLLSHQRTHTGEKPYVCRECGRGFRNKSHLLRHQRTHTGEKPYVCRECGRGFSDRSSLCYHQRTHTGEKPYVCRE	VKDTWKHIWQVTRQVTRQVTWQVTWQVTWQVRDKNSNKHRDRSY	15	12	C
Cv:s:0286:M10S:C-L14	Cv:0286	:A:B:C:D:D:C:C:F:L:H:I:J	TRUE	FALSE	TGTGGACAAGGTTTCAGTGTTAAATCAGATGTTATTACACACCAAAGGACACATACAGGGGAGAAGCTCTACGTCTGCAGGGAGTGTGGGCGGGGCTTTAGCTGGAAGTCACACCTCCTCATTCACCAGAGGATACACACAGGGGAGAAGCCCTATGTCTGCAGGGAGTGTGGGCGGGGCTTTAGCTGGCAGTCAGTCCTCCTCACTCACCAGAGGACACACACAGGGGAGAAGCCCTATGTCTGCAGGGAGTGTGGGCGGGGCTTTAGCCGGCAGTCAGTCCTCCTCACTCACCAGAGGAGACACACAGGGGAGAAGCCCTATGTCTGCAGGGAGTGTGGGCGGGGCTTTAGCCGGCAGTCAGTCCTCCTCACTCACCAGAGGAGACACACAGGGGAG…	CGQGFSVKSDVITHQRTHTGEKLYVCRECGRGFSWKSHLLIHQRIHTGEKPYVCRECGRGFSWQSVLLTHQRTHTGEKPYVCRECGRGFSRQSVLLTHQRRHTGEKPYVCRECGRGFSRQSVLLTHQRRHTGEKPYVCRECGRGFSWQSVLLTHQRTHTGEKPYVCRECGRGFSWQSVLLTHQRTHTGEKPYVCRECGRGFSNKSHLLRHQRTHTGEKPYVCRECGRGFSWQSVLLRHQRTHTGEKPYVCRECGRGFRDKSNLLSHQRTHTGEKPYVCRECGRGFRNKSHLLRHQRTHTGEKPYVCRECGRGFSDRSSLCYHQRTHTGEKPYVCRE	VKDTWKHIWQVTRQVTRQVTWQVTWQVTNKHRWQVRDKNSNKHRDRSY	11	11	C
Cv:s:0288:M10S:C-L14	Cv:0288	:A:B:C:D:D:C:C:F:K:H:L:H:I|x:I:J	TRUE	FALSE	TGTGGACAAGGTTTCAGTGTTAAATCAGATGTTATTACACACCAAAGGACACATACAGGGGAGAAGCTCTACGTCTGCAGGGAGTGTGGGCGGGGCTTTAGCTGGAAGTCACACCTCCTCATTCACCAGAGGATACACACAGGGGAGAAGCCCTATGTCTGCAGGGAGTGTGGGCGGGGCTTTAGCTGGCAGTCAGTCCTCCTCACTCACCAGAGGACACACACAGGGGAGAAGCCCTATGTCTGCAGGGAGTGTGGGCGGGGCTTTAGCCGGCAGTCAGTCCTCCTCACTCACCAGAGGAGACACACAGGGGAGAAGCCCTATGTCTGCAGGGAGTGTGGGCGGGGCTTTAGCCGGCAGTCAGTCCTCCTCACTCACCAGAGGAGACACACAGGGGAG…	CGQGFSVKSDVITHQRTHTGEKLYVCRECGRGFSWKSHLLIHQRIHTGEKPYVCRECGRGFSWQSVLLTHQRTHTGEKPYVCRECGRGFSRQSVLLTHQRRHTGEKPYVCRECGRGFSRQSVLLTHQRRHTGEKPYVCRECGRGFSWQSVLLTHQRTHTGEKPYVCRECGRGFSWQSVLLTHQRTHTGEKPYVCRECGRGFSNKSHLLRHQRTHTGEKPYVCRECGRGFRDKSHLLSHQRTHTGEKPYVCRECGRGFRDKSNLLSHQRTHTGEKPYVCRECGRGFSWQSVLLRHQRTHTGEKPYVCRECGRGFRDKSNLLSHQRTHTGEKPYVCRECGRGFRNKSHLLRHQRTHTGEKPYVCRECGRGFSDRSSLCYHQRTHTGEKPYVCRECGRGFRN…	VKDTWKHIWQVTRQVTRQVTWQVTWQVTNKHRDKHSDKNSWQVRDKNSNKHRDRSYNKHRDRSY	11	0	C
Cv:s:0298:M10S:C-L14	Cv:0298	:A:B:C:D:D:C:C:F:K:H:H:I:J	TRUE	FALSE	TGTGGACAAGGTTTCAGTGTTAAATCAGATGTTATTACACACCAAAGGACACATACAGGGGAGAAGCTCTACGTCTGCAGGGAGTGTGGGCGGGGCTTTAGCTGGAAGTCACACCTCCTCATTCACCAGAGGATACACACAGGGGAGAAGCCCTATGTCTGCAGGGAGTGTGGGCGGGGCTTTAGCTGGCAGTCAGTCCTCCTCACTCACCAGAGGACACACACAGGGGAGAAGCCCTATGTCTGCAGGGAGTGTGGGCGGGGCTTTAGCCGGCAGTCAGTCCTCCTCACTCACCAGAGGAGACACACAGGGGAGAAGCCCTATGTCTGCAGGGAGTGTGGGCGGGGCTTTAGCCGGCAGTCAGTCCTCCTCACTCACCAGAGGAGACACACAGGGGAG…	CGQGFSVKSDVITHQRTHTGEKLYVCRECGRGFSWKSHLLIHQRIHTGEKPYVCRECGRGFSWQSVLLTHQRTHTGEKPYVCRECGRGFSRQSVLLTHQRRHTGEKPYVCRECGRGFSRQSVLLTHQRRHTGEKPYVCRECGRGFSWQSVLLTHQRTHTGEKPYVCRECGRGFSWQSVLLTHQRTHTGEKPYVCRECGRGFSNKSHLLRHQRTHTGEKPYVCRECGRGFRDKSHLLSHQRTHTGEKPYVCRECGRGFRDKSNLLSHQRTHTGEKPYVCRECGRGFRDKSNLLSHQRTHTGEKPYVCRECGRGFRNKSHLLRHQRTHTGEKPYVCRECGRGFSDRSSLCYHQRTHTGEKPYVCRE	VKDTWKHIWQVTRQVTRQVTWQVTWQVTNKHRDKHSDKNSDKNSNKHRDRSY	4	11	A
Cv:s:0307:M10S:C-L14	Cv:0307	:A:B:C:D:D:C:D:D:C:C:F:K:H:L:H:I:J	TRUE	FALSE	TGTGGACAAGGTTTCAGTGTTAAATCAGATGTTATTACACACCAAAGGACACATACAGGGGAGAAGCTCTACGTCTGCAGGGAGTGTGGGCGGGGCTTTAGCTGGAAGTCACACCTCCTCATTCACCAGAGGATACACACAGGGGAGAAGCCCTATGTCTGCAGGGAGTGTGGGCGGGGCTTTAGCTGGCAGTCAGTCCTCCTCACTCACCAGAGGACACACACAGGGGAGAAGCCCTATGTCTGCAGGGAGTGTGGGCGGGGCTTTAGCCGGCAGTCAGTCCTCCTCACTCACCAGAGGAGACACACAGGGGAGAAGCCCTATGTCTGCAGGGAGTGTGGGCGGGGCTTTAGCCGGCAGTCAGTCCTCCTCACTCACCAGAGGAGACACACAGGGGAG…	CGQGFSVKSDVITHQRTHTGEKLYVCRECGRGFSWKSHLLIHQRIHTGEKPYVCRECGRGFSWQSVLLTHQRTHTGEKPYVCRECGRGFSRQSVLLTHQRRHTGEKPYVCRECGRGFSRQSVLLTHQRRHTGEKPYVCRECGRGFSWQSVLLTHQRTHTGEKPYVCRECGRGFSRQSVLLTHQRRHTGEKPYVCRECGRGFSRQSVLLTHQRRHTGEKPYVCRECGRGFSWQSVLLTHQRTHTGEKPYVCRECGRGFSWQSVLLTHQRTHTGEKPYVCRECGRGFSNKSHLLRHQRTHTGEKPYVCRECGRGFRDKSHLLSHQRTHTGEKPYVCRECGRGFRDKSNLLSHQRTHTGEKPYVCRECGRGFSWQSVLLRHQRTHTGEKPYVCRECGRGFRD…	VKDTWKHIWQVTRQVTRQVTWQVTRQVTRQVTWQVTWQVTNKHRDKHSDKNSWQVRDKNSNKHRDRSY	11	0	C
Cv:s:0317:M10S:C-L14	Cv:0317	:A:B:C:D:D:C:C:F:K:C:C:F:K:H:L:H:I:J	TRUE	FALSE	TGTGGACAAGGTTTCAGTGTTAAATCAGATGTTATTACACACCAAAGGACACATACAGGGGAGAAGCTCTACGTCTGCAGGGAGTGTGGGCGGGGCTTTAGCTGGAAGTCACACCTCCTCATTCACCAGAGGATACACACAGGGGAGAAGCCCTATGTCTGCAGGGAGTGTGGGCGGGGCTTTAGCTGGCAGTCAGTCCTCCTCACTCACCAGAGGACACACACAGGGGAGAAGCCCTATGTCTGCAGGGAGTGTGGGCGGGGCTTTAGCCGGCAGTCAGTCCTCCTCACTCACCAGAGGAGACACACAGGGGAGAAGCCCTATGTCTGCAGGGAGTGTGGGCGGGGCTTTAGCCGGCAGTCAGTCCTCCTCACTCACCAGAGGAGACACACAGGGGAG…	CGQGFSVKSDVITHQRTHTGEKLYVCRECGRGFSWKSHLLIHQRIHTGEKPYVCRECGRGFSWQSVLLTHQRTHTGEKPYVCRECGRGFSRQSVLLTHQRRHTGEKPYVCRECGRGFSRQSVLLTHQRRHTGEKPYVCRECGRGFSWQSVLLTHQRTHTGEKPYVCRECGRGFSWQSVLLTHQRTHTGEKPYVCRECGRGFSNKSHLLRHQRTHTGEKPYVCRECGRGFRDKSHLLSHQRTHTGEKPYVCRECGRGFSWQSVLLTHQRTHTGEKPYVCRECGRGFSWQSVLLTHQRTHTGEKPYVCRECGRGFSNKSHLLRHQRTHTGEKPYVCRECGRGFRDKSHLLSHQRTHTGEKPYVCRECGRGFRDKSNLLSHQRTHTGEKPYVCRECGRGFSW…	VKDTWKHIWQVTRQVTRQVTWQVTWQVTNKHRDKHSWQVTWQVTNKHRDKHSDKNSWQVRDKNSNKHRDRSY	11	0	C
Cv:s:0391:M13S:C-A	Cv:0391	:A:B:B:C:D:D:C:C:F:K:H:L:H:I:J	TRUE	TRUE	TGTGGACAAGGTTTCAGTGTTAAATCAGATGTTATTACACACCAAAGGACACATACAGGGGAGAAGCTCTACGTCTGCAGGGAGTGTGGGCGGGGCTTTAGCTGGAAGTCACACCTCCTCATTCACCAGAGGATACACACAGGGGAGAAGCCCTATGTCTGCAGGGAGTGTGGGCGGGGCTTTAGCTGGAAGTCACACCTCCTCATTCACCAGAGGATACACACAGGGGAGAAGCCCTATGTCTGCAGGGAGTGTGGGCGGGGCTTTAGCTGGCAGTCAGTCCTCCTCACTCACCAGAGGACACACACAGGGGAGAAGCCCTATGTCTGCAGGGAGTGTGGGCGGGGCTTTAGCCGGCAGTCAGTCCTCCTCACTCACCAGAGGAGACACACAGGGGAG…	CGQGFSVKSDVITHQRTHTGEKLYVCRECGRGFSWKSHLLIHQRIHTGEKPYVCRECGRGFSWKSHLLIHQRIHTGEKPYVCRECGRGFSWQSVLLTHQRTHTGEKPYVCRECGRGFSRQSVLLTHQRRHTGEKPYVCRECGRGFSRQSVLLTHQRRHTGEKPYVCRECGRGFSWQSVLLTHQRTHTGEKPYVCRECGRGFSWQSVLLTHQRTHTGEKPYVCRECGRGFSNKSHLLRHQRTHTGEKPYVCRECGRGFRDKSHLLSHQRTHTGEKPYVCRECGRGFRDKSNLLSHQRTHTGEKPYVCRECGRGFSWQSVLLRHQRTHTGEKPYVCRECGRGFRDKSNLLSHQRTHTGEKPYVCRECGRGFRNKSHLLRHQRTHTGEKPYVCRECGRGFSD…	VKDTWKHIWKHIWQVTRQVTRQVTWQVTWQVTNKHRDKHSDKNSWQVRDKNSNKHRDRSY	11	0	C
Cv:s:0399:M13S:C-A	Cv:0399	:A:B:C:D:D:C:C:F:K:H:L:H:I|d:J	TRUE	FALSE	TGTGGACAAGGTTTCAGTGTTAAATCAGATGTTATTACACACCAAAGGACACATACAGGGGAGAAGCTCTACGTCTGCAGGGAGTGTGGGCGGGGCTTTAGCTGGAAGTCACACCTCCTCATTCACCAGAGGATACACACAGGGGAGAAGCCCTATGTCTGCAGGGAGTGTGGGCGGGGCTTTAGCTGGCAGTCAGTCCTCCTCACTCACCAGAGGACACACACAGGGGAGAAGCCCTATGTCTGCAGGGAGTGTGGGCGGGGCTTTAGCCGGCAGTCAGTCCTCCTCACTCACCAGAGGAGACACACAGGGGAGAAGCCCTATGTCTGCAGGGAGTGTGGGCGGGGCTTTAGCCGGCAGTCAGTCCTCCTCACTCACCAGAGGAGACACACAGGGGAG…	CGQGFSVKSDVITHQRTHTGEKLYVCRECGRGFSWKSHLLIHQRIHTGEKPYVCRECGRGFSWQSVLLTHQRTHTGEKPYVCRECGRGFSRQSVLLTHQRRHTGEKPYVCRECGRGFSRQSVLLTHQRRHTGEKPYVCRECGRGFSWQSVLLTHQRTHTGEKPYVCRECGRGFSWQSVLLTHQRTHTGEKPYVCRECGRGFSNKSHLLRHQRTHTGEKPYVCRECGRGFRDKSHLLSHQRTHTGEKPYVCRECGRGFRDKSNLLSHQRTHTGEKPYVCRECGRGFSWQSVLLRHQRTHTGEKPYVCRECGRGFRDKSNLLSHQRTHTGEKPYVCRECGRGFRNKSHLLRHQRTHTGEKPYVCRECGRGFSNKSHLLRHQRTHTGEKPYVCRECGRGFSD…	VKDTWKHIWQVTRQVTRQVTWQVTWQVTNKHRDKHSDKNSWQVRDKNSNKHRNKHRDRSY	7	4	C
Cv:s:0416:M13S:C-A	Cv:0416	:A:B:C:D:D:C:C:F:K:H:C:D:D:C:C:F:K:H:L:H:I:J	TRUE	FALSE	TGTGGACAAGGTTTCAGTGTTAAATCAGATGTTATTACACACCAAAGGACACATACAGGGGAGAAGCTCTACGTCTGCAGGGAGTGTGGGCGGGGCTTTAGCTGGAAGTCACACCTCCTCATTCACCAGAGGATACACACAGGGGAGAAGCCCTATGTCTGCAGGGAGTGTGGGCGGGGCTTTAGCTGGCAGTCAGTCCTCCTCACTCACCAGAGGACACACACAGGGGAGAAGCCCTATGTCTGCAGGGAGTGTGGGCGGGGCTTTAGCCGGCAGTCAGTCCTCCTCACTCACCAGAGGAGACACACAGGGGAGAAGCCCTATGTCTGCAGGGAGTGTGGGCGGGGCTTTAGCCGGCAGTCAGTCCTCCTCACTCACCAGAGGAGACACACAGGGGAG…	CGQGFSVKSDVITHQRTHTGEKLYVCRECGRGFSWKSHLLIHQRIHTGEKPYVCRECGRGFSWQSVLLTHQRTHTGEKPYVCRECGRGFSRQSVLLTHQRRHTGEKPYVCRECGRGFSRQSVLLTHQRRHTGEKPYVCRECGRGFSWQSVLLTHQRTHTGEKPYVCRECGRGFSWQSVLLTHQRTHTGEKPYVCRECGRGFSNKSHLLRHQRTHTGEKPYVCRECGRGFRDKSHLLSHQRTHTGEKPYVCRECGRGFRDKSNLLSHQRTHTGEKPYVCRECGRGFSWQSVLLTHQRTHTGEKPYVCRECGRGFSRQSVLLTHQRRHTGEKPYVCRECGRGFSRQSVLLTHQRRHTGEKPYVCRECGRGFSWQSVLLTHQRTHTGEKPYVCRECGRGFSW…	VKDTWKHIWQVTRQVTRQVTWQVTWQVTNKHRDKHSDKNSWQVTRQVTRQVTWQVTWQVTNKHRDKHSDKNSWQVRDKNSNKHRDRSY	11	0	C
D	D	:A:B:C:D:D:E:C:F:K:G:H:F:I:J	TRUE	TRUE	TGTGGACAAGGTTTCAGTGTTAAATCAGATGTTATTACACACCAAAGGACACATACAGGGGAGAAGCTCTACGTCTGCAGGGAGTGTGGGCGGGGCTTTAGCTGGAAGTCACACCTCCTCATTCACCAGAGGATACACACAGGGGAGAAGCCCTATGTCTGCAGGGAGTGTGGGCGGGGCTTTAGCTGGCAGTCAGTCCTCCTCACTCACCAGAGGACACACACAGGGGAGAAGCCCTATGTCTGCAGGGAGTGTGGGCGGGGCTTTAGCCGGCAGTCAGTCCTCCTCACTCACCAGAGGAGACACACAGGGGAGAAGCCCTATGTCTGCAGGGAGTGTGGGCGGGGCTTTAGCCGGCAGTCAGTCCTCCTCACTCACCAGAGGAGACACACAGGGGAG…	CGQGFSVKSDVITHQRTHTGEKLYVCRECGRGFSWKSHLLIHQRIHTGEKPYVCRECGRGFSWQSVLLTHQRTHTGEKPYVCRECGRGFSRQSVLLTHQRRHTGEKPYVCRECGRGFSRQSVLLTHQRRHTGEKPYVCRECGRGFSWQSVLLSHQRTHTGEKPYVCRECGRGFSWQSVLLTHQRTHTGEKPYVCRECGRGFSNKSHLLRHQRTHTGEKPYVCRECGRGFRDKSHLLSHQRTHTGEKPYVCRECGRGFRDKSHLLRHQRTHTGEKPYVCRECGRGFRDKSNLLSHQRTHTGEKPYVCRECGRGFSNKSHLLRHQRTHTGEKPYVCRECGRGFRNKSHLLRHQRTHTGEKPYVCRECGRGFSDRSSLCYHQRTHTGEKPYVCRE	VKDTWKHIWQVTRQVTRQVTWQVSWQVTNKHRDKHSDKHRDKNSNKHRNKHRDRSY	2	9	A
Dv:c:0422:M14S:D-A	Dv:0422	:A:B:C:D:D:E:C:F:G|g|g:K:G:H:F:I:J	TRUE	FALSE	TGTGGACAAGGTTTCAGTGTTAAATCAGATGTTATTACACACCAAAGGACACATACAGGGGAGAAGCTCTACGTCTGCAGGGAGTGTGGGCGGGGCTTTAGCTGGAAGTCACACCTCCTCATTCACCAGAGGATACACACAGGGGAGAAGCCCTATGTCTGCAGGGAGTGTGGGCGGGGCTTTAGCTGGCAGTCAGTCCTCCTCACTCACCAGAGGACACACACAGGGGAGAAGCCCTATGTCTGCAGGGAGTGTGGGCGGGGCTTTAGCCGGCAGTCAGTCCTCCTCACTCACCAGAGGAGACACACAGGGGAGAAGCCCTATGTCTGCAGGGAGTGTGGGCGGGGCTTTAGCCGGCAGTCAGTCCTCCTCACTCACCAGAGGAGACACACAGGGGAG…	CGQGFSVKSDVITHQRTHTGEKLYVCRECGRGFSWKSHLLIHQRIHTGEKPYVCRECGRGFSWQSVLLTHQRTHTGEKPYVCRECGRGFSRQSVLLTHQRRHTGEKPYVCRECGRGFSRQSVLLTHQRRHTGEKPYVCRECGRGFSWQSVLLSHQRTHTGEKPYVCRECGRGFSWQSVLLTHQRTHTGEKPYVCRECGRGFSNKSHLLRHQRTHTGEKPYVCRECGRGFRDKSHLLRHQRTHTGEKPYVCRECGRGFRDKSHLLRHQRTHTGEKPYVCRECGRGFRDKSHLLRHQRTHTGEKPYVCRECGRGFRDKSHLLSHQRTHTGEKPYVCRECGRGFRDKSHLLRHQRTHTGEKPYVCRECGRGFRDKSNLLSHQRTHTGEKPYVCRECGRGFSN…	VKDTWKHIWQVTRQVTRQVTWQVSWQVTNKHRDKHRDKHRDKHRDKHSDKHRDKNSNKHRNKHRDRSY	2	10	A
Dv:c:0423:M14S:D-A	Dv:0423	:A:B:C:D:D:E:C:F:K:G:F:H:F:H:F:I:J	TRUE	FALSE	TGTGGACAAGGTTTCAGTGTTAAATCAGATGTTATTACACACCAAAGGACACATACAGGGGAGAAGCTCTACGTCTGCAGGGAGTGTGGGCGGGGCTTTAGCTGGAAGTCACACCTCCTCATTCACCAGAGGATACACACAGGGGAGAAGCCCTATGTCTGCAGGGAGTGTGGGCGGGGCTTTAGCTGGCAGTCAGTCCTCCTCACTCACCAGAGGACACACACAGGGGAGAAGCCCTATGTCTGCAGGGAGTGTGGGCGGGGCTTTAGCCGGCAGTCAGTCCTCCTCACTCACCAGAGGAGACACACAGGGGAGAAGCCCTATGTCTGCAGGGAGTGTGGGCGGGGCTTTAGCCGGCAGTCAGTCCTCCTCACTCACCAGAGGAGACACACAGGGGAG…	CGQGFSVKSDVITHQRTHTGEKLYVCRECGRGFSWKSHLLIHQRIHTGEKPYVCRECGRGFSWQSVLLTHQRTHTGEKPYVCRECGRGFSRQSVLLTHQRRHTGEKPYVCRECGRGFSRQSVLLTHQRRHTGEKPYVCRECGRGFSWQSVLLSHQRTHTGEKPYVCRECGRGFSWQSVLLTHQRTHTGEKPYVCRECGRGFSNKSHLLRHQRTHTGEKPYVCRECGRGFRDKSHLLSHQRTHTGEKPYVCRECGRGFRDKSHLLRHQRTHTGEKPYVCRECGRGFSNKSHLLRHQRTHTGEKPYVCRECGRGFRDKSNLLSHQRTHTGEKPYVCRECGRGFSNKSHLLRHQRTHTGEKPYVCRECGRGFRDKSNLLSHQRTHTGEKPYVCRECGRGFSN…	VKDTWKHIWQVTRQVTRQVTWQVSWQVTNKHRDKHSDKHRNKHRDKNSNKHRDKNSNKHRNKHRDRSY	4	8	A
Dv:c:0431:M14S:D-A	Dv:0431	:A:B:C:D:D:D|j:D:D:E:C:F:K:G:H:F:I:J	TRUE	FALSE	TGTGGACAAGGTTTCAGTGTTAAATCAGATGTTATTACACACCAAAGGACACATACAGGGGAGAAGCTCTACGTCTGCAGGGAGTGTGGGCGGGGCTTTAGCTGGAAGTCACACCTCCTCATTCACCAGAGGATACACACAGGGGAGAAGCCCTATGTCTGCAGGGAGTGTGGGCGGGGCTTTAGCTGGCAGTCAGTCCTCCTCACTCACCAGAGGACACACACAGGGGAGAAGCCCTATGTCTGCAGGGAGTGTGGGCGGGGCTTTAGCCGGCAGTCAGTCCTCCTCACTCACCAGAGGAGACACACAGGGGAGAAGCCCTATGTCTGCAGGGAGTGTGGGCGGGGCTTTAGCCGGCAGTCAGTCCTCCTCACTCACCAGAGGAGACACACAGGGGAG…	CGQGFSVKSDVITHQRTHTGEKLYVCRECGRGFSWKSHLLIHQRIHTGEKPYVCRECGRGFSWQSVLLTHQRTHTGEKPYVCRECGRGFSRQSVLLTHQRRHTGEKPYVCRECGRGFSRQSVLLTHQRRHTGEKPYVCRECGRGFSRQSVLLTHQRRHTGEKPYVCRECGRGFSRQSVLLTHQRIHTGEKPYVCRECGRGFSRQSVLLTHQRRHTGEKPYVCRECGRGFSRQSVLLTHQRRHTGEKPYVCRECGRGFSWQSVLLSHQRTHTGEKPYVCRECGRGFSWQSVLLTHQRTHTGEKPYVCRECGRGFSNKSHLLRHQRTHTGEKPYVCRECGRGFRDKSHLLSHQRTHTGEKPYVCRECGRGFRDKSHLLRHQRTHTGEKPYVCRECGRGFRD…	VKDTWKHIWQVTRQVTRQVTRQVTRQVTRQVTRQVTWQVSWQVTNKHRDKHSDKHRDKNSNKHRNKHRDRSY	2	9	A
Dv:c:0434:M14S:D-A	Dv:0434	:A:B:C:D:D:E:C:D|g:K:G:H:F:I:J	TRUE	FALSE	TGTGGACAAGGTTTCAGTGTTAAATCAGATGTTATTACACACCAAAGGACACATACAGGGGAGAAGCTCTACGTCTGCAGGGAGTGTGGGCGGGGCTTTAGCTGGAAGTCACACCTCCTCATTCACCAGAGGATACACACAGGGGAGAAGCCCTATGTCTGCAGGGAGTGTGGGCGGGGCTTTAGCTGGCAGTCAGTCCTCCTCACTCACCAGAGGACACACACAGGGGAGAAGCCCTATGTCTGCAGGGAGTGTGGGCGGGGCTTTAGCCGGCAGTCAGTCCTCCTCACTCACCAGAGGAGACACACAGGGGAGAAGCCCTATGTCTGCAGGGAGTGTGGGCGGGGCTTTAGCCGGCAGTCAGTCCTCCTCACTCACCAGAGGAGACACACAGGGGAG…	CGQGFSVKSDVITHQRTHTGEKLYVCRECGRGFSWKSHLLIHQRIHTGEKPYVCRECGRGFSWQSVLLTHQRTHTGEKPYVCRECGRGFSRQSVLLTHQRRHTGEKPYVCRECGRGFSRQSVLLTHQRRHTGEKPYVCRECGRGFSWQSVLLSHQRTHTGEKPYVCRECGRGFSWQSVLLTHQRTHTGEKPYVCRECGRGFSRQSVLLTHQRRHTGEKPYVCRECGRGFRDKSHLLRHQRTHTGEKPYVCRECGRGFRDKSHLLSHQRTHTGEKPYVCRECGRGFRDKSHLLRHQRTHTGEKPYVCRECGRGFRDKSNLLSHQRTHTGEKPYVCRECGRGFSNKSHLLRHQRTHTGEKPYVCRECGRGFRNKSHLLRHQRTHTGEKPYVCRECGRGFSD…	VKDTWKHIWQVTRQVTRQVTWQVSWQVTRQVTDKHRDKHSDKHRDKNSNKHRNKHRDRSY	2	10	A
Dv:c:0435:M14S:D-A	Dv:0435	:A:B:C:D:D:E:C:F|g:G:H:F:K:G:H:F:I:J	TRUE	FALSE	TGTGGACAAGGTTTCAGTGTTAAATCAGATGTTATTACACACCAAAGGACACATACAGGGGAGAAGCTCTACGTCTGCAGGGAGTGTGGGCGGGGCTTTAGCTGGAAGTCACACCTCCTCATTCACCAGAGGATACACACAGGGGAGAAGCCCTATGTCTGCAGGGAGTGTGGGCGGGGCTTTAGCTGGCAGTCAGTCCTCCTCACTCACCAGAGGACACACACAGGGGAGAAGCCCTATGTCTGCAGGGAGTGTGGGCGGGGCTTTAGCCGGCAGTCAGTCCTCCTCACTCACCAGAGGAGACACACAGGGGAGAAGCCCTATGTCTGCAGGGAGTGTGGGCGGGGCTTTAGCCGGCAGTCAGTCCTCCTCACTCACCAGAGGAGACACACAGGGGAG…	CGQGFSVKSDVITHQRTHTGEKLYVCRECGRGFSWKSHLLIHQRIHTGEKPYVCRECGRGFSWQSVLLTHQRTHTGEKPYVCRECGRGFSRQSVLLTHQRRHTGEKPYVCRECGRGFSRQSVLLTHQRRHTGEKPYVCRECGRGFSWQSVLLSHQRTHTGEKPYVCRECGRGFSWQSVLLTHQRTHTGEKPYVCRECGRGFSNKSHLLRHQRTHTGEKPYVCRECGRGFRDKSHLLRHQRTHTGEKPYVCRECGRGFRDKSHLLRHQRTHTGEKPYVCRECGRGFRDKSNLLSHQRTHTGEKPYVCRECGRGFSNKSHLLRHQRTHTGEKPYVCRECGRGFRDKSHLLSHQRTHTGEKPYVCRECGRGFRDKSHLLRHQRTHTGEKPYVCRECGRGFRD…	VKDTWKHIWQVTRQVTRQVTWQVSWQVTNKHRDKHRDKHRDKNSNKHRDKHSDKHRDKNSNKHRNKHRDRSY	2	9	A
Dv:c:0437:M14S:D-A	Dv:0437	:A:B:C:D:D:E:C:F:K:G|I:F:K:G:H:F:I:J	TRUE	FALSE	TGTGGACAAGGTTTCAGTGTTAAATCAGATGTTATTACACACCAAAGGACACATACAGGGGAGAAGCTCTACGTCTGCAGGGAGTGTGGGCGGGGCTTTAGCTGGAAGTCACACCTCCTCATTCACCAGAGGATACACACAGGGGAGAAGCCCTATGTCTGCAGGGAGTGTGGGCGGGGCTTTAGCTGGCAGTCAGTCCTCCTCACTCACCAGAGGACACACACAGGGGAGAAGCCCTATGTCTGCAGGGAGTGTGGGCGGGGCTTTAGCCGGCAGTCAGTCCTCCTCACTCACCAGAGGAGACACACAGGGGAGAAGCCCTATGTCTGCAGGGAGTGTGGGCGGGGCTTTAGCCGGCAGTCAGTCCTCCTCACTCACCAGAGGAGACACACAGGGGAG…	CGQGFSVKSDVITHQRTHTGEKLYVCRECGRGFSWKSHLLIHQRIHTGEKPYVCRECGRGFSWQSVLLTHQRTHTGEKPYVCRECGRGFSRQSVLLTHQRRHTGEKPYVCRECGRGFSRQSVLLTHQRRHTGEKPYVCRECGRGFSWQSVLLSHQRTHTGEKPYVCRECGRGFSWQSVLLTHQRTHTGEKPYVCRECGRGFSNKSHLLRHQRTHTGEKPYVCRECGRGFRDKSHLLSHQRTHTGEKPYVCRECGRGFRDKSHLLRHQRTHTGEKPYVCRECGRGFSWQSHLLTHQRTHTGEKPYVCRECGRGFSNKSHLLRHQRTHTGEKPYVCRECGRGFRDKSHLLSHQRTHTGEKPYVCRECGRGFRDKSHLLRHQRTHTGEKPYVCRECGRGFRD…	VKDTWKHIWQVTRQVTRQVTWQVSWQVTNKHRDKHSDKHRWQHTNKHRDKHSDKHRDKNSNKHRNKHRDRSY	2	9	A
Dv:c:0439:M14S:D-A	Dv:0439	:A:B:C:D:D:E:C:F:K:G:H:G:K:G:H:F:I:J	TRUE	FALSE	TGTGGACAAGGTTTCAGTGTTAAATCAGATGTTATTACACACCAAAGGACACATACAGGGGAGAAGCTCTACGTCTGCAGGGAGTGTGGGCGGGGCTTTAGCTGGAAGTCACACCTCCTCATTCACCAGAGGATACACACAGGGGAGAAGCCCTATGTCTGCAGGGAGTGTGGGCGGGGCTTTAGCTGGCAGTCAGTCCTCCTCACTCACCAGAGGACACACACAGGGGAGAAGCCCTATGTCTGCAGGGAGTGTGGGCGGGGCTTTAGCCGGCAGTCAGTCCTCCTCACTCACCAGAGGAGACACACAGGGGAGAAGCCCTATGTCTGCAGGGAGTGTGGGCGGGGCTTTAGCCGGCAGTCAGTCCTCCTCACTCACCAGAGGAGACACACAGGGGAG…	CGQGFSVKSDVITHQRTHTGEKLYVCRECGRGFSWKSHLLIHQRIHTGEKPYVCRECGRGFSWQSVLLTHQRTHTGEKPYVCRECGRGFSRQSVLLTHQRRHTGEKPYVCRECGRGFSRQSVLLTHQRRHTGEKPYVCRECGRGFSWQSVLLSHQRTHTGEKPYVCRECGRGFSWQSVLLTHQRTHTGEKPYVCRECGRGFSNKSHLLRHQRTHTGEKPYVCRECGRGFRDKSHLLSHQRTHTGEKPYVCRECGRGFRDKSHLLRHQRTHTGEKPYVCRECGRGFRDKSNLLSHQRTHTGEKPYVCRECGRGFRDKSHLLRHQRTHTGEKPYVCRECGRGFRDKSHLLSHQRTHTGEKPYVCRECGRGFRDKSHLLRHQRTHTGEKPYVCRECGRGFRD…	VKDTWKHIWQVTRQVTRQVTWQVSWQVTNKHRDKHSDKHRDKNSDKHRDKHSDKHRDKNSNKHRNKHRDRSY	2	10	A
Dv:c:0445:M14S:D-A	Dv:0445	:A:B:C:D:D:E:C:F:K:G:H:F:Q|g:G:H:F:I:J	TRUE	FALSE	TGTGGACAAGGTTTCAGTGTTAAATCAGATGTTATTACACACCAAAGGACACATACAGGGGAGAAGCTCTACGTCTGCAGGGAGTGTGGGCGGGGCTTTAGCTGGAAGTCACACCTCCTCATTCACCAGAGGATACACACAGGGGAGAAGCCCTATGTCTGCAGGGAGTGTGGGCGGGGCTTTAGCTGGCAGTCAGTCCTCCTCACTCACCAGAGGACACACACAGGGGAGAAGCCCTATGTCTGCAGGGAGTGTGGGCGGGGCTTTAGCCGGCAGTCAGTCCTCCTCACTCACCAGAGGAGACACACAGGGGAGAAGCCCTATGTCTGCAGGGAGTGTGGGCGGGGCTTTAGCCGGCAGTCAGTCCTCCTCACTCACCAGAGGAGACACACAGGGGAG…	CGQGFSVKSDVITHQRTHTGEKLYVCRECGRGFSWKSHLLIHQRIHTGEKPYVCRECGRGFSWQSVLLTHQRTHTGEKPYVCRECGRGFSRQSVLLTHQRRHTGEKPYVCRECGRGFSRQSVLLTHQRRHTGEKPYVCRECGRGFSWQSVLLSHQRTHTGEKPYVCRECGRGFSWQSVLLTHQRTHTGEKPYVCRECGRGFSNKSHLLRHQRTHTGEKPYVCRECGRGFRDKSHLLSHQRTHTGEKPYVCRECGRGFRDKSHLLRHQRTHTGEKPYVCRECGRGFRDKSNLLSHQRTHTGEKPYVCRECGRGFSNKSHLLRHQRTHTGEKPYVCRECGRGFRNKSHLLRHQRTHTGEKPYVCRECGRGFRDKSHLLRHQRTHTGEKPYVCRECGRGFRD…	VKDTWKHIWQVTRQVTRQVTWQVSWQVTNKHRDKHSDKHRDKNSNKHRNKHRDKHRDKHRDKNSNKHRNKHRDRSY	1	10	A
Dv:c:0446:M14S:D-A	Dv:0446	:A:B:C:D:D:E:C:F:K:G:H|g:F:I:J	TRUE	FALSE	TGTGGACAAGGTTTCAGTGTTAAATCAGATGTTATTACACACCAAAGGACACATACAGGGGAGAAGCTCTACGTCTGCAGGGAGTGTGGGCGGGGCTTTAGCTGGAAGTCACACCTCCTCATTCACCAGAGGATACACACAGGGGAGAAGCCCTATGTCTGCAGGGAGTGTGGGCGGGGCTTTAGCTGGCAGTCAGTCCTCCTCACTCACCAGAGGACACACACAGGGGAGAAGCCCTATGTCTGCAGGGAGTGTGGGCGGGGCTTTAGCCGGCAGTCAGTCCTCCTCACTCACCAGAGGAGACACACAGGGGAGAAGCCCTATGTCTGCAGGGAGTGTGGGCGGGGCTTTAGCCGGCAGTCAGTCCTCCTCACTCACCAGAGGAGACACACAGGGGAG…	CGQGFSVKSDVITHQRTHTGEKLYVCRECGRGFSWKSHLLIHQRIHTGEKPYVCRECGRGFSWQSVLLTHQRTHTGEKPYVCRECGRGFSRQSVLLTHQRRHTGEKPYVCRECGRGFSRQSVLLTHQRRHTGEKPYVCRECGRGFSWQSVLLSHQRTHTGEKPYVCRECGRGFSWQSVLLTHQRTHTGEKPYVCRECGRGFSNKSHLLRHQRTHTGEKPYVCRECGRGFRDKSHLLSHQRTHTGEKPYVCRECGRGFRDKSHLLRHQRTHTGEKPYVCRECGRGFRDKSNLLSHQRTHTGEKPYVCRECGRGFRDKSHLLRHQRTHTGEKPYVCRECGRGFSNKSHLLRHQRTHTGEKPYVCRECGRGFRNKSHLLRHQRTHTGEKPYVCRECGRGFSD…	VKDTWKHIWQVTRQVTRQVTWQVSWQVTNKHRDKHSDKHRDKNSDKHRNKHRNKHRDRSY	5	9	A
Dv:c:0453:M14S:D-A	Dv:0453	:A:B:C:D:D:E:C:F:K:G:H:F:G:H:F:G:H:F:I:J	TRUE	FALSE	TGTGGACAAGGTTTCAGTGTTAAATCAGATGTTATTACACACCAAAGGACACATACAGGGGAGAAGCTCTACGTCTGCAGGGAGTGTGGGCGGGGCTTTAGCTGGAAGTCACACCTCCTCATTCACCAGAGGATACACACAGGGGAGAAGCCCTATGTCTGCAGGGAGTGTGGGCGGGGCTTTAGCTGGCAGTCAGTCCTCCTCACTCACCAGAGGACACACACAGGGGAGAAGCCCTATGTCTGCAGGGAGTGTGGGCGGGGCTTTAGCCGGCAGTCAGTCCTCCTCACTCACCAGAGGAGACACACAGGGGAGAAGCCCTATGTCTGCAGGGAGTGTGGGCGGGGCTTTAGCCGGCAGTCAGTCCTCCTCACTCACCAGAGGAGACACACAGGGGAG…	CGQGFSVKSDVITHQRTHTGEKLYVCRECGRGFSWKSHLLIHQRIHTGEKPYVCRECGRGFSWQSVLLTHQRTHTGEKPYVCRECGRGFSRQSVLLTHQRRHTGEKPYVCRECGRGFSRQSVLLTHQRRHTGEKPYVCRECGRGFSWQSVLLSHQRTHTGEKPYVCRECGRGFSWQSVLLTHQRTHTGEKPYVCRECGRGFSNKSHLLRHQRTHTGEKPYVCRECGRGFRDKSHLLSHQRTHTGEKPYVCRECGRGFRDKSHLLRHQRTHTGEKPYVCRECGRGFRDKSNLLSHQRTHTGEKPYVCRECGRGFSNKSHLLRHQRTHTGEKPYVCRECGRGFRDKSHLLRHQRTHTGEKPYVCRECGRGFRDKSNLLSHQRTHTGEKPYVCRECGRGFSN…	VKDTWKHIWQVTRQVTRQVTWQVSWQVTNKHRDKHSDKHRDKNSNKHRDKHRDKNSNKHRDKHRDKNSNKHRNKHRDRSY	0	11	A
Dv:c:0455:M14S:D-A	Dv:0455	:A:B:C:D:D:E:C:F:K:G:H:F:I:K:K:G:H:F:I:J	TRUE	FALSE	TGTGGACAAGGTTTCAGTGTTAAATCAGATGTTATTACACACCAAAGGACACATACAGGGGAGAAGCTCTACGTCTGCAGGGAGTGTGGGCGGGGCTTTAGCTGGAAGTCACACCTCCTCATTCACCAGAGGATACACACAGGGGAGAAGCCCTATGTCTGCAGGGAGTGTGGGCGGGGCTTTAGCTGGCAGTCAGTCCTCCTCACTCACCAGAGGACACACACAGGGGAGAAGCCCTATGTCTGCAGGGAGTGTGGGCGGGGCTTTAGCCGGCAGTCAGTCCTCCTCACTCACCAGAGGAGACACACAGGGGAGAAGCCCTATGTCTGCAGGGAGTGTGGGCGGGGCTTTAGCCGGCAGTCAGTCCTCCTCACTCACCAGAGGAGACACACAGGGGAG…	CGQGFSVKSDVITHQRTHTGEKLYVCRECGRGFSWKSHLLIHQRIHTGEKPYVCRECGRGFSWQSVLLTHQRTHTGEKPYVCRECGRGFSRQSVLLTHQRRHTGEKPYVCRECGRGFSRQSVLLTHQRRHTGEKPYVCRECGRGFSWQSVLLSHQRTHTGEKPYVCRECGRGFSWQSVLLTHQRTHTGEKPYVCRECGRGFSNKSHLLRHQRTHTGEKPYVCRECGRGFRDKSHLLSHQRTHTGEKPYVCRECGRGFRDKSHLLRHQRTHTGEKPYVCRECGRGFRDKSNLLSHQRTHTGEKPYVCRECGRGFSNKSHLLRHQRTHTGEKPYVCRECGRGFRNKSHLLRHQRTHTGEKPYVCRECGRGFRDKSHLLSHQRTHTGEKPYVCRECGRGFRD…	VKDTWKHIWQVTRQVTRQVTWQVSWQVTNKHRDKHSDKHRDKNSNKHRNKHRDKHSDKHSDKHRDKNSNKHRNKHRDRSY	2	8	A
Dv:c:0465:M14S:D-A	Dv:0465	:A:B:C:D:D:E:C:F:K|s:C:D:D:E:C|g:G:H:F:I:J	TRUE	FALSE	TGTGGACAAGGTTTCAGTGTTAAATCAGATGTTATTACACACCAAAGGACACATACAGGGGAGAAGCTCTACGTCTGCAGGGAGTGTGGGCGGGGCTTTAGCTGGAAGTCACACCTCCTCATTCACCAGAGGATACACACAGGGGAGAAGCCCTATGTCTGCAGGGAGTGTGGGCGGGGCTTTAGCTGGCAGTCAGTCCTCCTCACTCACCAGAGGACACACACAGGGGAGAAGCCCTATGTCTGCAGGGAGTGTGGGCGGGGCTTTAGCCGGCAGTCAGTCCTCCTCACTCACCAGAGGAGACACACAGGGGAGAAGCCCTATGTCTGCAGGGAGTGTGGGCGGGGCTTTAGCCGGCAGTCAGTCCTCCTCACTCACCAGAGGAGACACACAGGGGAG…	CGQGFSVKSDVITHQRTHTGEKLYVCRECGRGFSWKSHLLIHQRIHTGEKPYVCRECGRGFSWQSVLLTHQRTHTGEKPYVCRECGRGFSRQSVLLTHQRRHTGEKPYVCRECGRGFSRQSVLLTHQRRHTGEKPYVCRECGRGFSWQSVLLSHQRTHTGEKPYVCRECGRGFSWQSVLLTHQRTHTGEKPYVCRECGRGFSNKSHLLRHQRTHTGEKPYVCRECGRGFRDKSHLLSHQRTHTGEKPYVCRECGRGFRDKSHLLSHQRTHTGEKPYVCRECGRGFSWQSVLLTHQRTHTGEKPYVCRECGRGFSRQSVLLTHQRRHTGEKPYVCRECGRGFSRQSVLLTHQRRHTGEKPYVCRECGRGFSWQSVLLSHQRTHTGEKPYVCRECGRGFSW…	VKDTWKHIWQVTRQVTRQVTWQVSWQVTNKHRDKHSDKHSWQVTRQVTRQVTWQVSWQVTDKHRDKHRDKNSNKHRNKHRDRSY	1	14	A
Dv:c:0467:M14S:D-A	Dv:0467	:A:B:C:D:D:E:C:F:K:G:H:F:Q:F:F:K:G:H:F:I:J	TRUE	FALSE	TGTGGACAAGGTTTCAGTGTTAAATCAGATGTTATTACACACCAAAGGACACATACAGGGGAGAAGCTCTACGTCTGCAGGGAGTGTGGGCGGGGCTTTAGCTGGAAGTCACACCTCCTCATTCACCAGAGGATACACACAGGGGAGAAGCCCTATGTCTGCAGGGAGTGTGGGCGGGGCTTTAGCTGGCAGTCAGTCCTCCTCACTCACCAGAGGACACACACAGGGGAGAAGCCCTATGTCTGCAGGGAGTGTGGGCGGGGCTTTAGCCGGCAGTCAGTCCTCCTCACTCACCAGAGGAGACACACAGGGGAGAAGCCCTATGTCTGCAGGGAGTGTGGGCGGGGCTTTAGCCGGCAGTCAGTCCTCCTCACTCACCAGAGGAGACACACAGGGGAG…	CGQGFSVKSDVITHQRTHTGEKLYVCRECGRGFSWKSHLLIHQRIHTGEKPYVCRECGRGFSWQSVLLTHQRTHTGEKPYVCRECGRGFSRQSVLLTHQRRHTGEKPYVCRECGRGFSRQSVLLTHQRRHTGEKPYVCRECGRGFSWQSVLLSHQRTHTGEKPYVCRECGRGFSWQSVLLTHQRTHTGEKPYVCRECGRGFSNKSHLLRHQRTHTGEKPYVCRECGRGFRDKSHLLSHQRTHTGEKPYVCRECGRGFRDKSHLLRHQRTHTGEKPYVCRECGRGFRDKSNLLSHQRTHTGEKPYVCRECGRGFSNKSHLLRHQRTHTGEKPYVCRECGRGFRNKSHLLRHQRTHTGEKPYVCRECGRGFSNKSHLLRHQRTHTGEKPYVCRECGRGFSN…	VKDTWKHIWQVTRQVTRQVTWQVSWQVTNKHRDKHSDKHRDKNSNKHRNKHRNKHRNKHRDKHSDKHRDKNSNKHRNKHRDRSY	2	9	A
Dv:c:0470:M14S:D-A	Dv:0470	:A:B:C:D:D:E:C:F|g:F:K:G:H:F:I:J	TRUE	FALSE	TGTGGACAAGGTTTCAGTGTTAAATCAGATGTTATTACACACCAAAGGACACATACAGGGGAGAAGCTCTACGTCTGCAGGGAGTGTGGGCGGGGCTTTAGCTGGAAGTCACACCTCCTCATTCACCAGAGGATACACACAGGGGAGAAGCCCTATGTCTGCAGGGAGTGTGGGCGGGGCTTTAGCTGGCAGTCAGTCCTCCTCACTCACCAGAGGACACACACAGGGGAGAAGCCCTATGTCTGCAGGGAGTGTGGGCGGGGCTTTAGCCGGCAGTCAGTCCTCCTCACTCACCAGAGGAGACACACAGGGGAGAAGCCCTATGTCTGCAGGGAGTGTGGGCGGGGCTTTAGCCGGCAGTCAGTCCTCCTCACTCACCAGAGGAGACACACAGGGGAG…	CGQGFSVKSDVITHQRTHTGEKLYVCRECGRGFSWKSHLLIHQRIHTGEKPYVCRECGRGFSWQSVLLTHQRTHTGEKPYVCRECGRGFSRQSVLLTHQRRHTGEKPYVCRECGRGFSRQSVLLTHQRRHTGEKPYVCRECGRGFSWQSVLLSHQRTHTGEKPYVCRECGRGFSWQSVLLTHQRTHTGEKPYVCRECGRGFSNKSHLLRHQRTHTGEKPYVCRECGRGFRDKSHLLRHQRTHTGEKPYVCRECGRGFSNKSHLLRHQRTHTGEKPYVCRECGRGFRDKSHLLSHQRTHTGEKPYVCRECGRGFRDKSHLLRHQRTHTGEKPYVCRECGRGFRDKSNLLSHQRTHTGEKPYVCRECGRGFSNKSHLLRHQRTHTGEKPYVCRECGRGFRN…	VKDTWKHIWQVTRQVTRQVTWQVSWQVTNKHRDKHRNKHRDKHSDKHRDKNSNKHRNKHRDRSY	2	9	A
Dv:c:0471:M14S:D-A	Dv:0471	:A:B:C:D:D:E:C:F:H|q:C:H:H:H:H:C:K:G:H:F:I:J	TRUE	FALSE	TGTGGACAAGGTTTCAGTGTTAAATCAGATGTTATTACACACCAAAGGACACATACAGGGGAGAAGCTCTACGTCTGCAGGGAGTGTGGGCGGGGCTTTAGCTGGAAGTCACACCTCCTCATTCACCAGAGGATACACACAGGGGAGAAGCCCTATGTCTGCAGGGAGTGTGGGCGGGGCTTTAGCTGGCAGTCAGTCCTCCTCACTCACCAGAGGACACACACAGGGGAGAAGCCCTATGTCTGCAGGGAGTGTGGGCGGGGCTTTAGCCGGCAGTCAGTCCTCCTCACTCACCAGAGGAGACACACAGGGGAGAAGCCCTATGTCTGCAGGGAGTGTGGGCGGGGCTTTAGCCGGCAGTCAGTCCTCCTCACTCACCAGAGGAGACACACAGGGGAG…	CGQGFSVKSDVITHQRTHTGEKLYVCRECGRGFSWKSHLLIHQRIHTGEKPYVCRECGRGFSWQSVLLTHQRTHTGEKPYVCRECGRGFSRQSVLLTHQRRHTGEKPYVCRECGRGFSRQSVLLTHQRRHTGEKPYVCRECGRGFSWQSVLLSHQRTHTGEKPYVCRECGRGFSWQSVLLTHQRTHTGEKPYVCRECGRGFSNKSHLLRHQRTHTGEKPYVCRECGRGFRDKSNLLSHQRTHTGEKPYVCRECGRGFRDKSNLLSHQRTHTGEKPYVCRECGRGFSWQSVLLTHQRTHTGEKPYVCRECGRGFRDKSNLLSHQRTHTGEKPYVCRECGRGFRDKSNLLSHQRTHTGEKPYVCRECGRGFRDKSNLLSHQRTHTGEKPYVCRECGRGFRD…	VKDTWKHIWQVTRQVTRQVTWQVSWQVTNKHRDKNSDKNSWQVTDKNSDKNSDKNSDKNSWQVTDKHSDKHRDKNSNKHRNKHRDRSY	2	8	A
Dv:c:0472:M14S:D-A	Dv:0472	:A:B:C:D:D:E:C:F:K:H:F:G:H:F:I:J	TRUE	FALSE	TGTGGACAAGGTTTCAGTGTTAAATCAGATGTTATTACACACCAAAGGACACATACAGGGGAGAAGCTCTACGTCTGCAGGGAGTGTGGGCGGGGCTTTAGCTGGAAGTCACACCTCCTCATTCACCAGAGGATACACACAGGGGAGAAGCCCTATGTCTGCAGGGAGTGTGGGCGGGGCTTTAGCTGGCAGTCAGTCCTCCTCACTCACCAGAGGACACACACAGGGGAGAAGCCCTATGTCTGCAGGGAGTGTGGGCGGGGCTTTAGCCGGCAGTCAGTCCTCCTCACTCACCAGAGGAGACACACAGGGGAGAAGCCCTATGTCTGCAGGGAGTGTGGGCGGGGCTTTAGCCGGCAGTCAGTCCTCCTCACTCACCAGAGGAGACACACAGGGGAG…	CGQGFSVKSDVITHQRTHTGEKLYVCRECGRGFSWKSHLLIHQRIHTGEKPYVCRECGRGFSWQSVLLTHQRTHTGEKPYVCRECGRGFSRQSVLLTHQRRHTGEKPYVCRECGRGFSRQSVLLTHQRRHTGEKPYVCRECGRGFSWQSVLLSHQRTHTGEKPYVCRECGRGFSWQSVLLTHQRTHTGEKPYVCRECGRGFSNKSHLLRHQRTHTGEKPYVCRECGRGFRDKSHLLSHQRTHTGEKPYVCRECGRGFRDKSNLLSHQRTHTGEKPYVCRECGRGFSNKSHLLRHQRTHTGEKPYVCRECGRGFRDKSHLLRHQRTHTGEKPYVCRECGRGFRDKSNLLSHQRTHTGEKPYVCRECGRGFSNKSHLLRHQRTHTGEKPYVCRECGRGFRN…	VKDTWKHIWQVTRQVTRQVTWQVSWQVTNKHRDKHSDKNSNKHRDKHRDKNSNKHRNKHRDRSY	0	12	A
Dv:c:0477:M14S:D-A	Dv:0477	:A:B:C:D:D:E:C:F:K:G:F:F:H:F:I:J	TRUE	FALSE	TGTGGACAAGGTTTCAGTGTTAAATCAGATGTTATTACACACCAAAGGACACATACAGGGGAGAAGCTCTACGTCTGCAGGGAGTGTGGGCGGGGCTTTAGCTGGAAGTCACACCTCCTCATTCACCAGAGGATACACACAGGGGAGAAGCCCTATGTCTGCAGGGAGTGTGGGCGGGGCTTTAGCTGGCAGTCAGTCCTCCTCACTCACCAGAGGACACACACAGGGGAGAAGCCCTATGTCTGCAGGGAGTGTGGGCGGGGCTTTAGCCGGCAGTCAGTCCTCCTCACTCACCAGAGGAGACACACAGGGGAGAAGCCCTATGTCTGCAGGGAGTGTGGGCGGGGCTTTAGCCGGCAGTCAGTCCTCCTCACTCACCAGAGGAGACACACAGGGGAG…	CGQGFSVKSDVITHQRTHTGEKLYVCRECGRGFSWKSHLLIHQRIHTGEKPYVCRECGRGFSWQSVLLTHQRTHTGEKPYVCRECGRGFSRQSVLLTHQRRHTGEKPYVCRECGRGFSRQSVLLTHQRRHTGEKPYVCRECGRGFSWQSVLLSHQRTHTGEKPYVCRECGRGFSWQSVLLTHQRTHTGEKPYVCRECGRGFSNKSHLLRHQRTHTGEKPYVCRECGRGFRDKSHLLSHQRTHTGEKPYVCRECGRGFRDKSHLLRHQRTHTGEKPYVCRECGRGFSNKSHLLRHQRTHTGEKPYVCRECGRGFSNKSHLLRHQRTHTGEKPYVCRECGRGFRDKSNLLSHQRTHTGEKPYVCRECGRGFSNKSHLLRHQRTHTGEKPYVCRECGRGFRN…	VKDTWKHIWQVTRQVTRQVTWQVSWQVTNKHRDKHSDKHRNKHRNKHRDKNSNKHRNKHRDRSY	1	13	A
Dv:c:0479:M14S:D-A	Dv:0479	:A:B:C:D:D:E:C:F:K:G:H:Q:H:F:I:J	TRUE	FALSE	TGTGGACAAGGTTTCAGTGTTAAATCAGATGTTATTACACACCAAAGGACACATACAGGGGAGAAGCTCTACGTCTGCAGGGAGTGTGGGCGGGGCTTTAGCTGGAAGTCACACCTCCTCATTCACCAGAGGATACACACAGGGGAGAAGCCCTATGTCTGCAGGGAGTGTGGGCGGGGCTTTAGCTGGCAGTCAGTCCTCCTCACTCACCAGAGGACACACACAGGGGAGAAGCCCTATGTCTGCAGGGAGTGTGGGCGGGGCTTTAGCCGGCAGTCAGTCCTCCTCACTCACCAGAGGAGACACACAGGGGAGAAGCCCTATGTCTGCAGGGAGTGTGGGCGGGGCTTTAGCCGGCAGTCAGTCCTCCTCACTCACCAGAGGAGACACACAGGGGAG…	CGQGFSVKSDVITHQRTHTGEKLYVCRECGRGFSWKSHLLIHQRIHTGEKPYVCRECGRGFSWQSVLLTHQRTHTGEKPYVCRECGRGFSRQSVLLTHQRRHTGEKPYVCRECGRGFSRQSVLLTHQRRHTGEKPYVCRECGRGFSWQSVLLSHQRTHTGEKPYVCRECGRGFSWQSVLLTHQRTHTGEKPYVCRECGRGFSNKSHLLRHQRTHTGEKPYVCRECGRGFRDKSHLLSHQRTHTGEKPYVCRECGRGFRDKSHLLRHQRTHTGEKPYVCRECGRGFRDKSNLLSHQRTHTGEKPYVCRECGRGFRNKSHLLRHQRTHTGEKPYVCRECGRGFRDKSNLLSHQRTHTGEKPYVCRECGRGFSNKSHLLRHQRTHTGEKPYVCRECGRGFRN…	VKDTWKHIWQVTRQVTRQVTWQVSWQVTNKHRDKHSDKHRDKNSNKHRDKNSNKHRNKHRDRSY	4	10	A
Dv:c:0489:M16S:D-A	Dv:0489	:A:B:C:D:D:E:C|e:E:C:F:K:G:H:F:I:J	TRUE	FALSE	TGTGGACAAGGTTTCAGTGTTAAATCAGATGTTATTACACACCAAAGGACACATACAGGGGAGAAGCTCTACGTCTGCAGGGAGTGTGGGCGGGGCTTTAGCTGGAAGTCACACCTCCTCATTCACCAGAGGATACACACAGGGGAGAAGCCCTATGTCTGCAGGGAGTGTGGGCGGGGCTTTAGCTGGCAGTCAGTCCTCCTCACTCACCAGAGGACACACACAGGGGAGAAGCCCTATGTCTGCAGGGAGTGTGGGCGGGGCTTTAGCCGGCAGTCAGTCCTCCTCACTCACCAGAGGAGACACACAGGGGAGAAGCCCTATGTCTGCAGGGAGTGTGGGCGGGGCTTTAGCCGGCAGTCAGTCCTCCTCACTCACCAGAGGAGACACACAGGGGAG…	CGQGFSVKSDVITHQRTHTGEKLYVCRECGRGFSWKSHLLIHQRIHTGEKPYVCRECGRGFSWQSVLLTHQRTHTGEKPYVCRECGRGFSRQSVLLTHQRRHTGEKPYVCRECGRGFSRQSVLLTHQRRHTGEKPYVCRECGRGFSWQSVLLSHQRTHTGEKPYVCRECGRGFSWQSVLLTHQRTHTGEKPYVCRECGRGFSRQSVLLIHQRIHTGEKPYVCRECGRGFSWQSVLLSHQRTHTGEKPYVCRECGRGFSWQSVLLTHQRTHTGEKPYVCRECGRGFSNKSHLLRHQRTHTGEKPYVCRECGRGFRDKSHLLSHQRTHTGEKPYVCRECGRGFRDKSHLLRHQRTHTGEKPYVCRECGRGFRDKSNLLSHQRTHTGEKPYVCRECGRGFSN…	VKDTWKHIWQVTRQVTRQVTWQVSWQVTRQVIWQVSWQVTNKHRDKHSDKHRDKNSNKHRNKHRDRSY	2	9	A
Dv:c:0491:M16S:D-A	Dv:0491	:A:B:C:D:D:E:C:F:D:C:F:K:G:H:F:I:J	TRUE	FALSE	TGTGGACAAGGTTTCAGTGTTAAATCAGATGTTATTACACACCAAAGGACACATACAGGGGAGAAGCTCTACGTCTGCAGGGAGTGTGGGCGGGGCTTTAGCTGGAAGTCACACCTCCTCATTCACCAGAGGATACACACAGGGGAGAAGCCCTATGTCTGCAGGGAGTGTGGGCGGGGCTTTAGCTGGCAGTCAGTCCTCCTCACTCACCAGAGGACACACACAGGGGAGAAGCCCTATGTCTGCAGGGAGTGTGGGCGGGGCTTTAGCCGGCAGTCAGTCCTCCTCACTCACCAGAGGAGACACACAGGGGAGAAGCCCTATGTCTGCAGGGAGTGTGGGCGGGGCTTTAGCCGGCAGTCAGTCCTCCTCACTCACCAGAGGAGACACACAGGGGAG…	CGQGFSVKSDVITHQRTHTGEKLYVCRECGRGFSWKSHLLIHQRIHTGEKPYVCRECGRGFSWQSVLLTHQRTHTGEKPYVCRECGRGFSRQSVLLTHQRRHTGEKPYVCRECGRGFSRQSVLLTHQRRHTGEKPYVCRECGRGFSWQSVLLSHQRTHTGEKPYVCRECGRGFSWQSVLLTHQRTHTGEKPYVCRECGRGFSNKSHLLRHQRTHTGEKPYVCRECGRGFSRQSVLLTHQRRHTGEKPYVCRECGRGFSWQSVLLTHQRTHTGEKPYVCRECGRGFSNKSHLLRHQRTHTGEKPYVCRECGRGFRDKSHLLSHQRTHTGEKPYVCRECGRGFRDKSHLLRHQRTHTGEKPYVCRECGRGFRDKSNLLSHQRTHTGEKPYVCRECGRGFSN…	VKDTWKHIWQVTRQVTRQVTWQVSWQVTNKHRRQVTWQVTNKHRDKHSDKHRDKNSNKHRNKHRDRSY	2	9	A
Dv:c:0492:M16S:D-A	Dv:0492	:A:B:C:D:D:E:C:F:K:G:H|h|h|h:F:I:J	TRUE	FALSE	TGTGGACAAGGTTTCAGTGTTAAATCAGATGTTATTACACACCAAAGGACACATACAGGGGAGAAGCTCTACGTCTGCAGGGAGTGTGGGCGGGGCTTTAGCTGGAAGTCACACCTCCTCATTCACCAGAGGATACACACAGGGGAGAAGCCCTATGTCTGCAGGGAGTGTGGGCGGGGCTTTAGCTGGCAGTCAGTCCTCCTCACTCACCAGAGGACACACACAGGGGAGAAGCCCTATGTCTGCAGGGAGTGTGGGCGGGGCTTTAGCCGGCAGTCAGTCCTCCTCACTCACCAGAGGAGACACACAGGGGAGAAGCCCTATGTCTGCAGGGAGTGTGGGCGGGGCTTTAGCCGGCAGTCAGTCCTCCTCACTCACCAGAGGAGACACACAGGGGAG…	CGQGFSVKSDVITHQRTHTGEKLYVCRECGRGFSWKSHLLIHQRIHTGEKPYVCRECGRGFSWQSVLLTHQRTHTGEKPYVCRECGRGFSRQSVLLTHQRRHTGEKPYVCRECGRGFSRQSVLLTHQRRHTGEKPYVCRECGRGFSWQSVLLSHQRTHTGEKPYVCRECGRGFSWQSVLLTHQRTHTGEKPYVCRECGRGFSNKSHLLRHQRTHTGEKPYVCRECGRGFRDKSHLLSHQRTHTGEKPYVCRECGRGFRDKSHLLRHQRTHTGEKPYVCRECGRGFRDKSNLLSHQRTHTGEKPYVCRECGRGFSNKSHLLSHQRTHTGEKPYVCRECGRGFSNKSHLLSHQRTHTGEKPYVCRECGRGFSNKSHLLSHQRTHTGEKPYVCRECGRGFSN…	VKDTWKHIWQVTRQVTRQVTWQVSWQVTNKHRDKHSDKHRDKNSNKHSNKHSNKHSNKHRNKHRDRSY	5	13	A
Dv:c:0493:M16S:D-A	Dv:0493	:A:B:C:D:D:E:C:F:K:G:H|d:G:H:F:I:J	TRUE	FALSE	TGTGGACAAGGTTTCAGTGTTAAATCAGATGTTATTACACACCAAAGGACACATACAGGGGAGAAGCTCTACGTCTGCAGGGAGTGTGGGCGGGGCTTTAGCTGGAAGTCACACCTCCTCATTCACCAGAGGATACACACAGGGGAGAAGCCCTATGTCTGCAGGGAGTGTGGGCGGGGCTTTAGCTGGCAGTCAGTCCTCCTCACTCACCAGAGGACACACACAGGGGAGAAGCCCTATGTCTGCAGGGAGTGTGGGCGGGGCTTTAGCCGGCAGTCAGTCCTCCTCACTCACCAGAGGAGACACACAGGGGAGAAGCCCTATGTCTGCAGGGAGTGTGGGCGGGGCTTTAGCCGGCAGTCAGTCCTCCTCACTCACCAGAGGAGACACACAGGGGAG…	CGQGFSVKSDVITHQRTHTGEKLYVCRECGRGFSWKSHLLIHQRIHTGEKPYVCRECGRGFSWQSVLLTHQRTHTGEKPYVCRECGRGFSRQSVLLTHQRRHTGEKPYVCRECGRGFSRQSVLLTHQRRHTGEKPYVCRECGRGFSWQSVLLSHQRTHTGEKPYVCRECGRGFSWQSVLLTHQRTHTGEKPYVCRECGRGFSNKSHLLRHQRTHTGEKPYVCRECGRGFRDKSHLLSHQRTHTGEKPYVCRECGRGFRDKSHLLRHQRTHTGEKPYVCRECGRGFRDKSNLLSHQRTHTGEKPYVCRECGRGFSNKSHLLRHQRTHTGEKPYVCRECGRGFRDKSHLLRHQRTHTGEKPYVCRECGRGFRDKSNLLSHQRTHTGEKPYVCRECGRGFSN…	VKDTWKHIWQVTRQVTRQVTWQVSWQVTNKHRDKHSDKHRDKNSNKHRDKHRDKNSNKHRNKHRDRSY	0	12	A
Dv:c:0497:M16S:D-A	Dv:0497	:A:B:C:D:D:E:C:F:K|g:I:J	TRUE	FALSE	TGTGGACAAGGTTTCAGTGTTAAATCAGATGTTATTACACACCAAAGGACACATACAGGGGAGAAGCTCTACGTCTGCAGGGAGTGTGGGCGGGGCTTTAGCTGGAAGTCACACCTCCTCATTCACCAGAGGATACACACAGGGGAGAAGCCCTATGTCTGCAGGGAGTGTGGGCGGGGCTTTAGCTGGCAGTCAGTCCTCCTCACTCACCAGAGGACACACACAGGGGAGAAGCCCTATGTCTGCAGGGAGTGTGGGCGGGGCTTTAGCCGGCAGTCAGTCCTCCTCACTCACCAGAGGAGACACACAGGGGAGAAGCCCTATGTCTGCAGGGAGTGTGGGCGGGGCTTTAGCCGGCAGTCAGTCCTCCTCACTCACCAGAGGAGACACACAGGGGAG…	CGQGFSVKSDVITHQRTHTGEKLYVCRECGRGFSWKSHLLIHQRIHTGEKPYVCRECGRGFSWQSVLLTHQRTHTGEKPYVCRECGRGFSRQSVLLTHQRRHTGEKPYVCRECGRGFSRQSVLLTHQRRHTGEKPYVCRECGRGFSWQSVLLSHQRTHTGEKPYVCRECGRGFSWQSVLLTHQRTHTGEKPYVCRECGRGFSNKSHLLRHQRTHTGEKPYVCRECGRGFRDKSHLLSHQRTHTGEKPYVCRECGRGFRDKSHLLRHQRTHTGEKPYVCRECGRGFRNKSHLLRHQRTHTGEKPYVCRECGRGFSDRSSLCYHQRTHTGEKPYVCRE	VKDTWKHIWQVTRQVTRQVTWQVSWQVTNKHRDKHSDKHRNKHRDRSY	7	18	A
Dv:c:0500:M16S:D-A	Dv:0500	:A:B:C:D:D:E:C:F:G:F:G:F:K:G:H:F:I:J	TRUE	FALSE	TGTGGACAAGGTTTCAGTGTTAAATCAGATGTTATTACACACCAAAGGACACATACAGGGGAGAAGCTCTACGTCTGCAGGGAGTGTGGGCGGGGCTTTAGCTGGAAGTCACACCTCCTCATTCACCAGAGGATACACACAGGGGAGAAGCCCTATGTCTGCAGGGAGTGTGGGCGGGGCTTTAGCTGGCAGTCAGTCCTCCTCACTCACCAGAGGACACACACAGGGGAGAAGCCCTATGTCTGCAGGGAGTGTGGGCGGGGCTTTAGCCGGCAGTCAGTCCTCCTCACTCACCAGAGGAGACACACAGGGGAGAAGCCCTATGTCTGCAGGGAGTGTGGGCGGGGCTTTAGCCGGCAGTCAGTCCTCCTCACTCACCAGAGGAGACACACAGGGGAG…	CGQGFSVKSDVITHQRTHTGEKLYVCRECGRGFSWKSHLLIHQRIHTGEKPYVCRECGRGFSWQSVLLTHQRTHTGEKPYVCRECGRGFSRQSVLLTHQRRHTGEKPYVCRECGRGFSRQSVLLTHQRRHTGEKPYVCRECGRGFSWQSVLLSHQRTHTGEKPYVCRECGRGFSWQSVLLTHQRTHTGEKPYVCRECGRGFSNKSHLLRHQRTHTGEKPYVCRECGRGFRDKSHLLRHQRTHTGEKPYVCRECGRGFSNKSHLLRHQRTHTGEKPYVCRECGRGFRDKSHLLRHQRTHTGEKPYVCRECGRGFSNKSHLLRHQRTHTGEKPYVCRECGRGFRDKSHLLSHQRTHTGEKPYVCRECGRGFRDKSHLLRHQRTHTGEKPYVCRECGRGFRD…	VKDTWKHIWQVTRQVTRQVTWQVSWQVTNKHRDKHRNKHRDKHRNKHRDKHSDKHRDKNSNKHRNKHRDRSY	2	9	A
Dv:c:0502:M16S:D-A	Dv:0502	:A:B:C:D:D:E:C:F:K:G:H:F:Q:F:Q:F:I:J	TRUE	FALSE	TGTGGACAAGGTTTCAGTGTTAAATCAGATGTTATTACACACCAAAGGACACATACAGGGGAGAAGCTCTACGTCTGCAGGGAGTGTGGGCGGGGCTTTAGCTGGAAGTCACACCTCCTCATTCACCAGAGGATACACACAGGGGAGAAGCCCTATGTCTGCAGGGAGTGTGGGCGGGGCTTTAGCTGGCAGTCAGTCCTCCTCACTCACCAGAGGACACACACAGGGGAGAAGCCCTATGTCTGCAGGGAGTGTGGGCGGGGCTTTAGCCGGCAGTCAGTCCTCCTCACTCACCAGAGGAGACACACAGGGGAGAAGCCCTATGTCTGCAGGGAGTGTGGGCGGGGCTTTAGCCGGCAGTCAGTCCTCCTCACTCACCAGAGGAGACACACAGGGGAG…	CGQGFSVKSDVITHQRTHTGEKLYVCRECGRGFSWKSHLLIHQRIHTGEKPYVCRECGRGFSWQSVLLTHQRTHTGEKPYVCRECGRGFSRQSVLLTHQRRHTGEKPYVCRECGRGFSRQSVLLTHQRRHTGEKPYVCRECGRGFSWQSVLLSHQRTHTGEKPYVCRECGRGFSWQSVLLTHQRTHTGEKPYVCRECGRGFSNKSHLLRHQRTHTGEKPYVCRECGRGFRDKSHLLSHQRTHTGEKPYVCRECGRGFRDKSHLLRHQRTHTGEKPYVCRECGRGFRDKSNLLSHQRTHTGEKPYVCRECGRGFSNKSHLLRHQRTHTGEKPYVCRECGRGFRNKSHLLRHQRTHTGEKPYVCRECGRGFSNKSHLLRHQRTHTGEKPYVCRECGRGFRN…	VKDTWKHIWQVTRQVTRQVTWQVSWQVTNKHRDKHSDKHRDKNSNKHRNKHRNKHRNKHRNKHRNKHRDRSY	4	11	A
Dv:c:0511:M16S:D-A	Dv:0511	:A:B:C:D:D:E:C|J:D:D:E:C:F:K:G:H:F:I:J	TRUE	FALSE	TGTGGACAAGGTTTCAGTGTTAAATCAGATGTTATTACACACCAAAGGACACATACAGGGGAGAAGCTCTACGTCTGCAGGGAGTGTGGGCGGGGCTTTAGCTGGAAGTCACACCTCCTCATTCACCAGAGGATACACACAGGGGAGAAGCCCTATGTCTGCAGGGAGTGTGGGCGGGGCTTTAGCTGGCAGTCAGTCCTCCTCACTCACCAGAGGACACACACAGGGGAGAAGCCCTATGTCTGCAGGGAGTGTGGGCGGGGCTTTAGCCGGCAGTCAGTCCTCCTCACTCACCAGAGGAGACACACAGGGGAGAAGCCCTATGTCTGCAGGGAGTGTGGGCGGGGCTTTAGCCGGCAGTCAGTCCTCCTCACTCACCAGAGGAGACACACAGGGGAG…	CGQGFSVKSDVITHQRTHTGEKLYVCRECGRGFSWKSHLLIHQRIHTGEKPYVCRECGRGFSWQSVLLTHQRTHTGEKPYVCRECGRGFSRQSVLLTHQRRHTGEKPYVCRECGRGFSRQSVLLTHQRRHTGEKPYVCRECGRGFSWQSVLLSHQRTHTGEKPYVCRECGRGFSWQSVLLTHQRTHTGEKPYVCRECGRGFSWQSVLLIHQRTHTGEKPYVCRECGRGFSRQSVLLTHQRRHTGEKPYVCRECGRGFSRQSVLLTHQRRHTGEKPYVCRECGRGFSWQSVLLSHQRTHTGEKPYVCRECGRGFSWQSVLLTHQRTHTGEKPYVCRECGRGFSNKSHLLRHQRTHTGEKPYVCRECGRGFRDKSHLLSHQRTHTGEKPYVCRECGRGFRD…	VKDTWKHIWQVTRQVTRQVTWQVSWQVTWQVIRQVTRQVTWQVSWQVTNKHRDKHSDKHRDKNSNKHRNKHRDRSY	2	9	A
Dv:c:0514:M16S:D-A	Dv:0514	:A:B:C:D:D:E:C:F:K:G:H:G:G:H:K:H:F:I:J	TRUE	FALSE	TGTGGACAAGGTTTCAGTGTTAAATCAGATGTTATTACACACCAAAGGACACATACAGGGGAGAAGCTCTACGTCTGCAGGGAGTGTGGGCGGGGCTTTAGCTGGAAGTCACACCTCCTCATTCACCAGAGGATACACACAGGGGAGAAGCCCTATGTCTGCAGGGAGTGTGGGCGGGGCTTTAGCTGGCAGTCAGTCCTCCTCACTCACCAGAGGACACACACAGGGGAGAAGCCCTATGTCTGCAGGGAGTGTGGGCGGGGCTTTAGCCGGCAGTCAGTCCTCCTCACTCACCAGAGGAGACACACAGGGGAGAAGCCCTATGTCTGCAGGGAGTGTGGGCGGGGCTTTAGCCGGCAGTCAGTCCTCCTCACTCACCAGAGGAGACACACAGGGGAG…	CGQGFSVKSDVITHQRTHTGEKLYVCRECGRGFSWKSHLLIHQRIHTGEKPYVCRECGRGFSWQSVLLTHQRTHTGEKPYVCRECGRGFSRQSVLLTHQRRHTGEKPYVCRECGRGFSRQSVLLTHQRRHTGEKPYVCRECGRGFSWQSVLLSHQRTHTGEKPYVCRECGRGFSWQSVLLTHQRTHTGEKPYVCRECGRGFSNKSHLLRHQRTHTGEKPYVCRECGRGFRDKSHLLSHQRTHTGEKPYVCRECGRGFRDKSHLLRHQRTHTGEKPYVCRECGRGFRDKSNLLSHQRTHTGEKPYVCRECGRGFRDKSHLLRHQRTHTGEKPYVCRECGRGFRDKSHLLRHQRTHTGEKPYVCRECGRGFRDKSNLLSHQRTHTGEKPYVCRECGRGFRD…	VKDTWKHIWQVTRQVTRQVTWQVSWQVTNKHRDKHSDKHRDKNSDKHRDKHRDKNSDKHSDKNSNKHRNKHRDRSY	4	10	A
Dv:c:0516:M16S:D-A	Dv:0516	:A:B:C:D:D:E:C|d:K:K:G:H:F:I:J	TRUE	FALSE	TGTGGACAAGGTTTCAGTGTTAAATCAGATGTTATTACACACCAAAGGACACATACAGGGGAGAAGCTCTACGTCTGCAGGGAGTGTGGGCGGGGCTTTAGCTGGAAGTCACACCTCCTCATTCACCAGAGGATACACACAGGGGAGAAGCCCTATGTCTGCAGGGAGTGTGGGCGGGGCTTTAGCTGGCAGTCAGTCCTCCTCACTCACCAGAGGACACACACAGGGGAGAAGCCCTATGTCTGCAGGGAGTGTGGGCGGGGCTTTAGCCGGCAGTCAGTCCTCCTCACTCACCAGAGGAGACACACAGGGGAGAAGCCCTATGTCTGCAGGGAGTGTGGGCGGGGCTTTAGCCGGCAGTCAGTCCTCCTCACTCACCAGAGGAGACACACAGGGGAG…	CGQGFSVKSDVITHQRTHTGEKLYVCRECGRGFSWKSHLLIHQRIHTGEKPYVCRECGRGFSWQSVLLTHQRTHTGEKPYVCRECGRGFSRQSVLLTHQRRHTGEKPYVCRECGRGFSRQSVLLTHQRRHTGEKPYVCRECGRGFSWQSVLLSHQRTHTGEKPYVCRECGRGFSWQSVLLTHQRTHTGEKPYVCRECGRGFSNKSHLLRHQRTHTGEKPYVCRECGRGFRDKSHLLSHQRTHTGEKPYVCRECGRGFRDKSHLLSHQRTHTGEKPYVCRECGRGFRDKSHLLRHQRTHTGEKPYVCRECGRGFRDKSNLLSHQRTHTGEKPYVCRECGRGFSNKSHLLRHQRTHTGEKPYVCRECGRGFRNKSHLLRHQRTHTGEKPYVCRECGRGFSD…	VKDTWKHIWQVTRQVTRQVTWQVSWQVTNKHRDKHSDKHSDKHRDKNSNKHRNKHRDRSY	2	8	A
Dv:c:0518:M16S:D-A	Dv:0518	:A:B:C:D:D:E:C:F:K:G|k|g|k:C:K:G:H:F:I:J	TRUE	FALSE	TGTGGACAAGGTTTCAGTGTTAAATCAGATGTTATTACACACCAAAGGACACATACAGGGGAGAAGCTCTACGTCTGCAGGGAGTGTGGGCGGGGCTTTAGCTGGAAGTCACACCTCCTCATTCACCAGAGGATACACACAGGGGAGAAGCCCTATGTCTGCAGGGAGTGTGGGCGGGGCTTTAGCTGGCAGTCAGTCCTCCTCACTCACCAGAGGACACACACAGGGGAGAAGCCCTATGTCTGCAGGGAGTGTGGGCGGGGCTTTAGCCGGCAGTCAGTCCTCCTCACTCACCAGAGGAGACACACAGGGGAGAAGCCCTATGTCTGCAGGGAGTGTGGGCGGGGCTTTAGCCGGCAGTCAGTCCTCCTCACTCACCAGAGGAGACACACAGGGGAG…	CGQGFSVKSDVITHQRTHTGEKLYVCRECGRGFSWKSHLLIHQRIHTGEKPYVCRECGRGFSWQSVLLTHQRTHTGEKPYVCRECGRGFSRQSVLLTHQRRHTGEKPYVCRECGRGFSRQSVLLTHQRRHTGEKPYVCRECGRGFSWQSVLLSHQRTHTGEKPYVCRECGRGFSWQSVLLTHQRTHTGEKPYVCRECGRGFSNKSHLLRHQRTHTGEKPYVCRECGRGFRDKSHLLSHQRTHTGEKPYVCRECGRGFRDKSHLLRHQRTHTGEKPYVCRECGRGFRDKSNLLRHQRTHTGEKPYVCRECGRGFRDKSHLLRHQRTHTGEKPYVCRECGRGFRDKSNLLRHQRTHTGEKPYVCRECGRGFSWQSVLLTHQRTHTGEKPYVCRECGRGFRD…	VKDTWKHIWQVTRQVTRQVTWQVSWQVTNKHRDKHSDKHRDKNRDKHRDKNRWQVTDKHSDKHRDKNSNKHRNKHRDRSY	2	10	A
Dv:c:0521:M16S:D-A	Dv:0521	:A:B:C:D:D:E:C:F:K:G:H:K:F:I:J	TRUE	FALSE	TGTGGACAAGGTTTCAGTGTTAAATCAGATGTTATTACACACCAAAGGACACATACAGGGGAGAAGCTCTACGTCTGCAGGGAGTGTGGGCGGGGCTTTAGCTGGAAGTCACACCTCCTCATTCACCAGAGGATACACACAGGGGAGAAGCCCTATGTCTGCAGGGAGTGTGGGCGGGGCTTTAGCTGGCAGTCAGTCCTCCTCACTCACCAGAGGACACACACAGGGGAGAAGCCCTATGTCTGCAGGGAGTGTGGGCGGGGCTTTAGCCGGCAGTCAGTCCTCCTCACTCACCAGAGGAGACACACAGGGGAGAAGCCCTATGTCTGCAGGGAGTGTGGGCGGGGCTTTAGCCGGCAGTCAGTCCTCCTCACTCACCAGAGGAGACACACAGGGGAG…	CGQGFSVKSDVITHQRTHTGEKLYVCRECGRGFSWKSHLLIHQRIHTGEKPYVCRECGRGFSWQSVLLTHQRTHTGEKPYVCRECGRGFSRQSVLLTHQRRHTGEKPYVCRECGRGFSRQSVLLTHQRRHTGEKPYVCRECGRGFSWQSVLLSHQRTHTGEKPYVCRECGRGFSWQSVLLTHQRTHTGEKPYVCRECGRGFSNKSHLLRHQRTHTGEKPYVCRECGRGFRDKSHLLSHQRTHTGEKPYVCRECGRGFRDKSHLLRHQRTHTGEKPYVCRECGRGFRDKSNLLSHQRTHTGEKPYVCRECGRGFRDKSHLLSHQRTHTGEKPYVCRECGRGFSNKSHLLRHQRTHTGEKPYVCRECGRGFRNKSHLLRHQRTHTGEKPYVCRECGRGFSD…	VKDTWKHIWQVTRQVTRQVTWQVSWQVTNKHRDKHSDKHRDKNSDKHSNKHRNKHRDRSY	4	10	A
Dv:c:0523:M16S:D-A	Dv:0523	:A:B:C:D:D:E:C:F:K:G:F:D:E:C:F:K:G:H:F:I:J	TRUE	FALSE	TGTGGACAAGGTTTCAGTGTTAAATCAGATGTTATTACACACCAAAGGACACATACAGGGGAGAAGCTCTACGTCTGCAGGGAGTGTGGGCGGGGCTTTAGCTGGAAGTCACACCTCCTCATTCACCAGAGGATACACACAGGGGAGAAGCCCTATGTCTGCAGGGAGTGTGGGCGGGGCTTTAGCTGGCAGTCAGTCCTCCTCACTCACCAGAGGACACACACAGGGGAGAAGCCCTATGTCTGCAGGGAGTGTGGGCGGGGCTTTAGCCGGCAGTCAGTCCTCCTCACTCACCAGAGGAGACACACAGGGGAGAAGCCCTATGTCTGCAGGGAGTGTGGGCGGGGCTTTAGCCGGCAGTCAGTCCTCCTCACTCACCAGAGGAGACACACAGGGGAG…	CGQGFSVKSDVITHQRTHTGEKLYVCRECGRGFSWKSHLLIHQRIHTGEKPYVCRECGRGFSWQSVLLTHQRTHTGEKPYVCRECGRGFSRQSVLLTHQRRHTGEKPYVCRECGRGFSRQSVLLTHQRRHTGEKPYVCRECGRGFSWQSVLLSHQRTHTGEKPYVCRECGRGFSWQSVLLTHQRTHTGEKPYVCRECGRGFSNKSHLLRHQRTHTGEKPYVCRECGRGFRDKSHLLSHQRTHTGEKPYVCRECGRGFRDKSHLLRHQRTHTGEKPYVCRECGRGFSNKSHLLRHQRTHTGEKPYVCRECGRGFSRQSVLLTHQRRHTGEKPYVCRECGRGFSWQSVLLSHQRTHTGEKPYVCRECGRGFSWQSVLLTHQRTHTGEKPYVCRECGRGFSN…	VKDTWKHIWQVTRQVTRQVTWQVSWQVTNKHRDKHSDKHRNKHRRQVTWQVSWQVTNKHRDKHSDKHRDKNSNKHRNKHRDRSY	2	9	A
Dv:c:0525:M16S:D-A	Dv:0525	:A:B:C:D:D:E:C:F:K:H:F:K:F:K:G:F:K:G:H:F:I:J	TRUE	FALSE	TGTGGACAAGGTTTCAGTGTTAAATCAGATGTTATTACACACCAAAGGACACATACAGGGGAGAAGCTCTACGTCTGCAGGGAGTGTGGGCGGGGCTTTAGCTGGAAGTCACACCTCCTCATTCACCAGAGGATACACACAGGGGAGAAGCCCTATGTCTGCAGGGAGTGTGGGCGGGGCTTTAGCTGGCAGTCAGTCCTCCTCACTCACCAGAGGACACACACAGGGGAGAAGCCCTATGTCTGCAGGGAGTGTGGGCGGGGCTTTAGCCGGCAGTCAGTCCTCCTCACTCACCAGAGGAGACACACAGGGGAGAAGCCCTATGTCTGCAGGGAGTGTGGGCGGGGCTTTAGCCGGCAGTCAGTCCTCCTCACTCACCAGAGGAGACACACAGGGGAG…	CGQGFSVKSDVITHQRTHTGEKLYVCRECGRGFSWKSHLLIHQRIHTGEKPYVCRECGRGFSWQSVLLTHQRTHTGEKPYVCRECGRGFSRQSVLLTHQRRHTGEKPYVCRECGRGFSRQSVLLTHQRRHTGEKPYVCRECGRGFSWQSVLLSHQRTHTGEKPYVCRECGRGFSWQSVLLTHQRTHTGEKPYVCRECGRGFSNKSHLLRHQRTHTGEKPYVCRECGRGFRDKSHLLSHQRTHTGEKPYVCRECGRGFRDKSNLLSHQRTHTGEKPYVCRECGRGFSNKSHLLRHQRTHTGEKPYVCRECGRGFRDKSHLLSHQRTHTGEKPYVCRECGRGFSNKSHLLRHQRTHTGEKPYVCRECGRGFRDKSHLLSHQRTHTGEKPYVCRECGRGFRD…	VKDTWKHIWQVTRQVTRQVTWQVSWQVTNKHRDKHSDKNSNKHRDKHSNKHRDKHSDKHRNKHRDKHSDKHRDKNSNKHRNKHRDRSY	2	7	A
Dv:c:0528:M16S:D-A	Dv:0528	:A:B:C:D:D:E:C:F:K:G:H|d:F:F:C:F:K:G:H:F:I:J	TRUE	FALSE	TGTGGACAAGGTTTCAGTGTTAAATCAGATGTTATTACACACCAAAGGACACATACAGGGGAGAAGCTCTACGTCTGCAGGGAGTGTGGGCGGGGCTTTAGCTGGAAGTCACACCTCCTCATTCACCAGAGGATACACACAGGGGAGAAGCCCTATGTCTGCAGGGAGTGTGGGCGGGGCTTTAGCTGGCAGTCAGTCCTCCTCACTCACCAGAGGACACACACAGGGGAGAAGCCCTATGTCTGCAGGGAGTGTGGGCGGGGCTTTAGCCGGCAGTCAGTCCTCCTCACTCACCAGAGGAGACACACAGGGGAGAAGCCCTATGTCTGCAGGGAGTGTGGGCGGGGCTTTAGCCGGCAGTCAGTCCTCCTCACTCACCAGAGGAGACACACAGGGGAG…	CGQGFSVKSDVITHQRTHTGEKLYVCRECGRGFSWKSHLLIHQRIHTGEKPYVCRECGRGFSWQSVLLTHQRTHTGEKPYVCRECGRGFSRQSVLLTHQRRHTGEKPYVCRECGRGFSRQSVLLTHQRRHTGEKPYVCRECGRGFSWQSVLLSHQRTHTGEKPYVCRECGRGFSWQSVLLTHQRTHTGEKPYVCRECGRGFSNKSHLLRHQRTHTGEKPYVCRECGRGFRDKSHLLSHQRTHTGEKPYVCRECGRGFRDKSHLLRHQRTHTGEKPYVCRECGRGFRDKSNLLSHQRTHTGEKPYVCRECGRGFSNKSHLLRHQRTHTGEKPYVCRECGRGFSNKSHLLRHQRTHTGEKPYVCRECGRGFSNKSHLLRHQRTHTGEKPYVCRECGRGFSW…	VKDTWKHIWQVTRQVTRQVTWQVSWQVTNKHRDKHSDKHRDKNSNKHRNKHRNKHRWQVTNKHRDKHSDKHRDKNSNKHRNKHRDRSY	2	9	A
Dv:c:0531:M16S:D-A	Dv:0531	:A:B:C:D:D:E:C:F:K:G:K:F:H:F:I:J	TRUE	FALSE	TGTGGACAAGGTTTCAGTGTTAAATCAGATGTTATTACACACCAAAGGACACATACAGGGGAGAAGCTCTACGTCTGCAGGGAGTGTGGGCGGGGCTTTAGCTGGAAGTCACACCTCCTCATTCACCAGAGGATACACACAGGGGAGAAGCCCTATGTCTGCAGGGAGTGTGGGCGGGGCTTTAGCTGGCAGTCAGTCCTCCTCACTCACCAGAGGACACACACAGGGGAGAAGCCCTATGTCTGCAGGGAGTGTGGGCGGGGCTTTAGCCGGCAGTCAGTCCTCCTCACTCACCAGAGGAGACACACAGGGGAGAAGCCCTATGTCTGCAGGGAGTGTGGGCGGGGCTTTAGCCGGCAGTCAGTCCTCCTCACTCACCAGAGGAGACACACAGGGGAG…	CGQGFSVKSDVITHQRTHTGEKLYVCRECGRGFSWKSHLLIHQRIHTGEKPYVCRECGRGFSWQSVLLTHQRTHTGEKPYVCRECGRGFSRQSVLLTHQRRHTGEKPYVCRECGRGFSRQSVLLTHQRRHTGEKPYVCRECGRGFSWQSVLLSHQRTHTGEKPYVCRECGRGFSWQSVLLTHQRTHTGEKPYVCRECGRGFSNKSHLLRHQRTHTGEKPYVCRECGRGFRDKSHLLSHQRTHTGEKPYVCRECGRGFRDKSHLLRHQRTHTGEKPYVCRECGRGFRDKSHLLSHQRTHTGEKPYVCRECGRGFSNKSHLLRHQRTHTGEKPYVCRECGRGFRDKSNLLSHQRTHTGEKPYVCRECGRGFSNKSHLLRHQRTHTGEKPYVCRECGRGFRN…	VKDTWKHIWQVTRQVTRQVTWQVSWQVTNKHRDKHSDKHRDKHSNKHRDKNSNKHRNKHRDRSY	3	11	A
Dv:c:0533:M16S:D-A	Dv:0533	:A:B:C:D:D:E:C:F:K:G:H:H:H:F:I:J	TRUE	FALSE	TGTGGACAAGGTTTCAGTGTTAAATCAGATGTTATTACACACCAAAGGACACATACAGGGGAGAAGCTCTACGTCTGCAGGGAGTGTGGGCGGGGCTTTAGCTGGAAGTCACACCTCCTCATTCACCAGAGGATACACACAGGGGAGAAGCCCTATGTCTGCAGGGAGTGTGGGCGGGGCTTTAGCTGGCAGTCAGTCCTCCTCACTCACCAGAGGACACACACAGGGGAGAAGCCCTATGTCTGCAGGGAGTGTGGGCGGGGCTTTAGCCGGCAGTCAGTCCTCCTCACTCACCAGAGGAGACACACAGGGGAGAAGCCCTATGTCTGCAGGGAGTGTGGGCGGGGCTTTAGCCGGCAGTCAGTCCTCCTCACTCACCAGAGGAGACACACAGGGGAG…	CGQGFSVKSDVITHQRTHTGEKLYVCRECGRGFSWKSHLLIHQRIHTGEKPYVCRECGRGFSWQSVLLTHQRTHTGEKPYVCRECGRGFSRQSVLLTHQRRHTGEKPYVCRECGRGFSRQSVLLTHQRRHTGEKPYVCRECGRGFSWQSVLLSHQRTHTGEKPYVCRECGRGFSWQSVLLTHQRTHTGEKPYVCRECGRGFSNKSHLLRHQRTHTGEKPYVCRECGRGFRDKSHLLSHQRTHTGEKPYVCRECGRGFRDKSHLLRHQRTHTGEKPYVCRECGRGFRDKSNLLSHQRTHTGEKPYVCRECGRGFRDKSNLLSHQRTHTGEKPYVCRECGRGFRDKSNLLSHQRTHTGEKPYVCRECGRGFSNKSHLLRHQRTHTGEKPYVCRECGRGFRN…	VKDTWKHIWQVTRQVTRQVTWQVSWQVTNKHRDKHSDKHRDKNSDKNSDKNSNKHRNKHRDRSY	5	9	A
Dv:c:0534:M16S:D-A	Dv:0534	:A:B:C:D:D:E:C:F:K:G:H:B:C:D:D:E:C:F:K:G:F:I:J	TRUE	FALSE	TGTGGACAAGGTTTCAGTGTTAAATCAGATGTTATTACACACCAAAGGACACATACAGGGGAGAAGCTCTACGTCTGCAGGGAGTGTGGGCGGGGCTTTAGCTGGAAGTCACACCTCCTCATTCACCAGAGGATACACACAGGGGAGAAGCCCTATGTCTGCAGGGAGTGTGGGCGGGGCTTTAGCTGGCAGTCAGTCCTCCTCACTCACCAGAGGACACACACAGGGGAGAAGCCCTATGTCTGCAGGGAGTGTGGGCGGGGCTTTAGCCGGCAGTCAGTCCTCCTCACTCACCAGAGGAGACACACAGGGGAGAAGCCCTATGTCTGCAGGGAGTGTGGGCGGGGCTTTAGCCGGCAGTCAGTCCTCCTCACTCACCAGAGGAGACACACAGGGGAG…	CGQGFSVKSDVITHQRTHTGEKLYVCRECGRGFSWKSHLLIHQRIHTGEKPYVCRECGRGFSWQSVLLTHQRTHTGEKPYVCRECGRGFSRQSVLLTHQRRHTGEKPYVCRECGRGFSRQSVLLTHQRRHTGEKPYVCRECGRGFSWQSVLLSHQRTHTGEKPYVCRECGRGFSWQSVLLTHQRTHTGEKPYVCRECGRGFSNKSHLLRHQRTHTGEKPYVCRECGRGFRDKSHLLSHQRTHTGEKPYVCRECGRGFRDKSHLLRHQRTHTGEKPYVCRECGRGFRDKSNLLSHQRTHTGEKPYVCRECGRGFSWKSHLLIHQRIHTGEKPYVCRECGRGFSWQSVLLTHQRTHTGEKPYVCRECGRGFSRQSVLLTHQRRHTGEKPYVCRECGRGFSR…	VKDTWKHIWQVTRQVTRQVTWQVSWQVTNKHRDKHSDKHRDKNSWKHIWQVTRQVTRQVTWQVSWQVTNKHRDKHSDKHRNKHRNKHRDRSY	3	13	A
Dv:c:0535:M16S:D-A	Dv:0535	:A:B:C:D:D:E:C:F:K:G:H:Q:I:F:I:J	TRUE	FALSE	TGTGGACAAGGTTTCAGTGTTAAATCAGATGTTATTACACACCAAAGGACACATACAGGGGAGAAGCTCTACGTCTGCAGGGAGTGTGGGCGGGGCTTTAGCTGGAAGTCACACCTCCTCATTCACCAGAGGATACACACAGGGGAGAAGCCCTATGTCTGCAGGGAGTGTGGGCGGGGCTTTAGCTGGCAGTCAGTCCTCCTCACTCACCAGAGGACACACACAGGGGAGAAGCCCTATGTCTGCAGGGAGTGTGGGCGGGGCTTTAGCCGGCAGTCAGTCCTCCTCACTCACCAGAGGAGACACACAGGGGAGAAGCCCTATGTCTGCAGGGAGTGTGGGCGGGGCTTTAGCCGGCAGTCAGTCCTCCTCACTCACCAGAGGAGACACACAGGGGAG…	CGQGFSVKSDVITHQRTHTGEKLYVCRECGRGFSWKSHLLIHQRIHTGEKPYVCRECGRGFSWQSVLLTHQRTHTGEKPYVCRECGRGFSRQSVLLTHQRRHTGEKPYVCRECGRGFSRQSVLLTHQRRHTGEKPYVCRECGRGFSWQSVLLSHQRTHTGEKPYVCRECGRGFSWQSVLLTHQRTHTGEKPYVCRECGRGFSNKSHLLRHQRTHTGEKPYVCRECGRGFRDKSHLLSHQRTHTGEKPYVCRECGRGFRDKSHLLRHQRTHTGEKPYVCRECGRGFRDKSNLLSHQRTHTGEKPYVCRECGRGFRNKSHLLRHQRTHTGEKPYVCRECGRGFRNKSHLLRHQRTHTGEKPYVCRECGRGFSNKSHLLRHQRTHTGEKPYVCRECGRGFRN…	VKDTWKHIWQVTRQVTRQVTWQVSWQVTNKHRDKHSDKHRDKNSNKHRNKHRNKHRNKHRDRSY	6	11	A
Dv:c:0539:M16S:D-A	Dv:0539	:A:B:C:D:D:E:C:F:K:G:H:F:Q:H:I:J	TRUE	FALSE	TGTGGACAAGGTTTCAGTGTTAAATCAGATGTTATTACACACCAAAGGACACATACAGGGGAGAAGCTCTACGTCTGCAGGGAGTGTGGGCGGGGCTTTAGCTGGAAGTCACACCTCCTCATTCACCAGAGGATACACACAGGGGAGAAGCCCTATGTCTGCAGGGAGTGTGGGCGGGGCTTTAGCTGGCAGTCAGTCCTCCTCACTCACCAGAGGACACACACAGGGGAGAAGCCCTATGTCTGCAGGGAGTGTGGGCGGGGCTTTAGCCGGCAGTCAGTCCTCCTCACTCACCAGAGGAGACACACAGGGGAGAAGCCCTATGTCTGCAGGGAGTGTGGGCGGGGCTTTAGCCGGCAGTCAGTCCTCCTCACTCACCAGAGGAGACACACAGGGGAG…	CGQGFSVKSDVITHQRTHTGEKLYVCRECGRGFSWKSHLLIHQRIHTGEKPYVCRECGRGFSWQSVLLTHQRTHTGEKPYVCRECGRGFSRQSVLLTHQRRHTGEKPYVCRECGRGFSRQSVLLTHQRRHTGEKPYVCRECGRGFSWQSVLLSHQRTHTGEKPYVCRECGRGFSWQSVLLTHQRTHTGEKPYVCRECGRGFSNKSHLLRHQRTHTGEKPYVCRECGRGFRDKSHLLSHQRTHTGEKPYVCRECGRGFRDKSHLLRHQRTHTGEKPYVCRECGRGFRDKSNLLSHQRTHTGEKPYVCRECGRGFSNKSHLLRHQRTHTGEKPYVCRECGRGFRNKSHLLRHQRTHTGEKPYVCRECGRGFRDKSNLLSHQRTHTGEKPYVCRECGRGFRN…	VKDTWKHIWQVTRQVTRQVTWQVSWQVTNKHRDKHSDKHRDKNSNKHRNKHRDKNSNKHRDRSY	5	8	A
Dv:c:0541:M16S:D-A	Dv:0541	:A:B:C:D:D:E:C:F:K:G:H:F|v:Q:I:J	TRUE	FALSE	TGTGGACAAGGTTTCAGTGTTAAATCAGATGTTATTACACACCAAAGGACACATACAGGGGAGAAGCTCTACGTCTGCAGGGAGTGTGGGCGGGGCTTTAGCTGGAAGTCACACCTCCTCATTCACCAGAGGATACACACAGGGGAGAAGCCCTATGTCTGCAGGGAGTGTGGGCGGGGCTTTAGCTGGCAGTCAGTCCTCCTCACTCACCAGAGGACACACACAGGGGAGAAGCCCTATGTCTGCAGGGAGTGTGGGCGGGGCTTTAGCCGGCAGTCAGTCCTCCTCACTCACCAGAGGAGACACACAGGGGAGAAGCCCTATGTCTGCAGGGAGTGTGGGCGGGGCTTTAGCCGGCAGTCAGTCCTCCTCACTCACCAGAGGAGACACACAGGGGAG…	CGQGFSVKSDVITHQRTHTGEKLYVCRECGRGFSWKSHLLIHQRIHTGEKPYVCRECGRGFSWQSVLLTHQRTHTGEKPYVCRECGRGFSRQSVLLTHQRRHTGEKPYVCRECGRGFSRQSVLLTHQRRHTGEKPYVCRECGRGFSWQSVLLSHQRTHTGEKPYVCRECGRGFSWQSVLLTHQRTHTGEKPYVCRECGRGFSNKSHLLRHQRTHTGEKPYVCRECGRGFRDKSHLLSHQRTHTGEKPYVCRECGRGFRDKSHLLRHQRTHTGEKPYVCRECGRGFRDKSNLLSHQRTHTGEKPYVCRECGRGFSNKSHLLRHQRTHTGEKPYVCRECGRGFRNKSHLLSHQRTHTGEKPYVCRECGRGFRNKSHLLRHQRTHTGEKPYVCRECGRGFRN…	VKDTWKHIWQVTRQVTRQVTWQVSWQVTNKHRDKHSDKHRDKNSNKHRNKHSNKHRNKHRDRSY	6	12	A
Dv:s:0425:M14S:D-A	Dv:0425	:A:B:C:D:D:E:C:F:K:G:H:F:G:H:F:I:J	TRUE	FALSE	TGTGGACAAGGTTTCAGTGTTAAATCAGATGTTATTACACACCAAAGGACACATACAGGGGAGAAGCTCTACGTCTGCAGGGAGTGTGGGCGGGGCTTTAGCTGGAAGTCACACCTCCTCATTCACCAGAGGATACACACAGGGGAGAAGCCCTATGTCTGCAGGGAGTGTGGGCGGGGCTTTAGCTGGCAGTCAGTCCTCCTCACTCACCAGAGGACACACACAGGGGAGAAGCCCTATGTCTGCAGGGAGTGTGGGCGGGGCTTTAGCCGGCAGTCAGTCCTCCTCACTCACCAGAGGAGACACACAGGGGAGAAGCCCTATGTCTGCAGGGAGTGTGGGCGGGGCTTTAGCCGGCAGTCAGTCCTCCTCACTCACCAGAGGAGACACACAGGGGAG…	CGQGFSVKSDVITHQRTHTGEKLYVCRECGRGFSWKSHLLIHQRIHTGEKPYVCRECGRGFSWQSVLLTHQRTHTGEKPYVCRECGRGFSRQSVLLTHQRRHTGEKPYVCRECGRGFSRQSVLLTHQRRHTGEKPYVCRECGRGFSWQSVLLSHQRTHTGEKPYVCRECGRGFSWQSVLLTHQRTHTGEKPYVCRECGRGFSNKSHLLRHQRTHTGEKPYVCRECGRGFRDKSHLLSHQRTHTGEKPYVCRECGRGFRDKSHLLRHQRTHTGEKPYVCRECGRGFRDKSNLLSHQRTHTGEKPYVCRECGRGFSNKSHLLRHQRTHTGEKPYVCRECGRGFRDKSHLLRHQRTHTGEKPYVCRECGRGFRDKSNLLSHQRTHTGEKPYVCRECGRGFSN…	VKDTWKHIWQVTRQVTRQVTWQVSWQVTNKHRDKHSDKHRDKNSNKHRDKHRDKNSNKHRNKHRDRSY	0	12	A
Dv:s:0430:M14S:D-A	Dv:0430	:A:B:C:D:D:D:E:C:F:K:G:H:F:I:J	TRUE	FALSE	TGTGGACAAGGTTTCAGTGTTAAATCAGATGTTATTACACACCAAAGGACACATACAGGGGAGAAGCTCTACGTCTGCAGGGAGTGTGGGCGGGGCTTTAGCTGGAAGTCACACCTCCTCATTCACCAGAGGATACACACAGGGGAGAAGCCCTATGTCTGCAGGGAGTGTGGGCGGGGCTTTAGCTGGCAGTCAGTCCTCCTCACTCACCAGAGGACACACACAGGGGAGAAGCCCTATGTCTGCAGGGAGTGTGGGCGGGGCTTTAGCCGGCAGTCAGTCCTCCTCACTCACCAGAGGAGACACACAGGGGAGAAGCCCTATGTCTGCAGGGAGTGTGGGCGGGGCTTTAGCCGGCAGTCAGTCCTCCTCACTCACCAGAGGAGACACACAGGGGAG…	CGQGFSVKSDVITHQRTHTGEKLYVCRECGRGFSWKSHLLIHQRIHTGEKPYVCRECGRGFSWQSVLLTHQRTHTGEKPYVCRECGRGFSRQSVLLTHQRRHTGEKPYVCRECGRGFSRQSVLLTHQRRHTGEKPYVCRECGRGFSRQSVLLTHQRRHTGEKPYVCRECGRGFSWQSVLLSHQRTHTGEKPYVCRECGRGFSWQSVLLTHQRTHTGEKPYVCRECGRGFSNKSHLLRHQRTHTGEKPYVCRECGRGFRDKSHLLSHQRTHTGEKPYVCRECGRGFRDKSHLLRHQRTHTGEKPYVCRECGRGFRDKSNLLSHQRTHTGEKPYVCRECGRGFSNKSHLLRHQRTHTGEKPYVCRECGRGFRNKSHLLRHQRTHTGEKPYVCRECGRGFSD…	VKDTWKHIWQVTRQVTRQVTRQVTWQVSWQVTNKHRDKHSDKHRDKNSNKHRNKHRDRSY	2	9	A
Dv:s:0432:M14S:D-A	Dv:0432	:A:B:C:D:D:E:C:C:F:K:G:H:F:I:J	TRUE	FALSE	TGTGGACAAGGTTTCAGTGTTAAATCAGATGTTATTACACACCAAAGGACACATACAGGGGAGAAGCTCTACGTCTGCAGGGAGTGTGGGCGGGGCTTTAGCTGGAAGTCACACCTCCTCATTCACCAGAGGATACACACAGGGGAGAAGCCCTATGTCTGCAGGGAGTGTGGGCGGGGCTTTAGCTGGCAGTCAGTCCTCCTCACTCACCAGAGGACACACACAGGGGAGAAGCCCTATGTCTGCAGGGAGTGTGGGCGGGGCTTTAGCCGGCAGTCAGTCCTCCTCACTCACCAGAGGAGACACACAGGGGAGAAGCCCTATGTCTGCAGGGAGTGTGGGCGGGGCTTTAGCCGGCAGTCAGTCCTCCTCACTCACCAGAGGAGACACACAGGGGAG…	CGQGFSVKSDVITHQRTHTGEKLYVCRECGRGFSWKSHLLIHQRIHTGEKPYVCRECGRGFSWQSVLLTHQRTHTGEKPYVCRECGRGFSRQSVLLTHQRRHTGEKPYVCRECGRGFSRQSVLLTHQRRHTGEKPYVCRECGRGFSWQSVLLSHQRTHTGEKPYVCRECGRGFSWQSVLLTHQRTHTGEKPYVCRECGRGFSWQSVLLTHQRTHTGEKPYVCRECGRGFSNKSHLLRHQRTHTGEKPYVCRECGRGFRDKSHLLSHQRTHTGEKPYVCRECGRGFRDKSHLLRHQRTHTGEKPYVCRECGRGFRDKSNLLSHQRTHTGEKPYVCRECGRGFSNKSHLLRHQRTHTGEKPYVCRECGRGFRNKSHLLRHQRTHTGEKPYVCRECGRGFSD…	VKDTWKHIWQVTRQVTRQVTWQVSWQVTWQVTNKHRDKHSDKHRDKNSNKHRNKHRDRSY	2	9	A
Dv:s:0433:M14S:D-A	Dv:0433	:A:B:C:D:D:E:C:D:D:E:C:F:K:G:H:F:I:J	TRUE	FALSE	TGTGGACAAGGTTTCAGTGTTAAATCAGATGTTATTACACACCAAAGGACACATACAGGGGAGAAGCTCTACGTCTGCAGGGAGTGTGGGCGGGGCTTTAGCTGGAAGTCACACCTCCTCATTCACCAGAGGATACACACAGGGGAGAAGCCCTATGTCTGCAGGGAGTGTGGGCGGGGCTTTAGCTGGCAGTCAGTCCTCCTCACTCACCAGAGGACACACACAGGGGAGAAGCCCTATGTCTGCAGGGAGTGTGGGCGGGGCTTTAGCCGGCAGTCAGTCCTCCTCACTCACCAGAGGAGACACACAGGGGAGAAGCCCTATGTCTGCAGGGAGTGTGGGCGGGGCTTTAGCCGGCAGTCAGTCCTCCTCACTCACCAGAGGAGACACACAGGGGAG…	CGQGFSVKSDVITHQRTHTGEKLYVCRECGRGFSWKSHLLIHQRIHTGEKPYVCRECGRGFSWQSVLLTHQRTHTGEKPYVCRECGRGFSRQSVLLTHQRRHTGEKPYVCRECGRGFSRQSVLLTHQRRHTGEKPYVCRECGRGFSWQSVLLSHQRTHTGEKPYVCRECGRGFSWQSVLLTHQRTHTGEKPYVCRECGRGFSRQSVLLTHQRRHTGEKPYVCRECGRGFSRQSVLLTHQRRHTGEKPYVCRECGRGFSWQSVLLSHQRTHTGEKPYVCRECGRGFSWQSVLLTHQRTHTGEKPYVCRECGRGFSNKSHLLRHQRTHTGEKPYVCRECGRGFRDKSHLLSHQRTHTGEKPYVCRECGRGFRDKSHLLRHQRTHTGEKPYVCRECGRGFRD…	VKDTWKHIWQVTRQVTRQVTWQVSWQVTRQVTRQVTWQVSWQVTNKHRDKHSDKHRDKNSNKHRNKHRDRSY	2	9	A
Dv:s:0436:M14S:D-A	Dv:0436	:A:B:C:D:D:E:C:F:F:K:G:H:F:I:J	TRUE	FALSE	TGTGGACAAGGTTTCAGTGTTAAATCAGATGTTATTACACACCAAAGGACACATACAGGGGAGAAGCTCTACGTCTGCAGGGAGTGTGGGCGGGGCTTTAGCTGGAAGTCACACCTCCTCATTCACCAGAGGATACACACAGGGGAGAAGCCCTATGTCTGCAGGGAGTGTGGGCGGGGCTTTAGCTGGCAGTCAGTCCTCCTCACTCACCAGAGGACACACACAGGGGAGAAGCCCTATGTCTGCAGGGAGTGTGGGCGGGGCTTTAGCCGGCAGTCAGTCCTCCTCACTCACCAGAGGAGACACACAGGGGAGAAGCCCTATGTCTGCAGGGAGTGTGGGCGGGGCTTTAGCCGGCAGTCAGTCCTCCTCACTCACCAGAGGAGACACACAGGGGAG…	CGQGFSVKSDVITHQRTHTGEKLYVCRECGRGFSWKSHLLIHQRIHTGEKPYVCRECGRGFSWQSVLLTHQRTHTGEKPYVCRECGRGFSRQSVLLTHQRRHTGEKPYVCRECGRGFSRQSVLLTHQRRHTGEKPYVCRECGRGFSWQSVLLSHQRTHTGEKPYVCRECGRGFSWQSVLLTHQRTHTGEKPYVCRECGRGFSNKSHLLRHQRTHTGEKPYVCRECGRGFSNKSHLLRHQRTHTGEKPYVCRECGRGFRDKSHLLSHQRTHTGEKPYVCRECGRGFRDKSHLLRHQRTHTGEKPYVCRECGRGFRDKSNLLSHQRTHTGEKPYVCRECGRGFSNKSHLLRHQRTHTGEKPYVCRECGRGFRNKSHLLRHQRTHTGEKPYVCRECGRGFSD…	VKDTWKHIWQVTRQVTRQVTWQVSWQVTNKHRNKHRDKHSDKHRDKNSNKHRNKHRDRSY	2	9	A
Dv:s:0438:M14S:D-A	Dv:0438	:A:B:C:D:D:E:C:F:K:K:G:H:F:I:J	TRUE	FALSE	TGTGGACAAGGTTTCAGTGTTAAATCAGATGTTATTACACACCAAAGGACACATACAGGGGAGAAGCTCTACGTCTGCAGGGAGTGTGGGCGGGGCTTTAGCTGGAAGTCACACCTCCTCATTCACCAGAGGATACACACAGGGGAGAAGCCCTATGTCTGCAGGGAGTGTGGGCGGGGCTTTAGCTGGCAGTCAGTCCTCCTCACTCACCAGAGGACACACACAGGGGAGAAGCCCTATGTCTGCAGGGAGTGTGGGCGGGGCTTTAGCCGGCAGTCAGTCCTCCTCACTCACCAGAGGAGACACACAGGGGAGAAGCCCTATGTCTGCAGGGAGTGTGGGCGGGGCTTTAGCCGGCAGTCAGTCCTCCTCACTCACCAGAGGAGACACACAGGGGAG…	CGQGFSVKSDVITHQRTHTGEKLYVCRECGRGFSWKSHLLIHQRIHTGEKPYVCRECGRGFSWQSVLLTHQRTHTGEKPYVCRECGRGFSRQSVLLTHQRRHTGEKPYVCRECGRGFSRQSVLLTHQRRHTGEKPYVCRECGRGFSWQSVLLSHQRTHTGEKPYVCRECGRGFSWQSVLLTHQRTHTGEKPYVCRECGRGFSNKSHLLRHQRTHTGEKPYVCRECGRGFRDKSHLLSHQRTHTGEKPYVCRECGRGFRDKSHLLSHQRTHTGEKPYVCRECGRGFRDKSHLLRHQRTHTGEKPYVCRECGRGFRDKSNLLSHQRTHTGEKPYVCRECGRGFSNKSHLLRHQRTHTGEKPYVCRECGRGFRNKSHLLRHQRTHTGEKPYVCRECGRGFSD…	VKDTWKHIWQVTRQVTRQVTWQVSWQVTNKHRDKHSDKHSDKHRDKNSNKHRNKHRDRSY	2	8	A
Dv:s:0440:M14S:D-A	Dv:0440	:A:B:C:D:D:E:C:F:K:G:G:H:F:I:J	TRUE	FALSE	TGTGGACAAGGTTTCAGTGTTAAATCAGATGTTATTACACACCAAAGGACACATACAGGGGAGAAGCTCTACGTCTGCAGGGAGTGTGGGCGGGGCTTTAGCTGGAAGTCACACCTCCTCATTCACCAGAGGATACACACAGGGGAGAAGCCCTATGTCTGCAGGGAGTGTGGGCGGGGCTTTAGCTGGCAGTCAGTCCTCCTCACTCACCAGAGGACACACACAGGGGAGAAGCCCTATGTCTGCAGGGAGTGTGGGCGGGGCTTTAGCCGGCAGTCAGTCCTCCTCACTCACCAGAGGAGACACACAGGGGAGAAGCCCTATGTCTGCAGGGAGTGTGGGCGGGGCTTTAGCCGGCAGTCAGTCCTCCTCACTCACCAGAGGAGACACACAGGGGAG…	CGQGFSVKSDVITHQRTHTGEKLYVCRECGRGFSWKSHLLIHQRIHTGEKPYVCRECGRGFSWQSVLLTHQRTHTGEKPYVCRECGRGFSRQSVLLTHQRRHTGEKPYVCRECGRGFSRQSVLLTHQRRHTGEKPYVCRECGRGFSWQSVLLSHQRTHTGEKPYVCRECGRGFSWQSVLLTHQRTHTGEKPYVCRECGRGFSNKSHLLRHQRTHTGEKPYVCRECGRGFRDKSHLLSHQRTHTGEKPYVCRECGRGFRDKSHLLRHQRTHTGEKPYVCRECGRGFRDKSHLLRHQRTHTGEKPYVCRECGRGFRDKSNLLSHQRTHTGEKPYVCRECGRGFSNKSHLLRHQRTHTGEKPYVCRECGRGFRNKSHLLRHQRTHTGEKPYVCRECGRGFSD…	VKDTWKHIWQVTRQVTRQVTWQVSWQVTNKHRDKHSDKHRDKHRDKNSNKHRNKHRDRSY	1	9	A
Dv:s:0441:M14S:D-A	Dv:0441	:A:B:C:D:D:E:C:F:K:G:H:F:Q:G:H:F:I:J	TRUE	FALSE	TGTGGACAAGGTTTCAGTGTTAAATCAGATGTTATTACACACCAAAGGACACATACAGGGGAGAAGCTCTACGTCTGCAGGGAGTGTGGGCGGGGCTTTAGCTGGAAGTCACACCTCCTCATTCACCAGAGGATACACACAGGGGAGAAGCCCTATGTCTGCAGGGAGTGTGGGCGGGGCTTTAGCTGGCAGTCAGTCCTCCTCACTCACCAGAGGACACACACAGGGGAGAAGCCCTATGTCTGCAGGGAGTGTGGGCGGGGCTTTAGCCGGCAGTCAGTCCTCCTCACTCACCAGAGGAGACACACAGGGGAGAAGCCCTATGTCTGCAGGGAGTGTGGGCGGGGCTTTAGCCGGCAGTCAGTCCTCCTCACTCACCAGAGGAGACACACAGGGGAG…	CGQGFSVKSDVITHQRTHTGEKLYVCRECGRGFSWKSHLLIHQRIHTGEKPYVCRECGRGFSWQSVLLTHQRTHTGEKPYVCRECGRGFSRQSVLLTHQRRHTGEKPYVCRECGRGFSRQSVLLTHQRRHTGEKPYVCRECGRGFSWQSVLLSHQRTHTGEKPYVCRECGRGFSWQSVLLTHQRTHTGEKPYVCRECGRGFSNKSHLLRHQRTHTGEKPYVCRECGRGFRDKSHLLSHQRTHTGEKPYVCRECGRGFRDKSHLLRHQRTHTGEKPYVCRECGRGFRDKSNLLSHQRTHTGEKPYVCRECGRGFSNKSHLLRHQRTHTGEKPYVCRECGRGFRNKSHLLRHQRTHTGEKPYVCRECGRGFRDKSHLLRHQRTHTGEKPYVCRECGRGFRD…	VKDTWKHIWQVTRQVTRQVTWQVSWQVTNKHRDKHSDKHRDKNSNKHRNKHRDKHRDKNSNKHRNKHRDRSY	0	11	A
Dv:s:0442:M14S:D-A	Dv:0442	:A:B:C:D:D:E:C:F:K:G:U:H:F:I:J	TRUE	FALSE	TGTGGACAAGGTTTCAGTGTTAAATCAGATGTTATTACACACCAAAGGACACATACAGGGGAGAAGCTCTACGTCTGCAGGGAGTGTGGGCGGGGCTTTAGCTGGAAGTCACACCTCCTCATTCACCAGAGGATACACACAGGGGAGAAGCCCTATGTCTGCAGGGAGTGTGGGCGGGGCTTTAGCTGGCAGTCAGTCCTCCTCACTCACCAGAGGACACACACAGGGGAGAAGCCCTATGTCTGCAGGGAGTGTGGGCGGGGCTTTAGCCGGCAGTCAGTCCTCCTCACTCACCAGAGGAGACACACAGGGGAGAAGCCCTATGTCTGCAGGGAGTGTGGGCGGGGCTTTAGCCGGCAGTCAGTCCTCCTCACTCACCAGAGGAGACACACAGGGGAG…	CGQGFSVKSDVITHQRTHTGEKLYVCRECGRGFSWKSHLLIHQRIHTGEKPYVCRECGRGFSWQSVLLTHQRTHTGEKPYVCRECGRGFSRQSVLLTHQRRHTGEKPYVCRECGRGFSRQSVLLTHQRRHTGEKPYVCRECGRGFSWQSVLLSHQRTHTGEKPYVCRECGRGFSWQSVLLTHQRTHTGEKPYVCRECGRGFSNKSHLLRHQRTHTGEKPYVCRECGRGFRDKSHLLSHQRTHTGEKPYVCRECGRGFRDKSHLLRHQRTHTGEKPYVCRECGRGFSDKSHLLRHQRTHTGEKPYVCRECGRGFRDKSNLLSHQRTHTGEKPYVCRECGRGFSNKSHLLRHQRTHTGEKPYVCRECGRGFRNKSHLLRHQRTHTGEKPYVCRECGRGFSD…	VKDTWKHIWQVTRQVTRQVTWQVSWQVTNKHRDKHSDKHRDKHRDKNSNKHRNKHRDRSY	1	9	A
Dv:s:0444:M14S:D-A	Dv:0444	:A:B:C:D:D:E:C:F:K:G:H:H:F:I:J	TRUE	FALSE	TGTGGACAAGGTTTCAGTGTTAAATCAGATGTTATTACACACCAAAGGACACATACAGGGGAGAAGCTCTACGTCTGCAGGGAGTGTGGGCGGGGCTTTAGCTGGAAGTCACACCTCCTCATTCACCAGAGGATACACACAGGGGAGAAGCCCTATGTCTGCAGGGAGTGTGGGCGGGGCTTTAGCTGGCAGTCAGTCCTCCTCACTCACCAGAGGACACACACAGGGGAGAAGCCCTATGTCTGCAGGGAGTGTGGGCGGGGCTTTAGCCGGCAGTCAGTCCTCCTCACTCACCAGAGGAGACACACAGGGGAGAAGCCCTATGTCTGCAGGGAGTGTGGGCGGGGCTTTAGCCGGCAGTCAGTCCTCCTCACTCACCAGAGGAGACACACAGGGGAG…	CGQGFSVKSDVITHQRTHTGEKLYVCRECGRGFSWKSHLLIHQRIHTGEKPYVCRECGRGFSWQSVLLTHQRTHTGEKPYVCRECGRGFSRQSVLLTHQRRHTGEKPYVCRECGRGFSRQSVLLTHQRRHTGEKPYVCRECGRGFSWQSVLLSHQRTHTGEKPYVCRECGRGFSWQSVLLTHQRTHTGEKPYVCRECGRGFSNKSHLLRHQRTHTGEKPYVCRECGRGFRDKSHLLSHQRTHTGEKPYVCRECGRGFRDKSHLLRHQRTHTGEKPYVCRECGRGFRDKSNLLSHQRTHTGEKPYVCRECGRGFRDKSNLLSHQRTHTGEKPYVCRECGRGFSNKSHLLRHQRTHTGEKPYVCRECGRGFRNKSHLLRHQRTHTGEKPYVCRECGRGFSD…	VKDTWKHIWQVTRQVTRQVTWQVSWQVTNKHRDKHSDKHRDKNSDKNSNKHRNKHRDRSY	3	10	A
Dv:s:0448:M14S:D-A	Dv:0448	:A:B:C:D:D:E:C:F:K:G:H:F:F:I:J	TRUE	FALSE	TGTGGACAAGGTTTCAGTGTTAAATCAGATGTTATTACACACCAAAGGACACATACAGGGGAGAAGCTCTACGTCTGCAGGGAGTGTGGGCGGGGCTTTAGCTGGAAGTCACACCTCCTCATTCACCAGAGGATACACACAGGGGAGAAGCCCTATGTCTGCAGGGAGTGTGGGCGGGGCTTTAGCTGGCAGTCAGTCCTCCTCACTCACCAGAGGACACACACAGGGGAGAAGCCCTATGTCTGCAGGGAGTGTGGGCGGGGCTTTAGCCGGCAGTCAGTCCTCCTCACTCACCAGAGGAGACACACAGGGGAGAAGCCCTATGTCTGCAGGGAGTGTGGGCGGGGCTTTAGCCGGCAGTCAGTCCTCCTCACTCACCAGAGGAGACACACAGGGGAG…	CGQGFSVKSDVITHQRTHTGEKLYVCRECGRGFSWKSHLLIHQRIHTGEKPYVCRECGRGFSWQSVLLTHQRTHTGEKPYVCRECGRGFSRQSVLLTHQRRHTGEKPYVCRECGRGFSRQSVLLTHQRRHTGEKPYVCRECGRGFSWQSVLLSHQRTHTGEKPYVCRECGRGFSWQSVLLTHQRTHTGEKPYVCRECGRGFSNKSHLLRHQRTHTGEKPYVCRECGRGFRDKSHLLSHQRTHTGEKPYVCRECGRGFRDKSHLLRHQRTHTGEKPYVCRECGRGFRDKSNLLSHQRTHTGEKPYVCRECGRGFSNKSHLLRHQRTHTGEKPYVCRECGRGFSNKSHLLRHQRTHTGEKPYVCRECGRGFRNKSHLLRHQRTHTGEKPYVCRECGRGFSD…	VKDTWKHIWQVTRQVTRQVTWQVSWQVTNKHRDKHSDKHRDKNSNKHRNKHRNKHRDRSY	6	9	A
Dv:s:0450:M14S:D-A	Dv:0450	:A:B:C:D:D:E:C:F:K:G:H:F:Q:I:J	TRUE	FALSE	TGTGGACAAGGTTTCAGTGTTAAATCAGATGTTATTACACACCAAAGGACACATACAGGGGAGAAGCTCTACGTCTGCAGGGAGTGTGGGCGGGGCTTTAGCTGGAAGTCACACCTCCTCATTCACCAGAGGATACACACAGGGGAGAAGCCCTATGTCTGCAGGGAGTGTGGGCGGGGCTTTAGCTGGCAGTCAGTCCTCCTCACTCACCAGAGGACACACACAGGGGAGAAGCCCTATGTCTGCAGGGAGTGTGGGCGGGGCTTTAGCCGGCAGTCAGTCCTCCTCACTCACCAGAGGAGACACACAGGGGAGAAGCCCTATGTCTGCAGGGAGTGTGGGCGGGGCTTTAGCCGGCAGTCAGTCCTCCTCACTCACCAGAGGAGACACACAGGGGAG…	CGQGFSVKSDVITHQRTHTGEKLYVCRECGRGFSWKSHLLIHQRIHTGEKPYVCRECGRGFSWQSVLLTHQRTHTGEKPYVCRECGRGFSRQSVLLTHQRRHTGEKPYVCRECGRGFSRQSVLLTHQRRHTGEKPYVCRECGRGFSWQSVLLSHQRTHTGEKPYVCRECGRGFSWQSVLLTHQRTHTGEKPYVCRECGRGFSNKSHLLRHQRTHTGEKPYVCRECGRGFRDKSHLLSHQRTHTGEKPYVCRECGRGFRDKSHLLRHQRTHTGEKPYVCRECGRGFRDKSNLLSHQRTHTGEKPYVCRECGRGFSNKSHLLRHQRTHTGEKPYVCRECGRGFRNKSHLLRHQRTHTGEKPYVCRECGRGFRNKSHLLRHQRTHTGEKPYVCRECGRGFSD…	VKDTWKHIWQVTRQVTRQVTWQVSWQVTNKHRDKHSDKHRDKNSNKHRNKHRNKHRDRSY	6	9	A
Dv:s:0451:M14S:D-A	Dv:0451	:A:B:C:D:D:E:C:F:K:D:D:E:C:F:K:G:H:F:I:J	TRUE	FALSE	TGTGGACAAGGTTTCAGTGTTAAATCAGATGTTATTACACACCAAAGGACACATACAGGGGAGAAGCTCTACGTCTGCAGGGAGTGTGGGCGGGGCTTTAGCTGGAAGTCACACCTCCTCATTCACCAGAGGATACACACAGGGGAGAAGCCCTATGTCTGCAGGGAGTGTGGGCGGGGCTTTAGCTGGCAGTCAGTCCTCCTCACTCACCAGAGGACACACACAGGGGAGAAGCCCTATGTCTGCAGGGAGTGTGGGCGGGGCTTTAGCCGGCAGTCAGTCCTCCTCACTCACCAGAGGAGACACACAGGGGAGAAGCCCTATGTCTGCAGGGAGTGTGGGCGGGGCTTTAGCCGGCAGTCAGTCCTCCTCACTCACCAGAGGAGACACACAGGGGAG…	CGQGFSVKSDVITHQRTHTGEKLYVCRECGRGFSWKSHLLIHQRIHTGEKPYVCRECGRGFSWQSVLLTHQRTHTGEKPYVCRECGRGFSRQSVLLTHQRRHTGEKPYVCRECGRGFSRQSVLLTHQRRHTGEKPYVCRECGRGFSWQSVLLSHQRTHTGEKPYVCRECGRGFSWQSVLLTHQRTHTGEKPYVCRECGRGFSNKSHLLRHQRTHTGEKPYVCRECGRGFRDKSHLLSHQRTHTGEKPYVCRECGRGFSRQSVLLTHQRRHTGEKPYVCRECGRGFSRQSVLLTHQRRHTGEKPYVCRECGRGFSWQSVLLSHQRTHTGEKPYVCRECGRGFSWQSVLLTHQRTHTGEKPYVCRECGRGFSNKSHLLRHQRTHTGEKPYVCRECGRGFRD…	VKDTWKHIWQVTRQVTRQVTWQVSWQVTNKHRDKHSRQVTRQVTWQVSWQVTNKHRDKHSDKHRDKNSNKHRNKHRDRSY	2	9	A
Dv:s:0468:M14S:D-A	Dv:0468	:A:B:C:D:D:E:C:F:C:F:K:G:H:F:I:J	TRUE	FALSE	TGTGGACAAGGTTTCAGTGTTAAATCAGATGTTATTACACACCAAAGGACACATACAGGGGAGAAGCTCTACGTCTGCAGGGAGTGTGGGCGGGGCTTTAGCTGGAAGTCACACCTCCTCATTCACCAGAGGATACACACAGGGGAGAAGCCCTATGTCTGCAGGGAGTGTGGGCGGGGCTTTAGCTGGCAGTCAGTCCTCCTCACTCACCAGAGGACACACACAGGGGAGAAGCCCTATGTCTGCAGGGAGTGTGGGCGGGGCTTTAGCCGGCAGTCAGTCCTCCTCACTCACCAGAGGAGACACACAGGGGAGAAGCCCTATGTCTGCAGGGAGTGTGGGCGGGGCTTTAGCCGGCAGTCAGTCCTCCTCACTCACCAGAGGAGACACACAGGGGAG…	CGQGFSVKSDVITHQRTHTGEKLYVCRECGRGFSWKSHLLIHQRIHTGEKPYVCRECGRGFSWQSVLLTHQRTHTGEKPYVCRECGRGFSRQSVLLTHQRRHTGEKPYVCRECGRGFSRQSVLLTHQRRHTGEKPYVCRECGRGFSWQSVLLSHQRTHTGEKPYVCRECGRGFSWQSVLLTHQRTHTGEKPYVCRECGRGFSNKSHLLRHQRTHTGEKPYVCRECGRGFSWQSVLLTHQRTHTGEKPYVCRECGRGFSNKSHLLRHQRTHTGEKPYVCRECGRGFRDKSHLLSHQRTHTGEKPYVCRECGRGFRDKSHLLRHQRTHTGEKPYVCRECGRGFRDKSNLLSHQRTHTGEKPYVCRECGRGFSNKSHLLRHQRTHTGEKPYVCRECGRGFRN…	VKDTWKHIWQVTRQVTRQVTWQVSWQVTNKHRWQVTNKHRDKHSDKHRDKNSNKHRNKHRDRSY	2	9	A
Dv:s:0475:M14S:D-A	Dv:0475	:A:B:C:D:D:E:C:F:K:G:K:G:H:F:I:J	TRUE	FALSE	TGTGGACAAGGTTTCAGTGTTAAATCAGATGTTATTACACACCAAAGGACACATACAGGGGAGAAGCTCTACGTCTGCAGGGAGTGTGGGCGGGGCTTTAGCTGGAAGTCACACCTCCTCATTCACCAGAGGATACACACAGGGGAGAAGCCCTATGTCTGCAGGGAGTGTGGGCGGGGCTTTAGCTGGCAGTCAGTCCTCCTCACTCACCAGAGGACACACACAGGGGAGAAGCCCTATGTCTGCAGGGAGTGTGGGCGGGGCTTTAGCCGGCAGTCAGTCCTCCTCACTCACCAGAGGAGACACACAGGGGAGAAGCCCTATGTCTGCAGGGAGTGTGGGCGGGGCTTTAGCCGGCAGTCAGTCCTCCTCACTCACCAGAGGAGACACACAGGGGAG…	CGQGFSVKSDVITHQRTHTGEKLYVCRECGRGFSWKSHLLIHQRIHTGEKPYVCRECGRGFSWQSVLLTHQRTHTGEKPYVCRECGRGFSRQSVLLTHQRRHTGEKPYVCRECGRGFSRQSVLLTHQRRHTGEKPYVCRECGRGFSWQSVLLSHQRTHTGEKPYVCRECGRGFSWQSVLLTHQRTHTGEKPYVCRECGRGFSNKSHLLRHQRTHTGEKPYVCRECGRGFRDKSHLLSHQRTHTGEKPYVCRECGRGFRDKSHLLRHQRTHTGEKPYVCRECGRGFRDKSHLLSHQRTHTGEKPYVCRECGRGFRDKSHLLRHQRTHTGEKPYVCRECGRGFRDKSNLLSHQRTHTGEKPYVCRECGRGFSNKSHLLRHQRTHTGEKPYVCRECGRGFRN…	VKDTWKHIWQVTRQVTRQVTWQVSWQVTNKHRDKHSDKHRDKHSDKHRDKNSNKHRNKHRDRSY	2	10	A
Dv:s:0478:M14S:D-A	Dv:0478	:A:B:C:D:D:E:C:F:K:G:H:F:I|x:E:C:F:K:G:H:F:I:J	TRUE	FALSE	TGTGGACAAGGTTTCAGTGTTAAATCAGATGTTATTACACACCAAAGGACACATACAGGGGAGAAGCTCTACGTCTGCAGGGAGTGTGGGCGGGGCTTTAGCTGGAAGTCACACCTCCTCATTCACCAGAGGATACACACAGGGGAGAAGCCCTATGTCTGCAGGGAGTGTGGGCGGGGCTTTAGCTGGCAGTCAGTCCTCCTCACTCACCAGAGGACACACACAGGGGAGAAGCCCTATGTCTGCAGGGAGTGTGGGCGGGGCTTTAGCCGGCAGTCAGTCCTCCTCACTCACCAGAGGAGACACACAGGGGAGAAGCCCTATGTCTGCAGGGAGTGTGGGCGGGGCTTTAGCCGGCAGTCAGTCCTCCTCACTCACCAGAGGAGACACACAGGGGAG…	CGQGFSVKSDVITHQRTHTGEKLYVCRECGRGFSWKSHLLIHQRIHTGEKPYVCRECGRGFSWQSVLLTHQRTHTGEKPYVCRECGRGFSRQSVLLTHQRRHTGEKPYVCRECGRGFSRQSVLLTHQRRHTGEKPYVCRECGRGFSWQSVLLSHQRTHTGEKPYVCRECGRGFSWQSVLLTHQRTHTGEKPYVCRECGRGFSNKSHLLRHQRTHTGEKPYVCRECGRGFRDKSHLLSHQRTHTGEKPYVCRECGRGFRDKSHLLRHQRTHTGEKPYVCRECGRGFRDKSNLLSHQRTHTGEKPYVCRECGRGFSNKSHLLRHQRTHTGEKPYVCRECGRGFRNKSHLLRHQRTHTGEKPYVCRECGRGFSDRSSLCYHQRTHTGEKPYVCRECGRGFSW…	VKDTWKHIWQVTRQVTRQVTWQVSWQVTNKHRDKHSDKHRDKNSNKHRNKHRDRSYWQVSWQVTNKHRDKHSDKHRDKNSNKHRNKHRDRSY	2	9	A
Dv:s:0508:M16S:D-A	Dv:0508	:A:B:C:C:D:D:E:C:F:K:G:H:F:I:J	TRUE	FALSE	TGTGGACAAGGTTTCAGTGTTAAATCAGATGTTATTACACACCAAAGGACACATACAGGGGAGAAGCTCTACGTCTGCAGGGAGTGTGGGCGGGGCTTTAGCTGGAAGTCACACCTCCTCATTCACCAGAGGATACACACAGGGGAGAAGCCCTATGTCTGCAGGGAGTGTGGGCGGGGCTTTAGCTGGCAGTCAGTCCTCCTCACTCACCAGAGGACACACACAGGGGAGAAGCCCTATGTCTGCAGGGAGTGTGGGCGGGGCTTTAGCTGGCAGTCAGTCCTCCTCACTCACCAGAGGACACACACAGGGGAGAAGCCCTATGTCTGCAGGGAGTGTGGGCGGGGCTTTAGCCGGCAGTCAGTCCTCCTCACTCACCAGAGGAGACACACAGGGGAG…	CGQGFSVKSDVITHQRTHTGEKLYVCRECGRGFSWKSHLLIHQRIHTGEKPYVCRECGRGFSWQSVLLTHQRTHTGEKPYVCRECGRGFSWQSVLLTHQRTHTGEKPYVCRECGRGFSRQSVLLTHQRRHTGEKPYVCRECGRGFSRQSVLLTHQRRHTGEKPYVCRECGRGFSWQSVLLSHQRTHTGEKPYVCRECGRGFSWQSVLLTHQRTHTGEKPYVCRECGRGFSNKSHLLRHQRTHTGEKPYVCRECGRGFRDKSHLLSHQRTHTGEKPYVCRECGRGFRDKSHLLRHQRTHTGEKPYVCRECGRGFRDKSNLLSHQRTHTGEKPYVCRECGRGFSNKSHLLRHQRTHTGEKPYVCRECGRGFRNKSHLLRHQRTHTGEKPYVCRECGRGFSD…	VKDTWKHIWQVTWQVTRQVTRQVTWQVSWQVTNKHRDKHSDKHRDKNSNKHRNKHRDRSY	2	9	A
Dv:s:0510:M16S:D-A	Dv:0510	:A:B:C:D:D|b:E:C:F:K:G:H:F:I:J	TRUE	FALSE	TGTGGACAAGGTTTCAGTGTTAAATCAGATGTTATTACACACCAAAGGACACATACAGGGGAGAAGCTCTACGTCTGCAGGGAGTGTGGGCGGGGCTTTAGCTGGAAGTCACACCTCCTCATTCACCAGAGGATACACACAGGGGAGAAGCCCTATGTCTGCAGGGAGTGTGGGCGGGGCTTTAGCTGGCAGTCAGTCCTCCTCACTCACCAGAGGACACACACAGGGGAGAAGCCCTATGTCTGCAGGGAGTGTGGGCGGGGCTTTAGCCGGCAGTCAGTCCTCCTCACTCACCAGAGGAGACACACAGGGGAGAAGCCCTATGTCTGCAGGGAGTGTGGGCGGGGCTTTAGCCGGCAGTCAGTCCTCCTCACTCACCAGAGGAGACACACAGGGGAG…	CGQGFSVKSDVITHQRTHTGEKLYVCRECGRGFSWKSHLLIHQRIHTGEKPYVCRECGRGFSWQSVLLTHQRTHTGEKPYVCRECGRGFSRQSVLLTHQRRHTGEKPYVCRECGRGFSRQSVLLTHQRRHTGEKPYVCRECGRGFSWQSVLLTHQRRHTGEKPYVCRECGRGFSWQSVLLSHQRTHTGEKPYVCRECGRGFSWQSVLLTHQRTHTGEKPYVCRECGRGFSNKSHLLRHQRTHTGEKPYVCRECGRGFRDKSHLLSHQRTHTGEKPYVCRECGRGFRDKSHLLRHQRTHTGEKPYVCRECGRGFRDKSNLLSHQRTHTGEKPYVCRECGRGFSNKSHLLRHQRTHTGEKPYVCRECGRGFRNKSHLLRHQRTHTGEKPYVCRECGRGFSD…	VKDTWKHIWQVTRQVTRQVTWQVTWQVSWQVTNKHRDKHSDKHRDKNSNKHRNKHRDRSY	2	9	A
Dv:s:0512:M16S:D-A	Dv:0512	:A:B:C:D:D:E:E:C:F:K:G:H:F:I:J	TRUE	FALSE	TGTGGACAAGGTTTCAGTGTTAAATCAGATGTTATTACACACCAAAGGACACATACAGGGGAGAAGCTCTACGTCTGCAGGGAGTGTGGGCGGGGCTTTAGCTGGAAGTCACACCTCCTCATTCACCAGAGGATACACACAGGGGAGAAGCCCTATGTCTGCAGGGAGTGTGGGCGGGGCTTTAGCTGGCAGTCAGTCCTCCTCACTCACCAGAGGACACACACAGGGGAGAAGCCCTATGTCTGCAGGGAGTGTGGGCGGGGCTTTAGCCGGCAGTCAGTCCTCCTCACTCACCAGAGGAGACACACAGGGGAGAAGCCCTATGTCTGCAGGGAGTGTGGGCGGGGCTTTAGCCGGCAGTCAGTCCTCCTCACTCACCAGAGGAGACACACAGGGGAG…	CGQGFSVKSDVITHQRTHTGEKLYVCRECGRGFSWKSHLLIHQRIHTGEKPYVCRECGRGFSWQSVLLTHQRTHTGEKPYVCRECGRGFSRQSVLLTHQRRHTGEKPYVCRECGRGFSRQSVLLTHQRRHTGEKPYVCRECGRGFSWQSVLLSHQRTHTGEKPYVCRECGRGFSWQSVLLSHQRTHTGEKPYVCRECGRGFSWQSVLLTHQRTHTGEKPYVCRECGRGFSNKSHLLRHQRTHTGEKPYVCRECGRGFRDKSHLLSHQRTHTGEKPYVCRECGRGFRDKSHLLRHQRTHTGEKPYVCRECGRGFRDKSNLLSHQRTHTGEKPYVCRECGRGFSNKSHLLRHQRTHTGEKPYVCRECGRGFRNKSHLLRHQRTHTGEKPYVCRECGRGFSD…	VKDTWKHIWQVTRQVTRQVTWQVSWQVSWQVTNKHRDKHSDKHRDKNSNKHRNKHRDRSY	2	9	A
Dv:s:0513:M16S:D-A	Dv:0513	:A:B:C:D:D:E:C:F:K:G:E:C:F:K:G:H:F:I:J	TRUE	FALSE	TGTGGACAAGGTTTCAGTGTTAAATCAGATGTTATTACACACCAAAGGACACATACAGGGGAGAAGCTCTACGTCTGCAGGGAGTGTGGGCGGGGCTTTAGCTGGAAGTCACACCTCCTCATTCACCAGAGGATACACACAGGGGAGAAGCCCTATGTCTGCAGGGAGTGTGGGCGGGGCTTTAGCTGGCAGTCAGTCCTCCTCACTCACCAGAGGACACACACAGGGGAGAAGCCCTATGTCTGCAGGGAGTGTGGGCGGGGCTTTAGCCGGCAGTCAGTCCTCCTCACTCACCAGAGGAGACACACAGGGGAGAAGCCCTATGTCTGCAGGGAGTGTGGGCGGGGCTTTAGCCGGCAGTCAGTCCTCCTCACTCACCAGAGGAGACACACAGGGGAG…	CGQGFSVKSDVITHQRTHTGEKLYVCRECGRGFSWKSHLLIHQRIHTGEKPYVCRECGRGFSWQSVLLTHQRTHTGEKPYVCRECGRGFSRQSVLLTHQRRHTGEKPYVCRECGRGFSRQSVLLTHQRRHTGEKPYVCRECGRGFSWQSVLLSHQRTHTGEKPYVCRECGRGFSWQSVLLTHQRTHTGEKPYVCRECGRGFSNKSHLLRHQRTHTGEKPYVCRECGRGFRDKSHLLSHQRTHTGEKPYVCRECGRGFRDKSHLLRHQRTHTGEKPYVCRECGRGFSWQSVLLSHQRTHTGEKPYVCRECGRGFSWQSVLLTHQRTHTGEKPYVCRECGRGFSNKSHLLRHQRTHTGEKPYVCRECGRGFRDKSHLLSHQRTHTGEKPYVCRECGRGFRD…	VKDTWKHIWQVTRQVTRQVTWQVSWQVTNKHRDKHSDKHRWQVSWQVTNKHRDKHSDKHRDKNSNKHRNKHRDRSY	2	10	A
Dv:s:0517:M16S:D-A	Dv:0517	:A:B:C:D:D:E:C:F:K:G:H:F:C:F:K:G:H:F:I:J	TRUE	FALSE	TGTGGACAAGGTTTCAGTGTTAAATCAGATGTTATTACACACCAAAGGACACATACAGGGGAGAAGCTCTACGTCTGCAGGGAGTGTGGGCGGGGCTTTAGCTGGAAGTCACACCTCCTCATTCACCAGAGGATACACACAGGGGAGAAGCCCTATGTCTGCAGGGAGTGTGGGCGGGGCTTTAGCTGGCAGTCAGTCCTCCTCACTCACCAGAGGACACACACAGGGGAGAAGCCCTATGTCTGCAGGGAGTGTGGGCGGGGCTTTAGCCGGCAGTCAGTCCTCCTCACTCACCAGAGGAGACACACAGGGGAGAAGCCCTATGTCTGCAGGGAGTGTGGGCGGGGCTTTAGCCGGCAGTCAGTCCTCCTCACTCACCAGAGGAGACACACAGGGGAG…	CGQGFSVKSDVITHQRTHTGEKLYVCRECGRGFSWKSHLLIHQRIHTGEKPYVCRECGRGFSWQSVLLTHQRTHTGEKPYVCRECGRGFSRQSVLLTHQRRHTGEKPYVCRECGRGFSRQSVLLTHQRRHTGEKPYVCRECGRGFSWQSVLLSHQRTHTGEKPYVCRECGRGFSWQSVLLTHQRTHTGEKPYVCRECGRGFSNKSHLLRHQRTHTGEKPYVCRECGRGFRDKSHLLSHQRTHTGEKPYVCRECGRGFRDKSHLLRHQRTHTGEKPYVCRECGRGFRDKSNLLSHQRTHTGEKPYVCRECGRGFSNKSHLLRHQRTHTGEKPYVCRECGRGFSWQSVLLTHQRTHTGEKPYVCRECGRGFSNKSHLLRHQRTHTGEKPYVCRECGRGFRD…	VKDTWKHIWQVTRQVTRQVTWQVSWQVTNKHRDKHSDKHRDKNSNKHRWQVTNKHRDKHSDKHRDKNSNKHRNKHRDRSY	2	9	A
Dv:s:0522:M16S:D-A	Dv:0522	:A:B:C:D:D:E:C:F:K:G:D:D:E:C:F:K:G:H:F:I:J	TRUE	FALSE	TGTGGACAAGGTTTCAGTGTTAAATCAGATGTTATTACACACCAAAGGACACATACAGGGGAGAAGCTCTACGTCTGCAGGGAGTGTGGGCGGGGCTTTAGCTGGAAGTCACACCTCCTCATTCACCAGAGGATACACACAGGGGAGAAGCCCTATGTCTGCAGGGAGTGTGGGCGGGGCTTTAGCTGGCAGTCAGTCCTCCTCACTCACCAGAGGACACACACAGGGGAGAAGCCCTATGTCTGCAGGGAGTGTGGGCGGGGCTTTAGCCGGCAGTCAGTCCTCCTCACTCACCAGAGGAGACACACAGGGGAGAAGCCCTATGTCTGCAGGGAGTGTGGGCGGGGCTTTAGCCGGCAGTCAGTCCTCCTCACTCACCAGAGGAGACACACAGGGGAG…	CGQGFSVKSDVITHQRTHTGEKLYVCRECGRGFSWKSHLLIHQRIHTGEKPYVCRECGRGFSWQSVLLTHQRTHTGEKPYVCRECGRGFSRQSVLLTHQRRHTGEKPYVCRECGRGFSRQSVLLTHQRRHTGEKPYVCRECGRGFSWQSVLLSHQRTHTGEKPYVCRECGRGFSWQSVLLTHQRTHTGEKPYVCRECGRGFSNKSHLLRHQRTHTGEKPYVCRECGRGFRDKSHLLSHQRTHTGEKPYVCRECGRGFRDKSHLLRHQRTHTGEKPYVCRECGRGFSRQSVLLTHQRRHTGEKPYVCRECGRGFSRQSVLLTHQRRHTGEKPYVCRECGRGFSWQSVLLSHQRTHTGEKPYVCRECGRGFSWQSVLLTHQRTHTGEKPYVCRECGRGFSN…	VKDTWKHIWQVTRQVTRQVTWQVSWQVTNKHRDKHSDKHRRQVTRQVTWQVSWQVTNKHRDKHSDKHRDKNSNKHRNKHRDRSY	2	9	A
Dv:s:0526:M16S:D-A	Dv:0526	:A:B:C:D:D:E:C:F:K:G:H:D:D:E:C:F:K:G:H:F:I:J	TRUE	FALSE	TGTGGACAAGGTTTCAGTGTTAAATCAGATGTTATTACACACCAAAGGACACATACAGGGGAGAAGCTCTACGTCTGCAGGGAGTGTGGGCGGGGCTTTAGCTGGAAGTCACACCTCCTCATTCACCAGAGGATACACACAGGGGAGAAGCCCTATGTCTGCAGGGAGTGTGGGCGGGGCTTTAGCTGGCAGTCAGTCCTCCTCACTCACCAGAGGACACACACAGGGGAGAAGCCCTATGTCTGCAGGGAGTGTGGGCGGGGCTTTAGCCGGCAGTCAGTCCTCCTCACTCACCAGAGGAGACACACAGGGGAGAAGCCCTATGTCTGCAGGGAGTGTGGGCGGGGCTTTAGCCGGCAGTCAGTCCTCCTCACTCACCAGAGGAGACACACAGGGGAG…	CGQGFSVKSDVITHQRTHTGEKLYVCRECGRGFSWKSHLLIHQRIHTGEKPYVCRECGRGFSWQSVLLTHQRTHTGEKPYVCRECGRGFSRQSVLLTHQRRHTGEKPYVCRECGRGFSRQSVLLTHQRRHTGEKPYVCRECGRGFSWQSVLLSHQRTHTGEKPYVCRECGRGFSWQSVLLTHQRTHTGEKPYVCRECGRGFSNKSHLLRHQRTHTGEKPYVCRECGRGFRDKSHLLSHQRTHTGEKPYVCRECGRGFRDKSHLLRHQRTHTGEKPYVCRECGRGFRDKSNLLSHQRTHTGEKPYVCRECGRGFSRQSVLLTHQRRHTGEKPYVCRECGRGFSRQSVLLTHQRRHTGEKPYVCRECGRGFSWQSVLLSHQRTHTGEKPYVCRECGRGFSW…	VKDTWKHIWQVTRQVTRQVTWQVSWQVTNKHRDKHSDKHRDKNSRQVTRQVTWQVSWQVTNKHRDKHSDKHRDKNSNKHRNKHRDRSY	2	9	A
Dv:s:0537:M16S:D-A	Dv:0537	:A:B:C:D:D:E:C:F:K:G:H:F:H:F:I:J	TRUE	FALSE	TGTGGACAAGGTTTCAGTGTTAAATCAGATGTTATTACACACCAAAGGACACATACAGGGGAGAAGCTCTACGTCTGCAGGGAGTGTGGGCGGGGCTTTAGCTGGAAGTCACACCTCCTCATTCACCAGAGGATACACACAGGGGAGAAGCCCTATGTCTGCAGGGAGTGTGGGCGGGGCTTTAGCTGGCAGTCAGTCCTCCTCACTCACCAGAGGACACACACAGGGGAGAAGCCCTATGTCTGCAGGGAGTGTGGGCGGGGCTTTAGCCGGCAGTCAGTCCTCCTCACTCACCAGAGGAGACACACAGGGGAGAAGCCCTATGTCTGCAGGGAGTGTGGGCGGGGCTTTAGCCGGCAGTCAGTCCTCCTCACTCACCAGAGGAGACACACAGGGGAG…	CGQGFSVKSDVITHQRTHTGEKLYVCRECGRGFSWKSHLLIHQRIHTGEKPYVCRECGRGFSWQSVLLTHQRTHTGEKPYVCRECGRGFSRQSVLLTHQRRHTGEKPYVCRECGRGFSRQSVLLTHQRRHTGEKPYVCRECGRGFSWQSVLLSHQRTHTGEKPYVCRECGRGFSWQSVLLTHQRTHTGEKPYVCRECGRGFSNKSHLLRHQRTHTGEKPYVCRECGRGFRDKSHLLSHQRTHTGEKPYVCRECGRGFRDKSHLLRHQRTHTGEKPYVCRECGRGFRDKSNLLSHQRTHTGEKPYVCRECGRGFSNKSHLLRHQRTHTGEKPYVCRECGRGFRDKSNLLSHQRTHTGEKPYVCRECGRGFSNKSHLLRHQRTHTGEKPYVCRECGRGFRN…	VKDTWKHIWQVTRQVTRQVTWQVSWQVTNKHRDKHSDKHRDKNSNKHRDKNSNKHRNKHRDRSY	4	10	A
E	E	:A:B:C:D:H:F:I:J	TRUE	TRUE	TGTGGACAAGGTTTCAGTGTTAAATCAGATGTTATTACACACCAAAGGACACATACAGGGGAGAAGCTCTACGTCTGCAGGGAGTGTGGGCGGGGCTTTAGCTGGAAGTCACACCTCCTCATTCACCAGAGGATACACACAGGGGAGAAGCCCTATGTCTGCAGGGAGTGTGGGCGGGGCTTTAGCTGGCAGTCAGTCCTCCTCACTCACCAGAGGACACACACAGGGGAGAAGCCCTATGTCTGCAGGGAGTGTGGGCGGGGCTTTAGCCGGCAGTCAGTCCTCCTCACTCACCAGAGGAGACACACAGGGGAGAAGCCCTATGTCTGCAGGGAGTGTGGGCGGGGCTTTAGAGATAAGTCAAACCTCCTCAGTCACCAGAGGACACACACAGGGGAG…	CGQGFSVKSDVITHQRTHTGEKLYVCRECGRGFSWKSHLLIHQRIHTGEKPYVCRECGRGFSWQSVLLTHQRTHTGEKPYVCRECGRGFSRQSVLLTHQRRHTGEKPYVCRECGRGFRDKSNLLSHQRTHTGEKPYVCRECGRGFSNKSHLLRHQRTHTGEKPYVCRECGRGFRNKSHLLRHQRTHTGEKPYVCRECGRGFSDRSSLCYHQRTHTGEKPYVCRE	VKDTWKHIWQVTRQVTDKNSNKHRNKHRDRSY	8	18	A
L1	L1	:A:B:C:D:G:H:F:I:J	TRUE	FALSE	TGTGGACAAGGTTTCAGTGTTAAATCAGATGTTATTACACACCAAAGGACACATACAGGGGAGAAGCTCTACGTCTGCAGGGAGTGTGGGCGGGGCTTTAGCTGGAAGTCACACCTCCTCATTCACCAGAGGATACACACAGGGGAGAAGCCCTATGTCTGCAGGGAGTGTGGGCGGGGCTTTAGCTGGCAGTCAGTCCTCCTCACTCACCAGAGGACACACACAGGGGAGAAGCCCTATGTCTGCAGGGAGTGTGGGCGGGGCTTTAGCCGGCAGTCAGTCCTCCTCACTCACCAGAGGAGACACACAGGGGAGAAGCCCTATGTCTGCAGGGAGTGTGGGCGGGGCTTTCGCGATAAGTCACACCTCCTCAGACACCAGAGGACACACACAGGGGAG…	CGQGFSVKSDVITHQRTHTGEKLYVCRECGRGFSWKSHLLIHQRIHTGEKPYVCRECGRGFSWQSVLLTHQRTHTGEKPYVCRECGRGFSRQSVLLTHQRRHTGEKPYVCRECGRGFRDKSHLLRHQRTHTGEKPYVCRECGRGFRDKSNLLSHQRTHTGEKPYVCRECGRGFSNKSHLLRHQRTHTGEKPYVCRECGRGFRNKSHLLRHQRTHTGEKPYVCRECGRGFSDRSSLCYHQRTHTGEKPYVCRE	VKDTWKHIWQVTRQVTDKHRDKNSNKHRNKHRDRSY	4	19	A
L10	L10	:A:C:D:D:E:C:F:G:H:F:I:J	TRUE	FALSE	TGTGGACAAGGTTTCAGTGTTAAATCAGATGTTATTACACACCAAAGGACACATACAGGGGAGAAGCTCTACGTCTGCAGGGAGTGTGGGCGGGGCTTTAGCTGGCAGTCAGTCCTCCTCACTCACCAGAGGACACACACAGGGGAGAAGCCCTATGTCTGCAGGGAGTGTGGGCGGGGCTTTAGCCGGCAGTCAGTCCTCCTCACTCACCAGAGGAGACACACAGGGGAGAAGCCCTATGTCTGCAGGGAGTGTGGGCGGGGCTTTAGCCGGCAGTCAGTCCTCCTCACTCACCAGAGGAGACACACAGGGGAGAAGCCCTATGTCTGCAGGGAGTGTGGGCGGGGCTTTAGCTGGCAGTCAGTCCTCCTCAGTCACCAGAGGACACACACAGGGGAG…	CGQGFSVKSDVITHQRTHTGEKLYVCRECGRGFSWQSVLLTHQRTHTGEKPYVCRECGRGFSRQSVLLTHQRRHTGEKPYVCRECGRGFSRQSVLLTHQRRHTGEKPYVCRECGRGFSWQSVLLSHQRTHTGEKPYVCRECGRGFSWQSVLLTHQRTHTGEKPYVCRECGRGFSNKSHLLRHQRTHTGEKPYVCRECGRGFRDKSHLLRHQRTHTGEKPYVCRECGRGFRDKSNLLSHQRTHTGEKPYVCRECGRGFSNKSHLLRHQRTHTGEKPYVCRECGRGFRNKSHLLRHQRTHTGEKPYVCRECGRGFSDRSSLCYHQRTHTGEKPYVCRE	VKDTWQVTRQVTRQVTWQVSWQVTNKHRDKHRDKNSNKHRNKHRDRSY	0	17	A
L11	L11	:A:B:C:D:D:E:C:F:G:H:I:J	TRUE	TRUE	TGTGGACAAGGTTTCAGTGTTAAATCAGATGTTATTACACACCAAAGGACACATACAGGGGAGAAGCTCTACGTCTGCAGGGAGTGTGGGCGGGGCTTTAGCTGGAAGTCACACCTCCTCATTCACCAGAGGATACACACAGGGGAGAAGCCCTATGTCTGCAGGGAGTGTGGGCGGGGCTTTAGCTGGCAGTCAGTCCTCCTCACTCACCAGAGGACACACACAGGGGAGAAGCCCTATGTCTGCAGGGAGTGTGGGCGGGGCTTTAGCCGGCAGTCAGTCCTCCTCACTCACCAGAGGAGACACACAGGGGAGAAGCCCTATGTCTGCAGGGAGTGTGGGCGGGGCTTTAGCCGGCAGTCAGTCCTCCTCACTCACCAGAGGAGACACACAGGGGAG…	CGQGFSVKSDVITHQRTHTGEKLYVCRECGRGFSWKSHLLIHQRIHTGEKPYVCRECGRGFSWQSVLLTHQRTHTGEKPYVCRECGRGFSRQSVLLTHQRRHTGEKPYVCRECGRGFSRQSVLLTHQRRHTGEKPYVCRECGRGFSWQSVLLSHQRTHTGEKPYVCRECGRGFSWQSVLLTHQRTHTGEKPYVCRECGRGFSNKSHLLRHQRTHTGEKPYVCRECGRGFRDKSHLLRHQRTHTGEKPYVCRECGRGFRDKSNLLSHQRTHTGEKPYVCRECGRGFRNKSHLLRHQRTHTGEKPYVCRECGRGFSDRSSLCYHQRTHTGEKPYVCRE	VKDTWKHIWQVTRQVTRQVTWQVSWQVTNKHRDKHRDKNSNKHRDRSY	8	15	A
L12	L12	:A:B:C:D:D:C:C:C:F:G:H:F:J	TRUE	TRUE	TGTGGACAAGGTTTCAGTGTTAAATCAGATGTTATTACACACCAAAGGACACATACAGGGGAGAAGCTCTACGTCTGCAGGGAGTGTGGGCGGGGCTTTAGCTGGAAGTCACACCTCCTCATTCACCAGAGGATACACACAGGGGAGAAGCCCTATGTCTGCAGGGAGTGTGGGCGGGGCTTTAGCTGGCAGTCAGTCCTCCTCACTCACCAGAGGACACACACAGGGGAGAAGCCCTATGTCTGCAGGGAGTGTGGGCGGGGCTTTAGCCGGCAGTCAGTCCTCCTCACTCACCAGAGGAGACACACAGGGGAGAAGCCCTATGTCTGCAGGGAGTGTGGGCGGGGCTTTAGCCGGCAGTCAGTCCTCCTCACTCACCAGAGGAGACACACAGGGGAG…	CGQGFSVKSDVITHQRTHTGEKLYVCRECGRGFSWKSHLLIHQRIHTGEKPYVCRECGRGFSWQSVLLTHQRTHTGEKPYVCRECGRGFSRQSVLLTHQRRHTGEKPYVCRECGRGFSRQSVLLTHQRRHTGEKPYVCRECGRGFSWQSVLLTHQRTHTGEKPYVCRECGRGFSWQSVLLTHQRTHTGEKPYVCRECGRGFSWQSVLLTHQRTHTGEKPYVCRECGRGFSNKSHLLRHQRTHTGEKPYVCRECGRGFRDKSHLLRHQRTHTGEKPYVCRECGRGFRDKSNLLSHQRTHTGEKPYVCRECGRGFSNKSHLLRHQRTHTGEKPYVCRECGRGFSDRSSLCYHQRTHTGEKPYVCRE	VKDTWKHIWQVTRQVTRQVTWQVTWQVTWQVTNKHRDKHRDKNSNKHRDRSY	8	15	A
L12v:c:0087:M4S:A-L12	L12v:0087	:A:B:C:D:D:C:C:C:F:G:G|k:H:F:J	TRUE	FALSE	TGTGGACAAGGTTTCAGTGTTAAATCAGATGTTATTACACACCAAAGGACACATACAGGGGAGAAGCTCTACGTCTGCAGGGAGTGTGGGCGGGGCTTTAGCTGGAAGTCACACCTCCTCATTCACCAGAGGATACACACAGGGGAGAAGCCCTATGTCTGCAGGGAGTGTGGGCGGGGCTTTAGCTGGCAGTCAGTCCTCCTCACTCACCAGAGGACACACACAGGGGAGAAGCCCTATGTCTGCAGGGAGTGTGGGCGGGGCTTTAGCCGGCAGTCAGTCCTCCTCACTCACCAGAGGAGACACACAGGGGAGAAGCCCTATGTCTGCAGGGAGTGTGGGCGGGGCTTTAGCCGGCAGTCAGTCCTCCTCACTCACCAGAGGAGACACACAGGGGAG…	CGQGFSVKSDVITHQRTHTGEKLYVCRECGRGFSWKSHLLIHQRIHTGEKPYVCRECGRGFSWQSVLLTHQRTHTGEKPYVCRECGRGFSRQSVLLTHQRRHTGEKPYVCRECGRGFSRQSVLLTHQRRHTGEKPYVCRECGRGFSWQSVLLTHQRTHTGEKPYVCRECGRGFSWQSVLLTHQRTHTGEKPYVCRECGRGFSWQSVLLTHQRTHTGEKPYVCRECGRGFSNKSHLLRHQRTHTGEKPYVCRECGRGFRDKSHLLRHQRTHTGEKPYVCRECGRGFRDKSHLLRHQRTHTGEKPYVCRECGRGFRDKSNLLRHQRTHTGEKPYVCRECGRGFRDKSNLLSHQRTHTGEKPYVCRECGRGFSNKSHLLRHQRTHTGEKPYVCRECGRGFSD…	VKDTWKHIWQVTRQVTRQVTWQVTWQVTWQVTNKHRDKHRDKHRDKNRDKNSNKHRDRSY	5	6	A
L12v:c:0091:M4S:A-L12	L12v:0091	:A:B:C:D:D:C:C:C:F:G:H|d:Q:Q:J	TRUE	FALSE	TGTGGACAAGGTTTCAGTGTTAAATCAGATGTTATTACACACCAAAGGACACATACAGGGGAGAAGCTCTACGTCTGCAGGGAGTGTGGGCGGGGCTTTAGCTGGAAGTCACACCTCCTCATTCACCAGAGGATACACACAGGGGAGAAGCCCTATGTCTGCAGGGAGTGTGGGCGGGGCTTTAGCTGGCAGTCAGTCCTCCTCACTCACCAGAGGACACACACAGGGGAGAAGCCCTATGTCTGCAGGGAGTGTGGGCGGGGCTTTAGCCGGCAGTCAGTCCTCCTCACTCACCAGAGGAGACACACAGGGGAGAAGCCCTATGTCTGCAGGGAGTGTGGGCGGGGCTTTAGCCGGCAGTCAGTCCTCCTCACTCACCAGAGGAGACACACAGGGGAG…	CGQGFSVKSDVITHQRTHTGEKLYVCRECGRGFSWKSHLLIHQRIHTGEKPYVCRECGRGFSWQSVLLTHQRTHTGEKPYVCRECGRGFSRQSVLLTHQRRHTGEKPYVCRECGRGFSRQSVLLTHQRRHTGEKPYVCRECGRGFSWQSVLLTHQRTHTGEKPYVCRECGRGFSWQSVLLTHQRTHTGEKPYVCRECGRGFSWQSVLLTHQRTHTGEKPYVCRECGRGFSNKSHLLRHQRTHTGEKPYVCRECGRGFRDKSHLLRHQRTHTGEKPYVCRECGRGFRDKSNLLSHQRTHTGEKPYVCRECGRGFSNKSHLLRHQRTHTGEKPYVCRECGRGFRNKSHLLRHQRTHTGEKPYVCRECGRGFRNKSHLLRHQRTHTGEKPYVCRECGRGFSD…	VKDTWKHIWQVTRQVTRQVTWQVTWQVTWQVTNKHRDKHRDKNSNKHRNKHRNKHRDRSY	4	7	A
L12v:c:0096:M4S:A-L12	L12v:0096	:A:B:C:D:D:C:C:C:F:G:F:F:G:F:F:G:H:F:J	TRUE	FALSE	TGTGGACAAGGTTTCAGTGTTAAATCAGATGTTATTACACACCAAAGGACACATACAGGGGAGAAGCTCTACGTCTGCAGGGAGTGTGGGCGGGGCTTTAGCTGGAAGTCACACCTCCTCATTCACCAGAGGATACACACAGGGGAGAAGCCCTATGTCTGCAGGGAGTGTGGGCGGGGCTTTAGCTGGCAGTCAGTCCTCCTCACTCACCAGAGGACACACACAGGGGAGAAGCCCTATGTCTGCAGGGAGTGTGGGCGGGGCTTTAGCCGGCAGTCAGTCCTCCTCACTCACCAGAGGAGACACACAGGGGAGAAGCCCTATGTCTGCAGGGAGTGTGGGCGGGGCTTTAGCCGGCAGTCAGTCCTCCTCACTCACCAGAGGAGACACACAGGGGAG…	CGQGFSVKSDVITHQRTHTGEKLYVCRECGRGFSWKSHLLIHQRIHTGEKPYVCRECGRGFSWQSVLLTHQRTHTGEKPYVCRECGRGFSRQSVLLTHQRRHTGEKPYVCRECGRGFSRQSVLLTHQRRHTGEKPYVCRECGRGFSWQSVLLTHQRTHTGEKPYVCRECGRGFSWQSVLLTHQRTHTGEKPYVCRECGRGFSWQSVLLTHQRTHTGEKPYVCRECGRGFSNKSHLLRHQRTHTGEKPYVCRECGRGFRDKSHLLRHQRTHTGEKPYVCRECGRGFSNKSHLLRHQRTHTGEKPYVCRECGRGFSNKSHLLRHQRTHTGEKPYVCRECGRGFRDKSHLLRHQRTHTGEKPYVCRECGRGFSNKSHLLRHQRTHTGEKPYVCRECGRGFSN…	VKDTWKHIWQVTRQVTRQVTWQVTWQVTWQVTNKHRDKHRNKHRNKHRDKHRNKHRNKHRDKHRDKNSNKHRDRSY	6	9	A
L12v:c:0100:M4S:A-L12	L12v:0100	:A:B:C:D:D:C:C:C:F:G:K:H|g:H:F:J	TRUE	FALSE	TGTGGACAAGGTTTCAGTGTTAAATCAGATGTTATTACACACCAAAGGACACATACAGGGGAGAAGCTCTACGTCTGCAGGGAGTGTGGGCGGGGCTTTAGCTGGAAGTCACACCTCCTCATTCACCAGAGGATACACACAGGGGAGAAGCCCTATGTCTGCAGGGAGTGTGGGCGGGGCTTTAGCTGGCAGTCAGTCCTCCTCACTCACCAGAGGACACACACAGGGGAGAAGCCCTATGTCTGCAGGGAGTGTGGGCGGGGCTTTAGCCGGCAGTCAGTCCTCCTCACTCACCAGAGGAGACACACAGGGGAGAAGCCCTATGTCTGCAGGGAGTGTGGGCGGGGCTTTAGCCGGCAGTCAGTCCTCCTCACTCACCAGAGGAGACACACAGGGGAG…	CGQGFSVKSDVITHQRTHTGEKLYVCRECGRGFSWKSHLLIHQRIHTGEKPYVCRECGRGFSWQSVLLTHQRTHTGEKPYVCRECGRGFSRQSVLLTHQRRHTGEKPYVCRECGRGFSRQSVLLTHQRRHTGEKPYVCRECGRGFSWQSVLLTHQRTHTGEKPYVCRECGRGFSWQSVLLTHQRTHTGEKPYVCRECGRGFSWQSVLLTHQRTHTGEKPYVCRECGRGFSNKSHLLRHQRTHTGEKPYVCRECGRGFRDKSHLLRHQRTHTGEKPYVCRECGRGFRDKSHLLSHQRTHTGEKPYVCRECGRGFRDKSNLLSHQRTHTGEKPYVCRECGRGFRDKSHLLRHQRTHTGEKPYVCRECGRGFRDKSNLLSHQRTHTGEKPYVCRECGRGFSN…	VKDTWKHIWQVTRQVTRQVTWQVTWQVTWQVTNKHRDKHRDKHSDKNSDKHRDKNSNKHRDRSY	8	4	C
L12v:c:0268:M9S:C-L12	L12v:0268	:A:B:C:D:D:C:C:C:F:H:F:G:H:F:J	TRUE	FALSE	TGTGGACAAGGTTTCAGTGTTAAATCAGATGTTATTACACACCAAAGGACACATACAGGGGAGAAGCTCTACGTCTGCAGGGAGTGTGGGCGGGGCTTTAGCTGGAAGTCACACCTCCTCATTCACCAGAGGATACACACAGGGGAGAAGCCCTATGTCTGCAGGGAGTGTGGGCGGGGCTTTAGCTGGCAGTCAGTCCTCCTCACTCACCAGAGGACACACACAGGGGAGAAGCCCTATGTCTGCAGGGAGTGTGGGCGGGGCTTTAGCCGGCAGTCAGTCCTCCTCACTCACCAGAGGAGACACACAGGGGAGAAGCCCTATGTCTGCAGGGAGTGTGGGCGGGGCTTTAGCCGGCAGTCAGTCCTCCTCACTCACCAGAGGAGACACACAGGGGAG…	CGQGFSVKSDVITHQRTHTGEKLYVCRECGRGFSWKSHLLIHQRIHTGEKPYVCRECGRGFSWQSVLLTHQRTHTGEKPYVCRECGRGFSRQSVLLTHQRRHTGEKPYVCRECGRGFSRQSVLLTHQRRHTGEKPYVCRECGRGFSWQSVLLTHQRTHTGEKPYVCRECGRGFSWQSVLLTHQRTHTGEKPYVCRECGRGFSWQSVLLTHQRTHTGEKPYVCRECGRGFSNKSHLLRHQRTHTGEKPYVCRECGRGFRDKSNLLSHQRTHTGEKPYVCRECGRGFSNKSHLLRHQRTHTGEKPYVCRECGRGFRDKSHLLRHQRTHTGEKPYVCRECGRGFRDKSNLLSHQRTHTGEKPYVCRECGRGFSNKSHLLRHQRTHTGEKPYVCRECGRGFSD…	VKDTWKHIWQVTRQVTRQVTWQVTWQVTWQVTNKHRDKNSNKHRDKHRDKNSNKHRDRSY	8	7	C
L12v:c:0271:M9S:C-L12	L12v:0271	:A:B:C:D:D:C:C:C:F:G:H:F:F:G:H:F:H|d:J	TRUE	FALSE	TGTGGACAAGGTTTCAGTGTTAAATCAGATGTTATTACACACCAAAGGACACATACAGGGGAGAAGCTCTACGTCTGCAGGGAGTGTGGGCGGGGCTTTAGCTGGAAGTCACACCTCCTCATTCACCAGAGGATACACACAGGGGAGAAGCCCTATGTCTGCAGGGAGTGTGGGCGGGGCTTTAGCTGGCAGTCAGTCCTCCTCACTCACCAGAGGACACACACAGGGGAGAAGCCCTATGTCTGCAGGGAGTGTGGGCGGGGCTTTAGCCGGCAGTCAGTCCTCCTCACTCACCAGAGGAGACACACAGGGGAGAAGCCCTATGTCTGCAGGGAGTGTGGGCGGGGCTTTAGCCGGCAGTCAGTCCTCCTCACTCACCAGAGGAGACACACAGGGGAG…	CGQGFSVKSDVITHQRTHTGEKLYVCRECGRGFSWKSHLLIHQRIHTGEKPYVCRECGRGFSWQSVLLTHQRTHTGEKPYVCRECGRGFSRQSVLLTHQRRHTGEKPYVCRECGRGFSRQSVLLTHQRRHTGEKPYVCRECGRGFSWQSVLLTHQRTHTGEKPYVCRECGRGFSWQSVLLTHQRTHTGEKPYVCRECGRGFSWQSVLLTHQRTHTGEKPYVCRECGRGFSNKSHLLRHQRTHTGEKPYVCRECGRGFRDKSHLLRHQRTHTGEKPYVCRECGRGFRDKSNLLSHQRTHTGEKPYVCRECGRGFSNKSHLLRHQRTHTGEKPYVCRECGRGFSNKSHLLRHQRTHTGEKPYVCRECGRGFRDKSHLLRHQRTHTGEKPYVCRECGRGFRD…	VKDTWKHIWQVTRQVTRQVTWQVTWQVTWQVTNKHRDKHRDKNSNKHRNKHRDKHRDKNSNKHRDKNSNKHRDRSY	3	4	A
L12v:s:0085:M4S:A-L12	L12v:0085	:A:B:C:D:C:D:D:C:C:C:F:G:H:F:J	TRUE	FALSE	TGTGGACAAGGTTTCAGTGTTAAATCAGATGTTATTACACACCAAAGGACACATACAGGGGAGAAGCTCTACGTCTGCAGGGAGTGTGGGCGGGGCTTTAGCTGGAAGTCACACCTCCTCATTCACCAGAGGATACACACAGGGGAGAAGCCCTATGTCTGCAGGGAGTGTGGGCGGGGCTTTAGCTGGCAGTCAGTCCTCCTCACTCACCAGAGGACACACACAGGGGAGAAGCCCTATGTCTGCAGGGAGTGTGGGCGGGGCTTTAGCCGGCAGTCAGTCCTCCTCACTCACCAGAGGAGACACACAGGGGAGAAGCCCTATGTCTGCAGGGAGTGTGGGCGGGGCTTTAGCTGGCAGTCAGTCCTCCTCACTCACCAGAGGACACACACAGGGGAG…	CGQGFSVKSDVITHQRTHTGEKLYVCRECGRGFSWKSHLLIHQRIHTGEKPYVCRECGRGFSWQSVLLTHQRTHTGEKPYVCRECGRGFSRQSVLLTHQRRHTGEKPYVCRECGRGFSWQSVLLTHQRTHTGEKPYVCRECGRGFSRQSVLLTHQRRHTGEKPYVCRECGRGFSRQSVLLTHQRRHTGEKPYVCRECGRGFSWQSVLLTHQRTHTGEKPYVCRECGRGFSWQSVLLTHQRTHTGEKPYVCRECGRGFSWQSVLLTHQRTHTGEKPYVCRECGRGFSNKSHLLRHQRTHTGEKPYVCRECGRGFRDKSHLLRHQRTHTGEKPYVCRECGRGFRDKSNLLSHQRTHTGEKPYVCRECGRGFSNKSHLLRHQRTHTGEKPYVCRECGRGFSD…	VKDTWKHIWQVTRQVTWQVTRQVTRQVTWQVTWQVTWQVTNKHRDKHRDKNSNKHRDRSY	8	15	A
L12v:s:0086:M4S:A-L12	L12v:0086	:A:B:C:D:D:C:C:C:F:G:H:F:F:G:H:F:J	TRUE	FALSE	TGTGGACAAGGTTTCAGTGTTAAATCAGATGTTATTACACACCAAAGGACACATACAGGGGAGAAGCTCTACGTCTGCAGGGAGTGTGGGCGGGGCTTTAGCTGGAAGTCACACCTCCTCATTCACCAGAGGATACACACAGGGGAGAAGCCCTATGTCTGCAGGGAGTGTGGGCGGGGCTTTAGCTGGCAGTCAGTCCTCCTCACTCACCAGAGGACACACACAGGGGAGAAGCCCTATGTCTGCAGGGAGTGTGGGCGGGGCTTTAGCCGGCAGTCAGTCCTCCTCACTCACCAGAGGAGACACACAGGGGAGAAGCCCTATGTCTGCAGGGAGTGTGGGCGGGGCTTTAGCCGGCAGTCAGTCCTCCTCACTCACCAGAGGAGACACACAGGGGAG…	CGQGFSVKSDVITHQRTHTGEKLYVCRECGRGFSWKSHLLIHQRIHTGEKPYVCRECGRGFSWQSVLLTHQRTHTGEKPYVCRECGRGFSRQSVLLTHQRRHTGEKPYVCRECGRGFSRQSVLLTHQRRHTGEKPYVCRECGRGFSWQSVLLTHQRTHTGEKPYVCRECGRGFSWQSVLLTHQRTHTGEKPYVCRECGRGFSWQSVLLTHQRTHTGEKPYVCRECGRGFSNKSHLLRHQRTHTGEKPYVCRECGRGFRDKSHLLRHQRTHTGEKPYVCRECGRGFRDKSNLLSHQRTHTGEKPYVCRECGRGFSNKSHLLRHQRTHTGEKPYVCRECGRGFSNKSHLLRHQRTHTGEKPYVCRECGRGFRDKSHLLRHQRTHTGEKPYVCRECGRGFRD…	VKDTWKHIWQVTRQVTRQVTWQVTWQVTWQVTNKHRDKHRDKNSNKHRNKHRDKHRDKNSNKHRDRSY	3	11	A
L12v:s:0089:M4S:A-L12	L12v:0089	:A:B:C:D:D:C:C:C:F:G:H:G:H:F:J	TRUE	FALSE	TGTGGACAAGGTTTCAGTGTTAAATCAGATGTTATTACACACCAAAGGACACATACAGGGGAGAAGCTCTACGTCTGCAGGGAGTGTGGGCGGGGCTTTAGCTGGAAGTCACACCTCCTCATTCACCAGAGGATACACACAGGGGAGAAGCCCTATGTCTGCAGGGAGTGTGGGCGGGGCTTTAGCTGGCAGTCAGTCCTCCTCACTCACCAGAGGACACACACAGGGGAGAAGCCCTATGTCTGCAGGGAGTGTGGGCGGGGCTTTAGCCGGCAGTCAGTCCTCCTCACTCACCAGAGGAGACACACAGGGGAGAAGCCCTATGTCTGCAGGGAGTGTGGGCGGGGCTTTAGCCGGCAGTCAGTCCTCCTCACTCACCAGAGGAGACACACAGGGGAG…	CGQGFSVKSDVITHQRTHTGEKLYVCRECGRGFSWKSHLLIHQRIHTGEKPYVCRECGRGFSWQSVLLTHQRTHTGEKPYVCRECGRGFSRQSVLLTHQRRHTGEKPYVCRECGRGFSRQSVLLTHQRRHTGEKPYVCRECGRGFSWQSVLLTHQRTHTGEKPYVCRECGRGFSWQSVLLTHQRTHTGEKPYVCRECGRGFSWQSVLLTHQRTHTGEKPYVCRECGRGFSNKSHLLRHQRTHTGEKPYVCRECGRGFRDKSHLLRHQRTHTGEKPYVCRECGRGFRDKSNLLSHQRTHTGEKPYVCRECGRGFRDKSHLLRHQRTHTGEKPYVCRECGRGFRDKSNLLSHQRTHTGEKPYVCRECGRGFSNKSHLLRHQRTHTGEKPYVCRECGRGFSD…	VKDTWKHIWQVTRQVTRQVTWQVTWQVTWQVTNKHRDKHRDKNSDKHRDKNSNKHRDRSY	8	4	C
L12v:s:0097:M4S:A-L12	L12v:0097	:A:B:C:D:D:C:D:D:C:C:C:F:G:H:F:J	TRUE	FALSE	TGTGGACAAGGTTTCAGTGTTAAATCAGATGTTATTACACACCAAAGGACACATACAGGGGAGAAGCTCTACGTCTGCAGGGAGTGTGGGCGGGGCTTTAGCTGGAAGTCACACCTCCTCATTCACCAGAGGATACACACAGGGGAGAAGCCCTATGTCTGCAGGGAGTGTGGGCGGGGCTTTAGCTGGCAGTCAGTCCTCCTCACTCACCAGAGGACACACACAGGGGAGAAGCCCTATGTCTGCAGGGAGTGTGGGCGGGGCTTTAGCCGGCAGTCAGTCCTCCTCACTCACCAGAGGAGACACACAGGGGAGAAGCCCTATGTCTGCAGGGAGTGTGGGCGGGGCTTTAGCCGGCAGTCAGTCCTCCTCACTCACCAGAGGAGACACACAGGGGAG…	CGQGFSVKSDVITHQRTHTGEKLYVCRECGRGFSWKSHLLIHQRIHTGEKPYVCRECGRGFSWQSVLLTHQRTHTGEKPYVCRECGRGFSRQSVLLTHQRRHTGEKPYVCRECGRGFSRQSVLLTHQRRHTGEKPYVCRECGRGFSWQSVLLTHQRTHTGEKPYVCRECGRGFSRQSVLLTHQRRHTGEKPYVCRECGRGFSRQSVLLTHQRRHTGEKPYVCRECGRGFSWQSVLLTHQRTHTGEKPYVCRECGRGFSWQSVLLTHQRTHTGEKPYVCRECGRGFSWQSVLLTHQRTHTGEKPYVCRECGRGFSNKSHLLRHQRTHTGEKPYVCRECGRGFRDKSHLLRHQRTHTGEKPYVCRECGRGFRDKSNLLSHQRTHTGEKPYVCRECGRGFSN…	VKDTWKHIWQVTRQVTRQVTWQVTRQVTRQVTWQVTWQVTWQVTNKHRDKHRDKNSNKHRDRSY	8	15	A
L12v:s:0099:M4S:A-L12	L12v:0099	:A:B:C:D:D:C:C:C:C:C:C:F:G:H:F:J	TRUE	FALSE	TGTGGACAAGGTTTCAGTGTTAAATCAGATGTTATTACACACCAAAGGACACATACAGGGGAGAAGCTCTACGTCTGCAGGGAGTGTGGGCGGGGCTTTAGCTGGAAGTCACACCTCCTCATTCACCAGAGGATACACACAGGGGAGAAGCCCTATGTCTGCAGGGAGTGTGGGCGGGGCTTTAGCTGGCAGTCAGTCCTCCTCACTCACCAGAGGACACACACAGGGGAGAAGCCCTATGTCTGCAGGGAGTGTGGGCGGGGCTTTAGCCGGCAGTCAGTCCTCCTCACTCACCAGAGGAGACACACAGGGGAGAAGCCCTATGTCTGCAGGGAGTGTGGGCGGGGCTTTAGCCGGCAGTCAGTCCTCCTCACTCACCAGAGGAGACACACAGGGGAG…	CGQGFSVKSDVITHQRTHTGEKLYVCRECGRGFSWKSHLLIHQRIHTGEKPYVCRECGRGFSWQSVLLTHQRTHTGEKPYVCRECGRGFSRQSVLLTHQRRHTGEKPYVCRECGRGFSRQSVLLTHQRRHTGEKPYVCRECGRGFSWQSVLLTHQRTHTGEKPYVCRECGRGFSWQSVLLTHQRTHTGEKPYVCRECGRGFSWQSVLLTHQRTHTGEKPYVCRECGRGFSWQSVLLTHQRTHTGEKPYVCRECGRGFSWQSVLLTHQRTHTGEKPYVCRECGRGFSWQSVLLTHQRTHTGEKPYVCRECGRGFSNKSHLLRHQRTHTGEKPYVCRECGRGFRDKSHLLRHQRTHTGEKPYVCRECGRGFRDKSNLLSHQRTHTGEKPYVCRECGRGFSN…	VKDTWKHIWQVTRQVTRQVTWQVTWQVTWQVTWQVTWQVTWQVTNKHRDKHRDKNSNKHRDRSY	8	15	A
L12v:s:0263:M9S:C-L12	L12v:0263	:A:B:C:D:D:C:C:C:F:G:H:F:G:H:F:J	TRUE	FALSE	TGTGGACAAGGTTTCAGTGTTAAATCAGATGTTATTACACACCAAAGGACACATACAGGGGAGAAGCTCTACGTCTGCAGGGAGTGTGGGCGGGGCTTTAGCTGGAAGTCACACCTCCTCATTCACCAGAGGATACACACAGGGGAGAAGCCCTATGTCTGCAGGGAGTGTGGGCGGGGCTTTAGCTGGCAGTCAGTCCTCCTCACTCACCAGAGGACACACACAGGGGAGAAGCCCTATGTCTGCAGGGAGTGTGGGCGGGGCTTTAGCCGGCAGTCAGTCCTCCTCACTCACCAGAGGAGACACACAGGGGAGAAGCCCTATGTCTGCAGGGAGTGTGGGCGGGGCTTTAGCCGGCAGTCAGTCCTCCTCACTCACCAGAGGAGACACACAGGGGAG…	CGQGFSVKSDVITHQRTHTGEKLYVCRECGRGFSWKSHLLIHQRIHTGEKPYVCRECGRGFSWQSVLLTHQRTHTGEKPYVCRECGRGFSRQSVLLTHQRRHTGEKPYVCRECGRGFSRQSVLLTHQRRHTGEKPYVCRECGRGFSWQSVLLTHQRTHTGEKPYVCRECGRGFSWQSVLLTHQRTHTGEKPYVCRECGRGFSWQSVLLTHQRTHTGEKPYVCRECGRGFSNKSHLLRHQRTHTGEKPYVCRECGRGFRDKSHLLRHQRTHTGEKPYVCRECGRGFRDKSNLLSHQRTHTGEKPYVCRECGRGFSNKSHLLRHQRTHTGEKPYVCRECGRGFRDKSHLLRHQRTHTGEKPYVCRECGRGFRDKSNLLSHQRTHTGEKPYVCRECGRGFSN…	VKDTWKHIWQVTRQVTRQVTWQVTWQVTWQVTNKHRDKHRDKNSNKHRDKHRDKNSNKHRDRSY	4	8	A
L12v:s:0264:M9S:C-L12	L12v:0264	:A:B:C:D:D:C:C:D:D:C:C:C:F:G:H:F:J	TRUE	FALSE	TGTGGACAAGGTTTCAGTGTTAAATCAGATGTTATTACACACCAAAGGACACATACAGGGGAGAAGCTCTACGTCTGCAGGGAGTGTGGGCGGGGCTTTAGCTGGAAGTCACACCTCCTCATTCACCAGAGGATACACACAGGGGAGAAGCCCTATGTCTGCAGGGAGTGTGGGCGGGGCTTTAGCTGGCAGTCAGTCCTCCTCACTCACCAGAGGACACACACAGGGGAGAAGCCCTATGTCTGCAGGGAGTGTGGGCGGGGCTTTAGCCGGCAGTCAGTCCTCCTCACTCACCAGAGGAGACACACAGGGGAGAAGCCCTATGTCTGCAGGGAGTGTGGGCGGGGCTTTAGCCGGCAGTCAGTCCTCCTCACTCACCAGAGGAGACACACAGGGGAG…	CGQGFSVKSDVITHQRTHTGEKLYVCRECGRGFSWKSHLLIHQRIHTGEKPYVCRECGRGFSWQSVLLTHQRTHTGEKPYVCRECGRGFSRQSVLLTHQRRHTGEKPYVCRECGRGFSRQSVLLTHQRRHTGEKPYVCRECGRGFSWQSVLLTHQRTHTGEKPYVCRECGRGFSWQSVLLTHQRTHTGEKPYVCRECGRGFSRQSVLLTHQRRHTGEKPYVCRECGRGFSRQSVLLTHQRRHTGEKPYVCRECGRGFSWQSVLLTHQRTHTGEKPYVCRECGRGFSWQSVLLTHQRTHTGEKPYVCRECGRGFSWQSVLLTHQRTHTGEKPYVCRECGRGFSNKSHLLRHQRTHTGEKPYVCRECGRGFRDKSHLLRHQRTHTGEKPYVCRECGRGFRD…	VKDTWKHIWQVTRQVTRQVTWQVTWQVTRQVTRQVTWQVTWQVTWQVTNKHRDKHRDKNSNKHRDRSY	8	15	A
L13	L13	:A:B:C:D:D:E:C:F:G:H:Q:I:J	TRUE	TRUE	TGTGGACAAGGTTTCAGTGTTAAATCAGATGTTATTACACACCAAAGGACACATACAGGGGAGAAGCTCTACGTCTGCAGGGAGTGTGGGCGGGGCTTTAGCTGGAAGTCACACCTCCTCATTCACCAGAGGATACACACAGGGGAGAAGCCCTATGTCTGCAGGGAGTGTGGGCGGGGCTTTAGCTGGCAGTCAGTCCTCCTCACTCACCAGAGGACACACACAGGGGAGAAGCCCTATGTCTGCAGGGAGTGTGGGCGGGGCTTTAGCCGGCAGTCAGTCCTCCTCACTCACCAGAGGAGACACACAGGGGAGAAGCCCTATGTCTGCAGGGAGTGTGGGCGGGGCTTTAGCCGGCAGTCAGTCCTCCTCACTCACCAGAGGAGACACACAGGGGAG…	CGQGFSVKSDVITHQRTHTGEKLYVCRECGRGFSWKSHLLIHQRIHTGEKPYVCRECGRGFSWQSVLLTHQRTHTGEKPYVCRECGRGFSRQSVLLTHQRRHTGEKPYVCRECGRGFSRQSVLLTHQRRHTGEKPYVCRECGRGFSWQSVLLSHQRTHTGEKPYVCRECGRGFSWQSVLLTHQRTHTGEKPYVCRECGRGFSNKSHLLRHQRTHTGEKPYVCRECGRGFRDKSHLLRHQRTHTGEKPYVCRECGRGFRDKSNLLSHQRTHTGEKPYVCRECGRGFRNKSHLLRHQRTHTGEKPYVCRECGRGFRNKSHLLRHQRTHTGEKPYVCRECGRGFSDRSSLCYHQRTHTGEKPYVCRE	VKDTWKHIWQVTRQVTRQVTWQVSWQVTNKHRDKHRDKNSNKHRNKHRDRSY	0	17	A
L14	L14	:A:B:C:D:D:C:C:F:K:H:L:O:I:J	TRUE	TRUE	TGTGGACAAGGTTTCAGTGTTAAATCAGATGTTATTACACACCAAAGGACACATACAGGGGAGAAGCTCTACGTCTGCAGGGAGTGTGGGCGGGGCTTTAGCTGGAAGTCACACCTCCTCATTCACCAGAGGATACACACAGGGGAGAAGCCCTATGTCTGCAGGGAGTGTGGGCGGGGCTTTAGCTGGCAGTCAGTCCTCCTCACTCACCAGAGGACACACACAGGGGAGAAGCCCTATGTCTGCAGGGAGTGTGGGCGGGGCTTTAGCCGGCAGTCAGTCCTCCTCACTCACCAGAGGAGACACACAGGGGAGAAGCCCTATGTCTGCAGGGAGTGTGGGCGGGGCTTTAGCCGGCAGTCAGTCCTCCTCACTCACCAGAGGAGACACACAGGGGAG…	CGQGFSVKSDVITHQRTHTGEKLYVCRECGRGFSWKSHLLIHQRIHTGEKPYVCRECGRGFSWQSVLLTHQRTHTGEKPYVCRECGRGFSRQSVLLTHQRRHTGEKPYVCRECGRGFSRQSVLLTHQRRHTGEKPYVCRECGRGFSWQSVLLTHQRTHTGEKPYVCRECGRGFSWQSVLLTHQRTHTGEKPYVCRECGRGFSNKSHLLRHQRTHTGEKPYVCRECGRGFRDKSHLLSHQRTHTGEKPYVCRECGRGFRDKSNLLSHQRTHTGEKPYVCRECGRGFSWQSVLLRHQRTHTGEKPYVCRECGRGFRDKSNLLSHQRTHTGDKPYVCRECGRGFRNKSHLLRHQRTHTGEKPYVCRECGRGFSDRSSLCYHQRTHTGEKPYVCRE	VKDTWKHIWQVTRQVTRQVTWQVTWQVTNKHRDKHSDKNSWQVRDKNSNKHRDRSY	11	0	C
L14v:c:0290:M10S:C-L14	L14v:0290	:A:B:C:C:C|b:D:C:C:F:K:H:L:O:I:J	TRUE	FALSE	TGTGGACAAGGTTTCAGTGTTAAATCAGATGTTATTACACACCAAAGGACACATACAGGGGAGAAGCTCTACGTCTGCAGGGAGTGTGGGCGGGGCTTTAGCTGGAAGTCACACCTCCTCATTCACCAGAGGATACACACAGGGGAGAAGCCCTATGTCTGCAGGGAGTGTGGGCGGGGCTTTAGCTGGCAGTCAGTCCTCCTCACTCACCAGAGGACACACACAGGGGAGAAGCCCTATGTCTGCAGGGAGTGTGGGCGGGGCTTTAGCTGGCAGTCAGTCCTCCTCACTCACCAGAGGACACACACAGGGGAGAAGCCCTATGTCTGCAGGGAGTGTGGGCGGGGCTTTAGCTGGCAGTCAGTCCTCCTCACTCACCAGAGGACACACACAGGGGAG…	CGQGFSVKSDVITHQRTHTGEKLYVCRECGRGFSWKSHLLIHQRIHTGEKPYVCRECGRGFSWQSVLLTHQRTHTGEKPYVCRECGRGFSWQSVLLTHQRTHTGEKPYVCRECGRGFSWQSVLLTHQRTHTGEKPYVCRECGRGFSWQSVLLTHQRRHTGEKPYVCRECGRGFSRQSVLLTHQRRHTGEKPYVCRECGRGFSWQSVLLTHQRTHTGEKPYVCRECGRGFSWQSVLLTHQRTHTGEKPYVCRECGRGFSNKSHLLRHQRTHTGEKPYVCRECGRGFRDKSHLLSHQRTHTGEKPYVCRECGRGFRDKSNLLSHQRTHTGEKPYVCRECGRGFSWQSVLLRHQRTHTGEKPYVCRECGRGFRDKSNLLSHQRTHTGDKPYVCRECGRGFRN…	VKDTWKHIWQVTWQVTWQVTWQVTRQVTWQVTWQVTNKHRDKHSDKNSWQVRDKNSNKHRDRSY	11	0	C
L14v:c:0291:M10S:C-L14	L14v:0291	:A:B:C:D:D:C:C:F:R:F:K:H:L:O:I:J	TRUE	FALSE	TGTGGACAAGGTTTCAGTGTTAAATCAGATGTTATTACACACCAAAGGACACATACAGGGGAGAAGCTCTACGTCTGCAGGGAGTGTGGGCGGGGCTTTAGCTGGAAGTCACACCTCCTCATTCACCAGAGGATACACACAGGGGAGAAGCCCTATGTCTGCAGGGAGTGTGGGCGGGGCTTTAGCTGGCAGTCAGTCCTCCTCACTCACCAGAGGACACACACAGGGGAGAAGCCCTATGTCTGCAGGGAGTGTGGGCGGGGCTTTAGCCGGCAGTCAGTCCTCCTCACTCACCAGAGGAGACACACAGGGGAGAAGCCCTATGTCTGCAGGGAGTGTGGGCGGGGCTTTAGCCGGCAGTCAGTCCTCCTCACTCACCAGAGGAGACACACAGGGGAG…	CGQGFSVKSDVITHQRTHTGEKLYVCRECGRGFSWKSHLLIHQRIHTGEKPYVCRECGRGFSWQSVLLTHQRTHTGEKPYVCRECGRGFSRQSVLLTHQRRHTGEKPYVCRECGRGFSRQSVLLTHQRRHTGEKPYVCRECGRGFSWQSVLLTHQRTHTGEKPYVCRECGRGFSWQSVLLTHQRTHTGEKPYVCRECGRGFSNKSHLLRHQRTHTGEKPYVCRECGRGFSRQSVLLTHQRTHTGEKPYVCRECGRGFSNKSHLLRHQRTHTGEKPYVCRECGRGFRDKSHLLSHQRTHTGEKPYVCRECGRGFRDKSNLLSHQRTHTGEKPYVCRECGRGFSWQSVLLRHQRTHTGEKPYVCRECGRGFRDKSNLLSHQRTHTGDKPYVCRECGRGFRN…	VKDTWKHIWQVTRQVTRQVTWQVTWQVTNKHRRQVTNKHRDKHSDKNSWQVRDKNSNKHRDRSY	11	0	C
L14v:c:0293:M10S:C-L14	L14v:0293	:A:B:C:D:D:C:C:F:H:L:K:H:L:O:I:J	TRUE	FALSE	TGTGGACAAGGTTTCAGTGTTAAATCAGATGTTATTACACACCAAAGGACACATACAGGGGAGAAGCTCTACGTCTGCAGGGAGTGTGGGCGGGGCTTTAGCTGGAAGTCACACCTCCTCATTCACCAGAGGATACACACAGGGGAGAAGCCCTATGTCTGCAGGGAGTGTGGGCGGGGCTTTAGCTGGCAGTCAGTCCTCCTCACTCACCAGAGGACACACACAGGGGAGAAGCCCTATGTCTGCAGGGAGTGTGGGCGGGGCTTTAGCCGGCAGTCAGTCCTCCTCACTCACCAGAGGAGACACACAGGGGAGAAGCCCTATGTCTGCAGGGAGTGTGGGCGGGGCTTTAGCCGGCAGTCAGTCCTCCTCACTCACCAGAGGAGACACACAGGGGAG…	CGQGFSVKSDVITHQRTHTGEKLYVCRECGRGFSWKSHLLIHQRIHTGEKPYVCRECGRGFSWQSVLLTHQRTHTGEKPYVCRECGRGFSRQSVLLTHQRRHTGEKPYVCRECGRGFSRQSVLLTHQRRHTGEKPYVCRECGRGFSWQSVLLTHQRTHTGEKPYVCRECGRGFSWQSVLLTHQRTHTGEKPYVCRECGRGFSNKSHLLRHQRTHTGEKPYVCRECGRGFRDKSNLLSHQRTHTGEKPYVCRECGRGFSWQSVLLRHQRTHTGEKPYVCRECGRGFRDKSHLLSHQRTHTGEKPYVCRECGRGFRDKSNLLSHQRTHTGEKPYVCRECGRGFSWQSVLLRHQRTHTGEKPYVCRECGRGFRDKSNLLSHQRTHTGDKPYVCRECGRGFRN…	VKDTWKHIWQVTRQVTRQVTWQVTWQVTNKHRDKNSWQVRDKHSDKNSWQVRDKNSNKHRDRSY	11	3	C
L14v:c:0294:M10S:C-L14	L14v:0294	:A:B:C:D:D:C:C:F:K:O:Q:F:L:O:I:J	TRUE	FALSE	TGTGGACAAGGTTTCAGTGTTAAATCAGATGTTATTACACACCAAAGGACACATACAGGGGAGAAGCTCTACGTCTGCAGGGAGTGTGGGCGGGGCTTTAGCTGGAAGTCACACCTCCTCATTCACCAGAGGATACACACAGGGGAGAAGCCCTATGTCTGCAGGGAGTGTGGGCGGGGCTTTAGCTGGCAGTCAGTCCTCCTCACTCACCAGAGGACACACACAGGGGAGAAGCCCTATGTCTGCAGGGAGTGTGGGCGGGGCTTTAGCCGGCAGTCAGTCCTCCTCACTCACCAGAGGAGACACACAGGGGAGAAGCCCTATGTCTGCAGGGAGTGTGGGCGGGGCTTTAGCCGGCAGTCAGTCCTCCTCACTCACCAGAGGAGACACACAGGGGAG…	CGQGFSVKSDVITHQRTHTGEKLYVCRECGRGFSWKSHLLIHQRIHTGEKPYVCRECGRGFSWQSVLLTHQRTHTGEKPYVCRECGRGFSRQSVLLTHQRRHTGEKPYVCRECGRGFSRQSVLLTHQRRHTGEKPYVCRECGRGFSWQSVLLTHQRTHTGEKPYVCRECGRGFSWQSVLLTHQRTHTGEKPYVCRECGRGFSNKSHLLRHQRTHTGEKPYVCRECGRGFRDKSHLLSHQRTHTGEKPYVCRECGRGFRDKSNLLSHQRTHTGDKPYVCRECGRGFRNKSHLLRHQRTHTGEKPYVCRECGRGFSNKSHLLRHQRTHTGEKPYVCRECGRGFSWQSVLLRHQRTHTGEKPYVCRECGRGFRDKSNLLSHQRTHTGDKPYVCRECGRGFRN…	VKDTWKHIWQVTRQVTRQVTWQVTWQVTNKHRDKHSDKNSNKHRNKHRWQVRDKNSNKHRDRSY	5	8	A
L14v:c:0295:M10S:C-L14	L14v:0295	:A:B:C:D:D:C:C:F:K:H:C:F:K:O:I:J	TRUE	FALSE	TGTGGACAAGGTTTCAGTGTTAAATCAGATGTTATTACACACCAAAGGACACATACAGGGGAGAAGCTCTACGTCTGCAGGGAGTGTGGGCGGGGCTTTAGCTGGAAGTCACACCTCCTCATTCACCAGAGGATACACACAGGGGAGAAGCCCTATGTCTGCAGGGAGTGTGGGCGGGGCTTTAGCTGGCAGTCAGTCCTCCTCACTCACCAGAGGACACACACAGGGGAGAAGCCCTATGTCTGCAGGGAGTGTGGGCGGGGCTTTAGCCGGCAGTCAGTCCTCCTCACTCACCAGAGGAGACACACAGGGGAGAAGCCCTATGTCTGCAGGGAGTGTGGGCGGGGCTTTAGCCGGCAGTCAGTCCTCCTCACTCACCAGAGGAGACACACAGGGGAG…	CGQGFSVKSDVITHQRTHTGEKLYVCRECGRGFSWKSHLLIHQRIHTGEKPYVCRECGRGFSWQSVLLTHQRTHTGEKPYVCRECGRGFSRQSVLLTHQRRHTGEKPYVCRECGRGFSRQSVLLTHQRRHTGEKPYVCRECGRGFSWQSVLLTHQRTHTGEKPYVCRECGRGFSWQSVLLTHQRTHTGEKPYVCRECGRGFSNKSHLLRHQRTHTGEKPYVCRECGRGFRDKSHLLSHQRTHTGEKPYVCRECGRGFRDKSNLLSHQRTHTGEKPYVCRECGRGFSWQSVLLTHQRTHTGEKPYVCRECGRGFSNKSHLLRHQRTHTGEKPYVCRECGRGFRDKSHLLSHQRTHTGEKPYVCRECGRGFRDKSNLLSHQRTHTGDKPYVCRECGRGFRN…	VKDTWKHIWQVTRQVTRQVTWQVTWQVTNKHRDKHSDKNSWQVTNKHRDKHSDKNSNKHRDRSY	8	9	A
L14v:c:0301:M10S:C-L14	L14v:0301	:A:B:C:D:D:C:C:F:K:H:L:H:I|9:I:J	TRUE	FALSE	TGTGGACAAGGTTTCAGTGTTAAATCAGATGTTATTACACACCAAAGGACACATACAGGGGAGAAGCTCTACGTCTGCAGGGAGTGTGGGCGGGGCTTTAGCTGGAAGTCACACCTCCTCATTCACCAGAGGATACACACAGGGGAGAAGCCCTATGTCTGCAGGGAGTGTGGGCGGGGCTTTAGCTGGCAGTCAGTCCTCCTCACTCACCAGAGGACACACACAGGGGAGAAGCCCTATGTCTGCAGGGAGTGTGGGCGGGGCTTTAGCCGGCAGTCAGTCCTCCTCACTCACCAGAGGAGACACACAGGGGAGAAGCCCTATGTCTGCAGGGAGTGTGGGCGGGGCTTTAGCCGGCAGTCAGTCCTCCTCACTCACCAGAGGAGACACACAGGGGAG…	CGQGFSVKSDVITHQRTHTGEKLYVCRECGRGFSWKSHLLIHQRIHTGEKPYVCRECGRGFSWQSVLLTHQRTHTGEKPYVCRECGRGFSRQSVLLTHQRRHTGEKPYVCRECGRGFSRQSVLLTHQRRHTGEKPYVCRECGRGFSWQSVLLTHQRTHTGEKPYVCRECGRGFSWQSVLLTHQRTHTGEKPYVCRECGRGFSNKSHLLRHQRTHTGEKPYVCRECGRGFRDKSHLLSHQRTHTGEKPYVCRECGRGFRDKSNLLSHQRTHTGEKPYVCRECGRGFSWQSVLLRHQRTHTGEKPYVCRECGRGFRDKSNLLSHQRTHTGEKPYVCRECGRGFRNKSHLLRHQRTHTGEKPYVCRECGRGFSDRSSLCYHQRTHTGDKPYVCRECGRGFRN…	VKDTWKHIWQVTRQVTRQVTWQVTWQVTNKHRDKHSDKNSWQVRDKNSNKHRDRSYNKHRDRSY	11	0	C
L14v:c:0312:M10S:C-L14	L14v:0312	:A:B:C:D:D:C:C:F:K:H:L:H:L:H:O:I:J	TRUE	FALSE	TGTGGACAAGGTTTCAGTGTTAAATCAGATGTTATTACACACCAAAGGACACATACAGGGGAGAAGCTCTACGTCTGCAGGGAGTGTGGGCGGGGCTTTAGCTGGAAGTCACACCTCCTCATTCACCAGAGGATACACACAGGGGAGAAGCCCTATGTCTGCAGGGAGTGTGGGCGGGGCTTTAGCTGGCAGTCAGTCCTCCTCACTCACCAGAGGACACACACAGGGGAGAAGCCCTATGTCTGCAGGGAGTGTGGGCGGGGCTTTAGCCGGCAGTCAGTCCTCCTCACTCACCAGAGGAGACACACAGGGGAGAAGCCCTATGTCTGCAGGGAGTGTGGGCGGGGCTTTAGCCGGCAGTCAGTCCTCCTCACTCACCAGAGGAGACACACAGGGGAG…	CGQGFSVKSDVITHQRTHTGEKLYVCRECGRGFSWKSHLLIHQRIHTGEKPYVCRECGRGFSWQSVLLTHQRTHTGEKPYVCRECGRGFSRQSVLLTHQRRHTGEKPYVCRECGRGFSRQSVLLTHQRRHTGEKPYVCRECGRGFSWQSVLLTHQRTHTGEKPYVCRECGRGFSWQSVLLTHQRTHTGEKPYVCRECGRGFSNKSHLLRHQRTHTGEKPYVCRECGRGFRDKSHLLSHQRTHTGEKPYVCRECGRGFRDKSNLLSHQRTHTGEKPYVCRECGRGFSWQSVLLRHQRTHTGEKPYVCRECGRGFRDKSNLLSHQRTHTGEKPYVCRECGRGFSWQSVLLRHQRTHTGEKPYVCRECGRGFRDKSNLLSHQRTHTGEKPYVCRECGRGFRD…	VKDTWKHIWQVTRQVTRQVTWQVTWQVTNKHRDKHSDKNSWQVRDKNSWQVRDKNSDKNSNKHRDRSY	10	6	C
L14v:c:0313:M10S:C-L14	L14v:0313	:A:B:C:D:D:C:C:F:K:H:L:L:E:L:O:I:J	TRUE	FALSE	TGTGGACAAGGTTTCAGTGTTAAATCAGATGTTATTACACACCAAAGGACACATACAGGGGAGAAGCTCTACGTCTGCAGGGAGTGTGGGCGGGGCTTTAGCTGGAAGTCACACCTCCTCATTCACCAGAGGATACACACAGGGGAGAAGCCCTATGTCTGCAGGGAGTGTGGGCGGGGCTTTAGCTGGCAGTCAGTCCTCCTCACTCACCAGAGGACACACACAGGGGAGAAGCCCTATGTCTGCAGGGAGTGTGGGCGGGGCTTTAGCCGGCAGTCAGTCCTCCTCACTCACCAGAGGAGACACACAGGGGAGAAGCCCTATGTCTGCAGGGAGTGTGGGCGGGGCTTTAGCCGGCAGTCAGTCCTCCTCACTCACCAGAGGAGACACACAGGGGAG…	CGQGFSVKSDVITHQRTHTGEKLYVCRECGRGFSWKSHLLIHQRIHTGEKPYVCRECGRGFSWQSVLLTHQRTHTGEKPYVCRECGRGFSRQSVLLTHQRRHTGEKPYVCRECGRGFSRQSVLLTHQRRHTGEKPYVCRECGRGFSWQSVLLTHQRTHTGEKPYVCRECGRGFSWQSVLLTHQRTHTGEKPYVCRECGRGFSNKSHLLRHQRTHTGEKPYVCRECGRGFRDKSHLLSHQRTHTGEKPYVCRECGRGFRDKSNLLSHQRTHTGEKPYVCRECGRGFSWQSVLLRHQRTHTGEKPYVCRECGRGFSWQSVLLRHQRTHTGEKPYVCRECGRGFSWQSVLLSHQRTHTGEKPYVCRECGRGFSWQSVLLRHQRTHTGEKPYVCRECGRGFRD…	VKDTWKHIWQVTRQVTRQVTWQVTWQVTNKHRDKHSDKNSWQVRWQVRWQVSWQVRDKNSNKHRDRSY	11	11	C
L14v:c:0318:M10S:C-L14	L14v:0318	:A:B:C:D:D:C:D:D:C:H:C:F:K:H:L:O:I:J	TRUE	FALSE	TGTGGACAAGGTTTCAGTGTTAAATCAGATGTTATTACACACCAAAGGACACATACAGGGGAGAAGCTCTACGTCTGCAGGGAGTGTGGGCGGGGCTTTAGCTGGAAGTCACACCTCCTCATTCACCAGAGGATACACACAGGGGAGAAGCCCTATGTCTGCAGGGAGTGTGGGCGGGGCTTTAGCTGGCAGTCAGTCCTCCTCACTCACCAGAGGACACACACAGGGGAGAAGCCCTATGTCTGCAGGGAGTGTGGGCGGGGCTTTAGCCGGCAGTCAGTCCTCCTCACTCACCAGAGGAGACACACAGGGGAGAAGCCCTATGTCTGCAGGGAGTGTGGGCGGGGCTTTAGCCGGCAGTCAGTCCTCCTCACTCACCAGAGGAGACACACAGGGGAG…	CGQGFSVKSDVITHQRTHTGEKLYVCRECGRGFSWKSHLLIHQRIHTGEKPYVCRECGRGFSWQSVLLTHQRTHTGEKPYVCRECGRGFSRQSVLLTHQRRHTGEKPYVCRECGRGFSRQSVLLTHQRRHTGEKPYVCRECGRGFSWQSVLLTHQRTHTGEKPYVCRECGRGFSRQSVLLTHQRRHTGEKPYVCRECGRGFSRQSVLLTHQRRHTGEKPYVCRECGRGFSWQSVLLTHQRTHTGEKPYVCRECGRGFRDKSNLLSHQRTHTGEKPYVCRECGRGFSWQSVLLTHQRTHTGEKPYVCRECGRGFSNKSHLLRHQRTHTGEKPYVCRECGRGFRDKSHLLSHQRTHTGEKPYVCRECGRGFRDKSNLLSHQRTHTGEKPYVCRECGRGFSW…	VKDTWKHIWQVTRQVTRQVTWQVTRQVTRQVTWQVTDKNSWQVTNKHRDKHSDKNSWQVRDKNSNKHRDRSY	11	0	C
L14v:c:0320:M10S:C-L14	L14v:0320	:A:B:C:D:D:C:C:F:K:K:C:F:K:H:L:O:I:J	TRUE	FALSE	TGTGGACAAGGTTTCAGTGTTAAATCAGATGTTATTACACACCAAAGGACACATACAGGGGAGAAGCTCTACGTCTGCAGGGAGTGTGGGCGGGGCTTTAGCTGGAAGTCACACCTCCTCATTCACCAGAGGATACACACAGGGGAGAAGCCCTATGTCTGCAGGGAGTGTGGGCGGGGCTTTAGCTGGCAGTCAGTCCTCCTCACTCACCAGAGGACACACACAGGGGAGAAGCCCTATGTCTGCAGGGAGTGTGGGCGGGGCTTTAGCCGGCAGTCAGTCCTCCTCACTCACCAGAGGAGACACACAGGGGAGAAGCCCTATGTCTGCAGGGAGTGTGGGCGGGGCTTTAGCCGGCAGTCAGTCCTCCTCACTCACCAGAGGAGACACACAGGGGAG…	CGQGFSVKSDVITHQRTHTGEKLYVCRECGRGFSWKSHLLIHQRIHTGEKPYVCRECGRGFSWQSVLLTHQRTHTGEKPYVCRECGRGFSRQSVLLTHQRRHTGEKPYVCRECGRGFSRQSVLLTHQRRHTGEKPYVCRECGRGFSWQSVLLTHQRTHTGEKPYVCRECGRGFSWQSVLLTHQRTHTGEKPYVCRECGRGFSNKSHLLRHQRTHTGEKPYVCRECGRGFRDKSHLLSHQRTHTGEKPYVCRECGRGFRDKSHLLSHQRTHTGEKPYVCRECGRGFSWQSVLLTHQRTHTGEKPYVCRECGRGFSNKSHLLRHQRTHTGEKPYVCRECGRGFRDKSHLLSHQRTHTGEKPYVCRECGRGFRDKSNLLSHQRTHTGEKPYVCRECGRGFSW…	VKDTWKHIWQVTRQVTRQVTWQVTWQVTNKHRDKHSDKHSWQVTNKHRDKHSDKNSWQVRDKNSNKHRDRSY	9	0	C
L14v:c:0326:M10S:C-L14	L14v:0326	:A:B:C:D:D:C:C:F:K:H:L:O:I:L:L:O:I:J	TRUE	FALSE	TGTGGACAAGGTTTCAGTGTTAAATCAGATGTTATTACACACCAAAGGACACATACAGGGGAGAAGCTCTACGTCTGCAGGGAGTGTGGGCGGGGCTTTAGCTGGAAGTCACACCTCCTCATTCACCAGAGGATACACACAGGGGAGAAGCCCTATGTCTGCAGGGAGTGTGGGCGGGGCTTTAGCTGGCAGTCAGTCCTCCTCACTCACCAGAGGACACACACAGGGGAGAAGCCCTATGTCTGCAGGGAGTGTGGGCGGGGCTTTAGCCGGCAGTCAGTCCTCCTCACTCACCAGAGGAGACACACAGGGGAGAAGCCCTATGTCTGCAGGGAGTGTGGGCGGGGCTTTAGCCGGCAGTCAGTCCTCCTCACTCACCAGAGGAGACACACAGGGGAG…	CGQGFSVKSDVITHQRTHTGEKLYVCRECGRGFSWKSHLLIHQRIHTGEKPYVCRECGRGFSWQSVLLTHQRTHTGEKPYVCRECGRGFSRQSVLLTHQRRHTGEKPYVCRECGRGFSRQSVLLTHQRRHTGEKPYVCRECGRGFSWQSVLLTHQRTHTGEKPYVCRECGRGFSWQSVLLTHQRTHTGEKPYVCRECGRGFSNKSHLLRHQRTHTGEKPYVCRECGRGFRDKSHLLSHQRTHTGEKPYVCRECGRGFRDKSNLLSHQRTHTGEKPYVCRECGRGFSWQSVLLRHQRTHTGEKPYVCRECGRGFRDKSNLLSHQRTHTGDKPYVCRECGRGFRNKSHLLRHQRTHTGEKPYVCRECGRGFSWQSVLLRHQRTHTGEKPYVCRECGRGFSW…	VKDTWKHIWQVTRQVTRQVTWQVTWQVTNKHRDKHSDKNSWQVRDKNSNKHRWQVRWQVRDKNSNKHRDRSY	11	4	C
L14v:c:0329:M10S:C-L14	L14v:0329	:A:B:C:D:D:C:C:F:K:H:H:K:K:H:H:L:O:I:J	TRUE	FALSE	TGTGGACAAGGTTTCAGTGTTAAATCAGATGTTATTACACACCAAAGGACACATACAGGGGAGAAGCTCTACGTCTGCAGGGAGTGTGGGCGGGGCTTTAGCTGGAAGTCACACCTCCTCATTCACCAGAGGATACACACAGGGGAGAAGCCCTATGTCTGCAGGGAGTGTGGGCGGGGCTTTAGCTGGCAGTCAGTCCTCCTCACTCACCAGAGGACACACACAGGGGAGAAGCCCTATGTCTGCAGGGAGTGTGGGCGGGGCTTTAGCCGGCAGTCAGTCCTCCTCACTCACCAGAGGAGACACACAGGGGAGAAGCCCTATGTCTGCAGGGAGTGTGGGCGGGGCTTTAGCCGGCAGTCAGTCCTCCTCACTCACCAGAGGAGACACACAGGGGAG…	CGQGFSVKSDVITHQRTHTGEKLYVCRECGRGFSWKSHLLIHQRIHTGEKPYVCRECGRGFSWQSVLLTHQRTHTGEKPYVCRECGRGFSRQSVLLTHQRRHTGEKPYVCRECGRGFSRQSVLLTHQRRHTGEKPYVCRECGRGFSWQSVLLTHQRTHTGEKPYVCRECGRGFSWQSVLLTHQRTHTGEKPYVCRECGRGFSNKSHLLRHQRTHTGEKPYVCRECGRGFRDKSHLLSHQRTHTGEKPYVCRECGRGFRDKSNLLSHQRTHTGEKPYVCRECGRGFRDKSNLLSHQRTHTGEKPYVCRECGRGFRDKSHLLSHQRTHTGEKPYVCRECGRGFRDKSHLLSHQRTHTGEKPYVCRECGRGFRDKSNLLSHQRTHTGEKPYVCRECGRGFRD…	VKDTWKHIWQVTRQVTRQVTWQVTWQVTNKHRDKHSDKNSDKNSDKHSDKHSDKNSDKNSWQVRDKNSNKHRDRSY	9	3	C
L14v:c:0330:M10S:C-L14	L14v:0330	:A:B:C:D:D:C:C:F:K:H:L:L:E:C:F:K:O:I:J	TRUE	FALSE	TGTGGACAAGGTTTCAGTGTTAAATCAGATGTTATTACACACCAAAGGACACATACAGGGGAGAAGCTCTACGTCTGCAGGGAGTGTGGGCGGGGCTTTAGCTGGAAGTCACACCTCCTCATTCACCAGAGGATACACACAGGGGAGAAGCCCTATGTCTGCAGGGAGTGTGGGCGGGGCTTTAGCTGGCAGTCAGTCCTCCTCACTCACCAGAGGACACACACAGGGGAGAAGCCCTATGTCTGCAGGGAGTGTGGGCGGGGCTTTAGCCGGCAGTCAGTCCTCCTCACTCACCAGAGGAGACACACAGGGGAGAAGCCCTATGTCTGCAGGGAGTGTGGGCGGGGCTTTAGCCGGCAGTCAGTCCTCCTCACTCACCAGAGGAGACACACAGGGGAG…	CGQGFSVKSDVITHQRTHTGEKLYVCRECGRGFSWKSHLLIHQRIHTGEKPYVCRECGRGFSWQSVLLTHQRTHTGEKPYVCRECGRGFSRQSVLLTHQRRHTGEKPYVCRECGRGFSRQSVLLTHQRRHTGEKPYVCRECGRGFSWQSVLLTHQRTHTGEKPYVCRECGRGFSWQSVLLTHQRTHTGEKPYVCRECGRGFSNKSHLLRHQRTHTGEKPYVCRECGRGFRDKSHLLSHQRTHTGEKPYVCRECGRGFRDKSNLLSHQRTHTGEKPYVCRECGRGFSWQSVLLRHQRTHTGEKPYVCRECGRGFSWQSVLLRHQRTHTGEKPYVCRECGRGFSWQSVLLSHQRTHTGEKPYVCRECGRGFSWQSVLLTHQRTHTGEKPYVCRECGRGFSN…	VKDTWKHIWQVTRQVTRQVTWQVTWQVTNKHRDKHSDKNSWQVRWQVRWQVSWQVTNKHRDKHSDKNSNKHRDRSY	9	12	A
L14v:c:0331:M10S:C-L14	L14v:0331	:A:B:C:F:K:H:L:O:Q:D:D:C:C:F:K:H:L:O:I:J	TRUE	FALSE	TGTGGACAAGGTTTCAGTGTTAAATCAGATGTTATTACACACCAAAGGACACATACAGGGGAGAAGCTCTACGTCTGCAGGGAGTGTGGGCGGGGCTTTAGCTGGAAGTCACACCTCCTCATTCACCAGAGGATACACACAGGGGAGAAGCCCTATGTCTGCAGGGAGTGTGGGCGGGGCTTTAGCTGGCAGTCAGTCCTCCTCACTCACCAGAGGACACACACAGGGGAGAAGCCCTATGTCTGCAGGGAGTGTGGGCGGGGCTTTAGCAATAAGTCACACCTCCTCAGACACCAGAGGACACACACAGGGGAGAAGCCCTATGTCTGCAGGGAGTGTGGGCGGGGCTTTAGAGATAAGTCACACCTCCTCAGTCACCAGAGGACACACACAGGGGAG…	CGQGFSVKSDVITHQRTHTGEKLYVCRECGRGFSWKSHLLIHQRIHTGEKPYVCRECGRGFSWQSVLLTHQRTHTGEKPYVCRECGRGFSNKSHLLRHQRTHTGEKPYVCRECGRGFRDKSHLLSHQRTHTGEKPYVCRECGRGFRDKSNLLSHQRTHTGEKPYVCRECGRGFSWQSVLLRHQRTHTGEKPYVCRECGRGFRDKSNLLSHQRTHTGDKPYVCRECGRGFRNKSHLLRHQRTHTGEKPYVCRECGRGFSRQSVLLTHQRRHTGEKPYVCRECGRGFSRQSVLLTHQRRHTGEKPYVCRECGRGFSWQSVLLTHQRTHTGEKPYVCRECGRGFSWQSVLLTHQRTHTGEKPYVCRECGRGFSNKSHLLRHQRTHTGEKPYVCRECGRGFRD…	VKDTWKHIWQVTNKHRDKHSDKNSWQVRDKNSNKHRRQVTRQVTWQVTWQVTNKHRDKHSDKNSWQVRDKNSNKHRDRSY	11	0	C
L14v:c:0332:M10S:C-L14	L14v:0332	:A:B:C:D:D:D|j|j|j:D:D:C:C:F:K:H:L:O:I:J	TRUE	FALSE	TGTGGACAAGGTTTCAGTGTTAAATCAGATGTTATTACACACCAAAGGACACATACAGGGGAGAAGCTCTACGTCTGCAGGGAGTGTGGGCGGGGCTTTAGCTGGAAGTCACACCTCCTCATTCACCAGAGGATACACACAGGGGAGAAGCCCTATGTCTGCAGGGAGTGTGGGCGGGGCTTTAGCTGGCAGTCAGTCCTCCTCACTCACCAGAGGACACACACAGGGGAGAAGCCCTATGTCTGCAGGGAGTGTGGGCGGGGCTTTAGCCGGCAGTCAGTCCTCCTCACTCACCAGAGGAGACACACAGGGGAGAAGCCCTATGTCTGCAGGGAGTGTGGGCGGGGCTTTAGCCGGCAGTCAGTCCTCCTCACTCACCAGAGGAGACACACAGGGGAG…	CGQGFSVKSDVITHQRTHTGEKLYVCRECGRGFSWKSHLLIHQRIHTGEKPYVCRECGRGFSWQSVLLTHQRTHTGEKPYVCRECGRGFSRQSVLLTHQRRHTGEKPYVCRECGRGFSRQSVLLTHQRRHTGEKPYVCRECGRGFSRQSVLLTHQRRHTGEKPYVCRECGRGFSRQSVLLTHQRIHTGEKPYVCRECGRGFSRQSVLLTHQRIHTGEKPYVCRECGRGFSRQSVLLTHQRIHTGEKPYVCRECGRGFSRQSVLLTHQRRHTGEKPYVCRECGRGFSRQSVLLTHQRRHTGEKPYVCRECGRGFSWQSVLLTHQRTHTGEKPYVCRECGRGFSWQSVLLTHQRTHTGEKPYVCRECGRGFSNKSHLLRHQRTHTGEKPYVCRECGRGFRD…	VKDTWKHIWQVTRQVTRQVTRQVTRQVTRQVTRQVTRQVTRQVTWQVTWQVTNKHRDKHSDKNSWQVRDKNSNKHRDRSY	11	0	C
L14v:c:0333:M10S:C-L14	L14v:0333	:A:B:C:D:D:C:C:D:D:C:C:C:C:F:K:H:L:O:I:J	TRUE	FALSE	TGTGGACAAGGTTTCAGTGTTAAATCAGATGTTATTACACACCAAAGGACACATACAGGGGAGAAGCTCTACGTCTGCAGGGAGTGTGGGCGGGGCTTTAGCTGGAAGTCACACCTCCTCATTCACCAGAGGATACACACAGGGGAGAAGCCCTATGTCTGCAGGGAGTGTGGGCGGGGCTTTAGCTGGCAGTCAGTCCTCCTCACTCACCAGAGGACACACACAGGGGAGAAGCCCTATGTCTGCAGGGAGTGTGGGCGGGGCTTTAGCCGGCAGTCAGTCCTCCTCACTCACCAGAGGAGACACACAGGGGAGAAGCCCTATGTCTGCAGGGAGTGTGGGCGGGGCTTTAGCCGGCAGTCAGTCCTCCTCACTCACCAGAGGAGACACACAGGGGAG…	CGQGFSVKSDVITHQRTHTGEKLYVCRECGRGFSWKSHLLIHQRIHTGEKPYVCRECGRGFSWQSVLLTHQRTHTGEKPYVCRECGRGFSRQSVLLTHQRRHTGEKPYVCRECGRGFSRQSVLLTHQRRHTGEKPYVCRECGRGFSWQSVLLTHQRTHTGEKPYVCRECGRGFSWQSVLLTHQRTHTGEKPYVCRECGRGFSRQSVLLTHQRRHTGEKPYVCRECGRGFSRQSVLLTHQRRHTGEKPYVCRECGRGFSWQSVLLTHQRTHTGEKPYVCRECGRGFSWQSVLLTHQRTHTGEKPYVCRECGRGFSWQSVLLTHQRTHTGEKPYVCRECGRGFSWQSVLLTHQRTHTGEKPYVCRECGRGFSNKSHLLRHQRTHTGEKPYVCRECGRGFRD…	VKDTWKHIWQVTRQVTRQVTWQVTWQVTRQVTRQVTWQVTWQVTWQVTWQVTNKHRDKHSDKNSWQVRDKNSNKHRDRSY	11	0	C
L14v:c:0334:M10S:C-L14	L14v:0334	:A:B:C:D:D:C:C:F:K:H:F:K|2:F:K:H:L:O:I:J	TRUE	FALSE	TGTGGACAAGGTTTCAGTGTTAAATCAGATGTTATTACACACCAAAGGACACATACAGGGGAGAAGCTCTACGTCTGCAGGGAGTGTGGGCGGGGCTTTAGCTGGAAGTCACACCTCCTCATTCACCAGAGGATACACACAGGGGAGAAGCCCTATGTCTGCAGGGAGTGTGGGCGGGGCTTTAGCTGGCAGTCAGTCCTCCTCACTCACCAGAGGACACACACAGGGGAGAAGCCCTATGTCTGCAGGGAGTGTGGGCGGGGCTTTAGCCGGCAGTCAGTCCTCCTCACTCACCAGAGGAGACACACAGGGGAGAAGCCCTATGTCTGCAGGGAGTGTGGGCGGGGCTTTAGCCGGCAGTCAGTCCTCCTCACTCACCAGAGGAGACACACAGGGGAG…	CGQGFSVKSDVITHQRTHTGEKLYVCRECGRGFSWKSHLLIHQRIHTGEKPYVCRECGRGFSWQSVLLTHQRTHTGEKPYVCRECGRGFSRQSVLLTHQRRHTGEKPYVCRECGRGFSRQSVLLTHQRRHTGEKPYVCRECGRGFSWQSVLLTHQRTHTGEKPYVCRECGRGFSWQSVLLTHQRTHTGEKPYVCRECGRGFSNKSHLLRHQRTHTGEKPYVCRECGRGFRDKSHLLSHQRTHTGEKPYVCRECGRGFRDKSNLLSHQRTHTGEKPYVCRECGRGFSNKSHLLRHQRTHTGEKPYVCRECGRGFRDKSHLLSHQRTHTGEKPYVCRECGRGFRDKSNLLTHQRTHTGEKPYVCRECGRGFSNKSHLLRHQRTHTGEKPYVCRECGRGFRD…	VKDTWKHIWQVTRQVTRQVTWQVTWQVTNKHRDKHSDKNSNKHRDKHSDKNTNKHRDKHSDKNSWQVRDKNSNKHRDRSY	6	0	C
L14v:c:0335:M10S:C-L14	L14v:0335	:A:B:C:D:D:C:C:F:K:H:L:H:C:K:H:L:L:O:I:J	TRUE	FALSE	TGTGGACAAGGTTTCAGTGTTAAATCAGATGTTATTACACACCAAAGGACACATACAGGGGAGAAGCTCTACGTCTGCAGGGAGTGTGGGCGGGGCTTTAGCTGGAAGTCACACCTCCTCATTCACCAGAGGATACACACAGGGGAGAAGCCCTATGTCTGCAGGGAGTGTGGGCGGGGCTTTAGCTGGCAGTCAGTCCTCCTCACTCACCAGAGGACACACACAGGGGAGAAGCCCTATGTCTGCAGGGAGTGTGGGCGGGGCTTTAGCCGGCAGTCAGTCCTCCTCACTCACCAGAGGAGACACACAGGGGAGAAGCCCTATGTCTGCAGGGAGTGTGGGCGGGGCTTTAGCCGGCAGTCAGTCCTCCTCACTCACCAGAGGAGACACACAGGGGAG…	CGQGFSVKSDVITHQRTHTGEKLYVCRECGRGFSWKSHLLIHQRIHTGEKPYVCRECGRGFSWQSVLLTHQRTHTGEKPYVCRECGRGFSRQSVLLTHQRRHTGEKPYVCRECGRGFSRQSVLLTHQRRHTGEKPYVCRECGRGFSWQSVLLTHQRTHTGEKPYVCRECGRGFSWQSVLLTHQRTHTGEKPYVCRECGRGFSNKSHLLRHQRTHTGEKPYVCRECGRGFRDKSHLLSHQRTHTGEKPYVCRECGRGFRDKSNLLSHQRTHTGEKPYVCRECGRGFSWQSVLLRHQRTHTGEKPYVCRECGRGFRDKSNLLSHQRTHTGEKPYVCRECGRGFSWQSVLLTHQRTHTGEKPYVCRECGRGFRDKSHLLSHQRTHTGEKPYVCRECGRGFRD…	VKDTWKHIWQVTRQVTRQVTWQVTWQVTNKHRDKHSDKNSWQVRDKNSWQVTDKHSDKNSWQVRWQVRDKNSNKHRDRSY	11	8	C
L14v:c:0338:M10S:C-L14	L14v:0338	:A:B:C:D:D:C:C:F:K:H:L:H:F:K:H:L:H:L:O:I:J	TRUE	FALSE	TGTGGACAAGGTTTCAGTGTTAAATCAGATGTTATTACACACCAAAGGACACATACAGGGGAGAAGCTCTACGTCTGCAGGGAGTGTGGGCGGGGCTTTAGCTGGAAGTCACACCTCCTCATTCACCAGAGGATACACACAGGGGAGAAGCCCTATGTCTGCAGGGAGTGTGGGCGGGGCTTTAGCTGGCAGTCAGTCCTCCTCACTCACCAGAGGACACACACAGGGGAGAAGCCCTATGTCTGCAGGGAGTGTGGGCGGGGCTTTAGCCGGCAGTCAGTCCTCCTCACTCACCAGAGGAGACACACAGGGGAGAAGCCCTATGTCTGCAGGGAGTGTGGGCGGGGCTTTAGCCGGCAGTCAGTCCTCCTCACTCACCAGAGGAGACACACAGGGGAG…	CGQGFSVKSDVITHQRTHTGEKLYVCRECGRGFSWKSHLLIHQRIHTGEKPYVCRECGRGFSWQSVLLTHQRTHTGEKPYVCRECGRGFSRQSVLLTHQRRHTGEKPYVCRECGRGFSRQSVLLTHQRRHTGEKPYVCRECGRGFSWQSVLLTHQRTHTGEKPYVCRECGRGFSWQSVLLTHQRTHTGEKPYVCRECGRGFSNKSHLLRHQRTHTGEKPYVCRECGRGFRDKSHLLSHQRTHTGEKPYVCRECGRGFRDKSNLLSHQRTHTGEKPYVCRECGRGFSWQSVLLRHQRTHTGEKPYVCRECGRGFRDKSNLLSHQRTHTGEKPYVCRECGRGFSNKSHLLRHQRTHTGEKPYVCRECGRGFRDKSHLLSHQRTHTGEKPYVCRECGRGFRD…	VKDTWKHIWQVTRQVTRQVTWQVTWQVTNKHRDKHSDKNSWQVRDKNSNKHRDKHSDKNSWQVRDKNSWQVRDKNSNKHRDRSY	12	3	C
L14v:c:0339:M11S:L14-A	L14v:0339	:A:B:C:C:C:C:D:D:C:C:F:K:H:L:O:I:J	TRUE	FALSE	TGTGGACAAGGTTTCAGTGTTAAATCAGATGTTATTACACACCAAAGGACACATACAGGGGAGAAGCTCTACGTCTGCAGGGAGTGTGGGCGGGGCTTTAGCTGGAAGTCACACCTCCTCATTCACCAGAGGATACACACAGGGGAGAAGCCCTATGTCTGCAGGGAGTGTGGGCGGGGCTTTAGCTGGCAGTCAGTCCTCCTCACTCACCAGAGGACACACACAGGGGAGAAGCCCTATGTCTGCAGGGAGTGTGGGCGGGGCTTTAGCTGGCAGTCAGTCCTCCTCACTCACCAGAGGACACACACAGGGGAGAAGCCCTATGTCTGCAGGGAGTGTGGGCGGGGCTTTAGCTGGCAGTCAGTCCTCCTCACTCACCAGAGGACACACACAGGGGAG…	CGQGFSVKSDVITHQRTHTGEKLYVCRECGRGFSWKSHLLIHQRIHTGEKPYVCRECGRGFSWQSVLLTHQRTHTGEKPYVCRECGRGFSWQSVLLTHQRTHTGEKPYVCRECGRGFSWQSVLLTHQRTHTGEKPYVCRECGRGFSWQSVLLTHQRTHTGEKPYVCRECGRGFSRQSVLLTHQRRHTGEKPYVCRECGRGFSRQSVLLTHQRRHTGEKPYVCRECGRGFSWQSVLLTHQRTHTGEKPYVCRECGRGFSWQSVLLTHQRTHTGEKPYVCRECGRGFSNKSHLLRHQRTHTGEKPYVCRECGRGFRDKSHLLSHQRTHTGEKPYVCRECGRGFRDKSNLLSHQRTHTGEKPYVCRECGRGFSWQSVLLRHQRTHTGEKPYVCRECGRGFRD…	VKDTWKHIWQVTWQVTWQVTWQVTRQVTRQVTWQVTWQVTNKHRDKHSDKNSWQVRDKNSNKHRDRSY	11	0	C
L14v:c:0351:M11S:L14-A	L14v:0351	:A:B:C:D:D:C:C:F:K:H:L|q:Q:I:J	TRUE	FALSE	TGTGGACAAGGTTTCAGTGTTAAATCAGATGTTATTACACACCAAAGGACACATACAGGGGAGAAGCTCTACGTCTGCAGGGAGTGTGGGCGGGGCTTTAGCTGGAAGTCACACCTCCTCATTCACCAGAGGATACACACAGGGGAGAAGCCCTATGTCTGCAGGGAGTGTGGGCGGGGCTTTAGCTGGCAGTCAGTCCTCCTCACTCACCAGAGGACACACACAGGGGAGAAGCCCTATGTCTGCAGGGAGTGTGGGCGGGGCTTTAGCCGGCAGTCAGTCCTCCTCACTCACCAGAGGAGACACACAGGGGAGAAGCCCTATGTCTGCAGGGAGTGTGGGCGGGGCTTTAGCCGGCAGTCAGTCCTCCTCACTCACCAGAGGAGACACACAGGGGAG…	CGQGFSVKSDVITHQRTHTGEKLYVCRECGRGFSWKSHLLIHQRIHTGEKPYVCRECGRGFSWQSVLLTHQRTHTGEKPYVCRECGRGFSRQSVLLTHQRRHTGEKPYVCRECGRGFSRQSVLLTHQRRHTGEKPYVCRECGRGFSWQSVLLTHQRTHTGEKPYVCRECGRGFSWQSVLLTHQRTHTGEKPYVCRECGRGFSNKSHLLRHQRTHTGEKPYVCRECGRGFRDKSHLLSHQRTHTGEKPYVCRECGRGFRDKSNLLSHQRTHTGEKPYVCRECGRGFSWQSVLLRHQRTHTGEKPYVCRECGRGFRDKSNLLSHQRTHTGEKPYVCRECGRGFRNKSHLLRHQRTHTGEKPYVCRECGRGFRNKSHLLRHQRTHTGEKPYVCRECGRGFSD…	VKDTWKHIWQVTRQVTRQVTWQVTWQVTNKHRDKHSDKNSWQVRDKNSNKHRNKHRDRSY	7	4	C
L14v:c:0354:M11S:L14-A	L14v:0354	:A:B:C:D:C:C:C:D:D:C:C:F:K:H:L:O:I:J	TRUE	FALSE	TGTGGACAAGGTTTCAGTGTTAAATCAGATGTTATTACACACCAAAGGACACATACAGGGGAGAAGCTCTACGTCTGCAGGGAGTGTGGGCGGGGCTTTAGCTGGAAGTCACACCTCCTCATTCACCAGAGGATACACACAGGGGAGAAGCCCTATGTCTGCAGGGAGTGTGGGCGGGGCTTTAGCTGGCAGTCAGTCCTCCTCACTCACCAGAGGACACACACAGGGGAGAAGCCCTATGTCTGCAGGGAGTGTGGGCGGGGCTTTAGCCGGCAGTCAGTCCTCCTCACTCACCAGAGGAGACACACAGGGGAGAAGCCCTATGTCTGCAGGGAGTGTGGGCGGGGCTTTAGCTGGCAGTCAGTCCTCCTCACTCACCAGAGGACACACACAGGGGAG…	CGQGFSVKSDVITHQRTHTGEKLYVCRECGRGFSWKSHLLIHQRIHTGEKPYVCRECGRGFSWQSVLLTHQRTHTGEKPYVCRECGRGFSRQSVLLTHQRRHTGEKPYVCRECGRGFSWQSVLLTHQRTHTGEKPYVCRECGRGFSWQSVLLTHQRTHTGEKPYVCRECGRGFSWQSVLLTHQRTHTGEKPYVCRECGRGFSRQSVLLTHQRRHTGEKPYVCRECGRGFSRQSVLLTHQRRHTGEKPYVCRECGRGFSWQSVLLTHQRTHTGEKPYVCRECGRGFSWQSVLLTHQRTHTGEKPYVCRECGRGFSNKSHLLRHQRTHTGEKPYVCRECGRGFRDKSHLLSHQRTHTGEKPYVCRECGRGFRDKSNLLSHQRTHTGEKPYVCRECGRGFSW…	VKDTWKHIWQVTRQVTWQVTWQVTWQVTRQVTRQVTWQVTWQVTNKHRDKHSDKNSWQVRDKNSNKHRDRSY	11	0	C
L14v:c:0359:M11S:L14-A	L14v:0359	:A:B:C:D:D:C:C:F:K|g:L:K|g:L:H:L:O:I:J	TRUE	FALSE	TGTGGACAAGGTTTCAGTGTTAAATCAGATGTTATTACACACCAAAGGACACATACAGGGGAGAAGCTCTACGTCTGCAGGGAGTGTGGGCGGGGCTTTAGCTGGAAGTCACACCTCCTCATTCACCAGAGGATACACACAGGGGAGAAGCCCTATGTCTGCAGGGAGTGTGGGCGGGGCTTTAGCTGGCAGTCAGTCCTCCTCACTCACCAGAGGACACACACAGGGGAGAAGCCCTATGTCTGCAGGGAGTGTGGGCGGGGCTTTAGCCGGCAGTCAGTCCTCCTCACTCACCAGAGGAGACACACAGGGGAGAAGCCCTATGTCTGCAGGGAGTGTGGGCGGGGCTTTAGCCGGCAGTCAGTCCTCCTCACTCACCAGAGGAGACACACAGGGGAG…	CGQGFSVKSDVITHQRTHTGEKLYVCRECGRGFSWKSHLLIHQRIHTGEKPYVCRECGRGFSWQSVLLTHQRTHTGEKPYVCRECGRGFSRQSVLLTHQRRHTGEKPYVCRECGRGFSRQSVLLTHQRRHTGEKPYVCRECGRGFSWQSVLLTHQRTHTGEKPYVCRECGRGFSWQSVLLTHQRTHTGEKPYVCRECGRGFSNKSHLLRHQRTHTGEKPYVCRECGRGFRDKSHLLSHQRTHTGEKPYVCRECGRGFRDKSHLLRHQRTHTGEKPYVCRECGRGFSWQSVLLRHQRTHTGEKPYVCRECGRGFRDKSHLLSHQRTHTGEKPYVCRECGRGFRDKSHLLRHQRTHTGEKPYVCRECGRGFSWQSVLLRHQRTHTGEKPYVCRECGRGFRD…	VKDTWKHIWQVTRQVTRQVTWQVTWQVTNKHRDKHSDKHRWQVRDKHSDKHRWQVRDKNSWQVRDKNSNKHRDRSY	11	5	C
L14v:c:0361:M11S:L14-A	L14v:0361	:A:B:C:D:D:C:C:F:K:H:L:H:K:H:L:H:K:H:L:H:I:J	TRUE	FALSE	TGTGGACAAGGTTTCAGTGTTAAATCAGATGTTATTACACACCAAAGGACACATACAGGGGAGAAGCTCTACGTCTGCAGGGAGTGTGGGCGGGGCTTTAGCTGGAAGTCACACCTCCTCATTCACCAGAGGATACACACAGGGGAGAAGCCCTATGTCTGCAGGGAGTGTGGGCGGGGCTTTAGCTGGCAGTCAGTCCTCCTCACTCACCAGAGGACACACACAGGGGAGAAGCCCTATGTCTGCAGGGAGTGTGGGCGGGGCTTTAGCCGGCAGTCAGTCCTCCTCACTCACCAGAGGAGACACACAGGGGAGAAGCCCTATGTCTGCAGGGAGTGTGGGCGGGGCTTTAGCCGGCAGTCAGTCCTCCTCACTCACCAGAGGAGACACACAGGGGAG…	CGQGFSVKSDVITHQRTHTGEKLYVCRECGRGFSWKSHLLIHQRIHTGEKPYVCRECGRGFSWQSVLLTHQRTHTGEKPYVCRECGRGFSRQSVLLTHQRRHTGEKPYVCRECGRGFSRQSVLLTHQRRHTGEKPYVCRECGRGFSWQSVLLTHQRTHTGEKPYVCRECGRGFSWQSVLLTHQRTHTGEKPYVCRECGRGFSNKSHLLRHQRTHTGEKPYVCRECGRGFRDKSHLLSHQRTHTGEKPYVCRECGRGFRDKSNLLSHQRTHTGEKPYVCRECGRGFSWQSVLLRHQRTHTGEKPYVCRECGRGFRDKSNLLSHQRTHTGEKPYVCRECGRGFRDKSHLLSHQRTHTGEKPYVCRECGRGFRDKSNLLSHQRTHTGEKPYVCRECGRGFSW…	VKDTWKHIWQVTRQVTRQVTWQVTWQVTNKHRDKHSDKNSWQVRDKNSDKHSDKNSWQVRDKNSDKHSDKNSWQVRDKNSNKHRDRSY	10	3	C
L14v:c:0362:M11S:L14-A	L14v:0362	:A:B:C:D:D:R:D:C:C:F:K:H:L:O:I:J	TRUE	FALSE	TGTGGACAAGGTTTCAGTGTTAAATCAGATGTTATTACACACCAAAGGACACATACAGGGGAGAAGCTCTACGTCTGCAGGGAGTGTGGGCGGGGCTTTAGCTGGAAGTCACACCTCCTCATTCACCAGAGGATACACACAGGGGAGAAGCCCTATGTCTGCAGGGAGTGTGGGCGGGGCTTTAGCTGGCAGTCAGTCCTCCTCACTCACCAGAGGACACACACAGGGGAGAAGCCCTATGTCTGCAGGGAGTGTGGGCGGGGCTTTAGCCGGCAGTCAGTCCTCCTCACTCACCAGAGGAGACACACAGGGGAGAAGCCCTATGTCTGCAGGGAGTGTGGGCGGGGCTTTAGCCGGCAGTCAGTCCTCCTCACTCACCAGAGGAGACACACAGGGGAG…	CGQGFSVKSDVITHQRTHTGEKLYVCRECGRGFSWKSHLLIHQRIHTGEKPYVCRECGRGFSWQSVLLTHQRTHTGEKPYVCRECGRGFSRQSVLLTHQRRHTGEKPYVCRECGRGFSRQSVLLTHQRRHTGEKPYVCRECGRGFSRQSVLLTHQRTHTGEKPYVCRECGRGFSRQSVLLTHQRRHTGEKPYVCRECGRGFSWQSVLLTHQRTHTGEKPYVCRECGRGFSWQSVLLTHQRTHTGEKPYVCRECGRGFSNKSHLLRHQRTHTGEKPYVCRECGRGFRDKSHLLSHQRTHTGEKPYVCRECGRGFRDKSNLLSHQRTHTGEKPYVCRECGRGFSWQSVLLRHQRTHTGEKPYVCRECGRGFRDKSNLLSHQRTHTGDKPYVCRECGRGFRN…	VKDTWKHIWQVTRQVTRQVTRQVTRQVTWQVTWQVTNKHRDKHSDKNSWQVRDKNSNKHRDRSY	11	0	C
L14v:c:0363:M11S:L14-A	L14v:0363	:A:B:C:D:D:C:C:C:F:F:K:H:L:O:I:J	TRUE	FALSE	TGTGGACAAGGTTTCAGTGTTAAATCAGATGTTATTACACACCAAAGGACACATACAGGGGAGAAGCTCTACGTCTGCAGGGAGTGTGGGCGGGGCTTTAGCTGGAAGTCACACCTCCTCATTCACCAGAGGATACACACAGGGGAGAAGCCCTATGTCTGCAGGGAGTGTGGGCGGGGCTTTAGCTGGCAGTCAGTCCTCCTCACTCACCAGAGGACACACACAGGGGAGAAGCCCTATGTCTGCAGGGAGTGTGGGCGGGGCTTTAGCCGGCAGTCAGTCCTCCTCACTCACCAGAGGAGACACACAGGGGAGAAGCCCTATGTCTGCAGGGAGTGTGGGCGGGGCTTTAGCCGGCAGTCAGTCCTCCTCACTCACCAGAGGAGACACACAGGGGAG…	CGQGFSVKSDVITHQRTHTGEKLYVCRECGRGFSWKSHLLIHQRIHTGEKPYVCRECGRGFSWQSVLLTHQRTHTGEKPYVCRECGRGFSRQSVLLTHQRRHTGEKPYVCRECGRGFSRQSVLLTHQRRHTGEKPYVCRECGRGFSWQSVLLTHQRTHTGEKPYVCRECGRGFSWQSVLLTHQRTHTGEKPYVCRECGRGFSWQSVLLTHQRTHTGEKPYVCRECGRGFSNKSHLLRHQRTHTGEKPYVCRECGRGFSNKSHLLRHQRTHTGEKPYVCRECGRGFRDKSHLLSHQRTHTGEKPYVCRECGRGFRDKSNLLSHQRTHTGEKPYVCRECGRGFSWQSVLLRHQRTHTGEKPYVCRECGRGFRDKSNLLSHQRTHTGDKPYVCRECGRGFRN…	VKDTWKHIWQVTRQVTRQVTWQVTWQVTWQVTNKHRNKHRDKHSDKNSWQVRDKNSNKHRDRSY	11	0	C
L14v:c:0365:M11S:L14-A	L14v:0365	:A:B:C:D:D:C:C:F:K:H:L:E:E:O:I:J	TRUE	FALSE	TGTGGACAAGGTTTCAGTGTTAAATCAGATGTTATTACACACCAAAGGACACATACAGGGGAGAAGCTCTACGTCTGCAGGGAGTGTGGGCGGGGCTTTAGCTGGAAGTCACACCTCCTCATTCACCAGAGGATACACACAGGGGAGAAGCCCTATGTCTGCAGGGAGTGTGGGCGGGGCTTTAGCTGGCAGTCAGTCCTCCTCACTCACCAGAGGACACACACAGGGGAGAAGCCCTATGTCTGCAGGGAGTGTGGGCGGGGCTTTAGCCGGCAGTCAGTCCTCCTCACTCACCAGAGGAGACACACAGGGGAGAAGCCCTATGTCTGCAGGGAGTGTGGGCGGGGCTTTAGCCGGCAGTCAGTCCTCCTCACTCACCAGAGGAGACACACAGGGGAG…	CGQGFSVKSDVITHQRTHTGEKLYVCRECGRGFSWKSHLLIHQRIHTGEKPYVCRECGRGFSWQSVLLTHQRTHTGEKPYVCRECGRGFSRQSVLLTHQRRHTGEKPYVCRECGRGFSRQSVLLTHQRRHTGEKPYVCRECGRGFSWQSVLLTHQRTHTGEKPYVCRECGRGFSWQSVLLTHQRTHTGEKPYVCRECGRGFSNKSHLLRHQRTHTGEKPYVCRECGRGFRDKSHLLSHQRTHTGEKPYVCRECGRGFRDKSNLLSHQRTHTGEKPYVCRECGRGFSWQSVLLRHQRTHTGEKPYVCRECGRGFSWQSVLLSHQRTHTGEKPYVCRECGRGFSWQSVLLSHQRTHTGEKPYVCRECGRGFRDKSNLLSHQRTHTGDKPYVCRECGRGFRN…	VKDTWKHIWQVTRQVTRQVTWQVTWQVTNKHRDKHSDKNSWQVRWQVSWQVSDKNSNKHRDRSY	12	12	C
L14v:c:0366:M11S:L14-A	L14v:0366	:A:B:C:D:D:C:C:F:K:H:L:O:H|A:I:J	TRUE	FALSE	TGTGGACAAGGTTTCAGTGTTAAATCAGATGTTATTACACACCAAAGGACACATACAGGGGAGAAGCTCTACGTCTGCAGGGAGTGTGGGCGGGGCTTTAGCTGGAAGTCACACCTCCTCATTCACCAGAGGATACACACAGGGGAGAAGCCCTATGTCTGCAGGGAGTGTGGGCGGGGCTTTAGCTGGCAGTCAGTCCTCCTCACTCACCAGAGGACACACACAGGGGAGAAGCCCTATGTCTGCAGGGAGTGTGGGCGGGGCTTTAGCCGGCAGTCAGTCCTCCTCACTCACCAGAGGAGACACACAGGGGAGAAGCCCTATGTCTGCAGGGAGTGTGGGCGGGGCTTTAGCCGGCAGTCAGTCCTCCTCACTCACCAGAGGAGACACACAGGGGAG…	CGQGFSVKSDVITHQRTHTGEKLYVCRECGRGFSWKSHLLIHQRIHTGEKPYVCRECGRGFSWQSVLLTHQRTHTGEKPYVCRECGRGFSRQSVLLTHQRRHTGEKPYVCRECGRGFSRQSVLLTHQRRHTGEKPYVCRECGRGFSWQSVLLTHQRTHTGEKPYVCRECGRGFSWQSVLLTHQRTHTGEKPYVCRECGRGFSNKSHLLRHQRTHTGEKPYVCRECGRGFRDKSHLLSHQRTHTGEKPYVCRECGRGFRDKSNLLSHQRTHTGEKPYVCRECGRGFSWQSVLLRHQRTHTGEKPYVCRECGRGFRDKSNLLSHQRTHTGDKPYVCRECGRGFRDKSNLLSHQRTHTGEKPYVCRECGRGFSNKSHLLRHQRTHTGDKPYVCRECGRGFRN…	VKDTWKHIWQVTRQVTRQVTWQVTWQVTNKHRDKHSDKNSWQVRDKNSDKNSNKHRNKHRDRSY	5	7	A
L14v:c:0367:M11S:L14-A	L14v:0367	:A:B:C:D:D:C:C:F:K:H:L:O:I:I:I:J	TRUE	FALSE	TGTGGACAAGGTTTCAGTGTTAAATCAGATGTTATTACACACCAAAGGACACATACAGGGGAGAAGCTCTACGTCTGCAGGGAGTGTGGGCGGGGCTTTAGCTGGAAGTCACACCTCCTCATTCACCAGAGGATACACACAGGGGAGAAGCCCTATGTCTGCAGGGAGTGTGGGCGGGGCTTTAGCTGGCAGTCAGTCCTCCTCACTCACCAGAGGACACACACAGGGGAGAAGCCCTATGTCTGCAGGGAGTGTGGGCGGGGCTTTAGCCGGCAGTCAGTCCTCCTCACTCACCAGAGGAGACACACAGGGGAGAAGCCCTATGTCTGCAGGGAGTGTGGGCGGGGCTTTAGCCGGCAGTCAGTCCTCCTCACTCACCAGAGGAGACACACAGGGGAG…	CGQGFSVKSDVITHQRTHTGEKLYVCRECGRGFSWKSHLLIHQRIHTGEKPYVCRECGRGFSWQSVLLTHQRTHTGEKPYVCRECGRGFSRQSVLLTHQRRHTGEKPYVCRECGRGFSRQSVLLTHQRRHTGEKPYVCRECGRGFSWQSVLLTHQRTHTGEKPYVCRECGRGFSWQSVLLTHQRTHTGEKPYVCRECGRGFSNKSHLLRHQRTHTGEKPYVCRECGRGFRDKSHLLSHQRTHTGEKPYVCRECGRGFRDKSNLLSHQRTHTGEKPYVCRECGRGFSWQSVLLRHQRTHTGEKPYVCRECGRGFRDKSNLLSHQRTHTGDKPYVCRECGRGFRNKSHLLRHQRTHTGEKPYVCRECGRGFRNKSHLLRHQRTHTGEKPYVCRECGRGFRN…	VKDTWKHIWQVTRQVTRQVTWQVTWQVTNKHRDKHSDKNSWQVRDKNSNKHRNKHRNKHRDRSY	8	4	C
L14v:c:0370:M12S:L14-L16	L14v:0370	:A:B:C:D:D:C:R:C:F:K:H:L:O:I:J	TRUE	FALSE	TGTGGACAAGGTTTCAGTGTTAAATCAGATGTTATTACACACCAAAGGACACATACAGGGGAGAAGCTCTACGTCTGCAGGGAGTGTGGGCGGGGCTTTAGCTGGAAGTCACACCTCCTCATTCACCAGAGGATACACACAGGGGAGAAGCCCTATGTCTGCAGGGAGTGTGGGCGGGGCTTTAGCTGGCAGTCAGTCCTCCTCACTCACCAGAGGACACACACAGGGGAGAAGCCCTATGTCTGCAGGGAGTGTGGGCGGGGCTTTAGCCGGCAGTCAGTCCTCCTCACTCACCAGAGGAGACACACAGGGGAGAAGCCCTATGTCTGCAGGGAGTGTGGGCGGGGCTTTAGCCGGCAGTCAGTCCTCCTCACTCACCAGAGGAGACACACAGGGGAG…	CGQGFSVKSDVITHQRTHTGEKLYVCRECGRGFSWKSHLLIHQRIHTGEKPYVCRECGRGFSWQSVLLTHQRTHTGEKPYVCRECGRGFSRQSVLLTHQRRHTGEKPYVCRECGRGFSRQSVLLTHQRRHTGEKPYVCRECGRGFSWQSVLLTHQRTHTGEKPYVCRECGRGFSRQSVLLTHQRTHTGEKPYVCRECGRGFSWQSVLLTHQRTHTGEKPYVCRECGRGFSNKSHLLRHQRTHTGEKPYVCRECGRGFRDKSHLLSHQRTHTGEKPYVCRECGRGFRDKSNLLSHQRTHTGEKPYVCRECGRGFSWQSVLLRHQRTHTGEKPYVCRECGRGFRDKSNLLSHQRTHTGDKPYVCRECGRGFRNKSHLLRHQRTHTGEKPYVCRECGRGFSD…	VKDTWKHIWQVTRQVTRQVTWQVTRQVTWQVTNKHRDKHSDKNSWQVRDKNSNKHRDRSY	11	0	C
L14v:c:0372:M12S:L14-L16	L14v:0372	:A:B:C:D:D:C|j:C:F:K:H:L:O:I:J	TRUE	FALSE	TGTGGACAAGGTTTCAGTGTTAAATCAGATGTTATTACACACCAAAGGACACATACAGGGGAGAAGCTCTACGTCTGCAGGGAGTGTGGGCGGGGCTTTAGCTGGAAGTCACACCTCCTCATTCACCAGAGGATACACACAGGGGAGAAGCCCTATGTCTGCAGGGAGTGTGGGCGGGGCTTTAGCTGGCAGTCAGTCCTCCTCACTCACCAGAGGACACACACAGGGGAGAAGCCCTATGTCTGCAGGGAGTGTGGGCGGGGCTTTAGCCGGCAGTCAGTCCTCCTCACTCACCAGAGGAGACACACAGGGGAGAAGCCCTATGTCTGCAGGGAGTGTGGGCGGGGCTTTAGCCGGCAGTCAGTCCTCCTCACTCACCAGAGGAGACACACAGGGGAG…	CGQGFSVKSDVITHQRTHTGEKLYVCRECGRGFSWKSHLLIHQRIHTGEKPYVCRECGRGFSWQSVLLTHQRTHTGEKPYVCRECGRGFSRQSVLLTHQRRHTGEKPYVCRECGRGFSRQSVLLTHQRRHTGEKPYVCRECGRGFSWQSVLLTHQRTHTGEKPYVCRECGRGFSRQSVLLTHQRIHTGEKPYVCRECGRGFSWQSVLLTHQRTHTGEKPYVCRECGRGFSNKSHLLRHQRTHTGEKPYVCRECGRGFRDKSHLLSHQRTHTGEKPYVCRECGRGFRDKSNLLSHQRTHTGEKPYVCRECGRGFSWQSVLLRHQRTHTGEKPYVCRECGRGFRDKSNLLSHQRTHTGDKPYVCRECGRGFRNKSHLLRHQRTHTGEKPYVCRECGRGFSD…	VKDTWKHIWQVTRQVTRQVTWQVTRQVTWQVTNKHRDKHSDKNSWQVRDKNSNKHRDRSY	11	0	C
L14v:c:0374:M12S:L14-L16	L14v:0374	:A:B:C:D:D:C:C:F:H:K:H:L:O:I:J	TRUE	FALSE	TGTGGACAAGGTTTCAGTGTTAAATCAGATGTTATTACACACCAAAGGACACATACAGGGGAGAAGCTCTACGTCTGCAGGGAGTGTGGGCGGGGCTTTAGCTGGAAGTCACACCTCCTCATTCACCAGAGGATACACACAGGGGAGAAGCCCTATGTCTGCAGGGAGTGTGGGCGGGGCTTTAGCTGGCAGTCAGTCCTCCTCACTCACCAGAGGACACACACAGGGGAGAAGCCCTATGTCTGCAGGGAGTGTGGGCGGGGCTTTAGCCGGCAGTCAGTCCTCCTCACTCACCAGAGGAGACACACAGGGGAGAAGCCCTATGTCTGCAGGGAGTGTGGGCGGGGCTTTAGCCGGCAGTCAGTCCTCCTCACTCACCAGAGGAGACACACAGGGGAG…	CGQGFSVKSDVITHQRTHTGEKLYVCRECGRGFSWKSHLLIHQRIHTGEKPYVCRECGRGFSWQSVLLTHQRTHTGEKPYVCRECGRGFSRQSVLLTHQRRHTGEKPYVCRECGRGFSRQSVLLTHQRRHTGEKPYVCRECGRGFSWQSVLLTHQRTHTGEKPYVCRECGRGFSWQSVLLTHQRTHTGEKPYVCRECGRGFSNKSHLLRHQRTHTGEKPYVCRECGRGFRDKSNLLSHQRTHTGEKPYVCRECGRGFRDKSHLLSHQRTHTGEKPYVCRECGRGFRDKSNLLSHQRTHTGEKPYVCRECGRGFSWQSVLLRHQRTHTGEKPYVCRECGRGFRDKSNLLSHQRTHTGDKPYVCRECGRGFRNKSHLLRHQRTHTGEKPYVCRECGRGFSD…	VKDTWKHIWQVTRQVTRQVTWQVTWQVTNKHRDKNSDKHSDKNSWQVRDKNSNKHRDRSY	11	3	C
L14v:c:0377:M12S:L14-L16	L14v:0377	:A:B:C:D:D:C:C:F:K:H:L|C:I:J:J	TRUE	FALSE	TGTGGACAAGGTTTCAGTGTTAAATCAGATGTTATTACACACCAAAGGACACATACAGGGGAGAAGCTCTACGTCTGCAGGGAGTGTGGGCGGGGCTTTAGCTGGAAGTCACACCTCCTCATTCACCAGAGGATACACACAGGGGAGAAGCCCTATGTCTGCAGGGAGTGTGGGCGGGGCTTTAGCTGGCAGTCAGTCCTCCTCACTCACCAGAGGACACACACAGGGGAGAAGCCCTATGTCTGCAGGGAGTGTGGGCGGGGCTTTAGCCGGCAGTCAGTCCTCCTCACTCACCAGAGGAGACACACAGGGGAGAAGCCCTATGTCTGCAGGGAGTGTGGGCGGGGCTTTAGCCGGCAGTCAGTCCTCCTCACTCACCAGAGGAGACACACAGGGGAG…	CGQGFSVKSDVITHQRTHTGEKLYVCRECGRGFSWKSHLLIHQRIHTGEKPYVCRECGRGFSWQSVLLTHQRTHTGEKPYVCRECGRGFSRQSVLLTHQRRHTGEKPYVCRECGRGFSRQSVLLTHQRRHTGEKPYVCRECGRGFSWQSVLLTHQRTHTGEKPYVCRECGRGFSWQSVLLTHQRTHTGEKPYVCRECGRGFSNKSHLLRHQRTHTGEKPYVCRECGRGFRDKSHLLSHQRTHTGEKPYVCRECGRGFRDKSNLLSHQRTHTGEKPYVCRECGRGFSWQSVLLRHQRTHTGEKPYVCRECGRGFRDKSNLLRHQRTHTGDKPYVCRECGRGFRNKSHLLRHQRTHTGEKPYVCRECGRGFSDRSSLCYHQRTHTGEKPYVCRECGRGFSD…	VKDTWKHIWQVTRQVTRQVTWQVTWQVTNKHRDKHSDKNSWQVRDKNRNKHRDRSYDRSY	10	1	C
L14v:c:0378:M12S:L14-L16	L14v:0378	:A:B:C:D:D:C:C:F:K:H:L:H:C:F:K:O:I:J	TRUE	FALSE	TGTGGACAAGGTTTCAGTGTTAAATCAGATGTTATTACACACCAAAGGACACATACAGGGGAGAAGCTCTACGTCTGCAGGGAGTGTGGGCGGGGCTTTAGCTGGAAGTCACACCTCCTCATTCACCAGAGGATACACACAGGGGAGAAGCCCTATGTCTGCAGGGAGTGTGGGCGGGGCTTTAGCTGGCAGTCAGTCCTCCTCACTCACCAGAGGACACACACAGGGGAGAAGCCCTATGTCTGCAGGGAGTGTGGGCGGGGCTTTAGCCGGCAGTCAGTCCTCCTCACTCACCAGAGGAGACACACAGGGGAGAAGCCCTATGTCTGCAGGGAGTGTGGGCGGGGCTTTAGCCGGCAGTCAGTCCTCCTCACTCACCAGAGGAGACACACAGGGGAG…	CGQGFSVKSDVITHQRTHTGEKLYVCRECGRGFSWKSHLLIHQRIHTGEKPYVCRECGRGFSWQSVLLTHQRTHTGEKPYVCRECGRGFSRQSVLLTHQRRHTGEKPYVCRECGRGFSRQSVLLTHQRRHTGEKPYVCRECGRGFSWQSVLLTHQRTHTGEKPYVCRECGRGFSWQSVLLTHQRTHTGEKPYVCRECGRGFSNKSHLLRHQRTHTGEKPYVCRECGRGFRDKSHLLSHQRTHTGEKPYVCRECGRGFRDKSNLLSHQRTHTGEKPYVCRECGRGFSWQSVLLRHQRTHTGEKPYVCRECGRGFRDKSNLLSHQRTHTGEKPYVCRECGRGFSWQSVLLTHQRTHTGEKPYVCRECGRGFSNKSHLLRHQRTHTGEKPYVCRECGRGFRD…	VKDTWKHIWQVTRQVTRQVTWQVTWQVTNKHRDKHSDKNSWQVRDKNSWQVTNKHRDKHSDKNSNKHRDRSY	9	8	C
L14v:c:0384:M12S:L14-L16	L14v:0384	:A:B:C:D:D:D:D:C:D:D:C:C:F:K:H:L:O:I:J	TRUE	FALSE	TGTGGACAAGGTTTCAGTGTTAAATCAGATGTTATTACACACCAAAGGACACATACAGGGGAGAAGCTCTACGTCTGCAGGGAGTGTGGGCGGGGCTTTAGCTGGAAGTCACACCTCCTCATTCACCAGAGGATACACACAGGGGAGAAGCCCTATGTCTGCAGGGAGTGTGGGCGGGGCTTTAGCTGGCAGTCAGTCCTCCTCACTCACCAGAGGACACACACAGGGGAGAAGCCCTATGTCTGCAGGGAGTGTGGGCGGGGCTTTAGCCGGCAGTCAGTCCTCCTCACTCACCAGAGGAGACACACAGGGGAGAAGCCCTATGTCTGCAGGGAGTGTGGGCGGGGCTTTAGCCGGCAGTCAGTCCTCCTCACTCACCAGAGGAGACACACAGGGGAG…	CGQGFSVKSDVITHQRTHTGEKLYVCRECGRGFSWKSHLLIHQRIHTGEKPYVCRECGRGFSWQSVLLTHQRTHTGEKPYVCRECGRGFSRQSVLLTHQRRHTGEKPYVCRECGRGFSRQSVLLTHQRRHTGEKPYVCRECGRGFSRQSVLLTHQRRHTGEKPYVCRECGRGFSRQSVLLTHQRRHTGEKPYVCRECGRGFSWQSVLLTHQRTHTGEKPYVCRECGRGFSRQSVLLTHQRRHTGEKPYVCRECGRGFSRQSVLLTHQRRHTGEKPYVCRECGRGFSWQSVLLTHQRTHTGEKPYVCRECGRGFSWQSVLLTHQRTHTGEKPYVCRECGRGFSNKSHLLRHQRTHTGEKPYVCRECGRGFRDKSHLLSHQRTHTGEKPYVCRECGRGFRD…	VKDTWKHIWQVTRQVTRQVTRQVTRQVTWQVTRQVTRQVTWQVTWQVTNKHRDKHSDKNSWQVRDKNSNKHRDRSY	11	0	C
L14v:c:0385:M12S:L14-L16	L14v:0385	:A:B:C:D:D:C:C:F:K:L:C:R:L:C:F:K:H:L:O:I:J	TRUE	FALSE	TGTGGACAAGGTTTCAGTGTTAAATCAGATGTTATTACACACCAAAGGACACATACAGGGGAGAAGCTCTACGTCTGCAGGGAGTGTGGGCGGGGCTTTAGCTGGAAGTCACACCTCCTCATTCACCAGAGGATACACACAGGGGAGAAGCCCTATGTCTGCAGGGAGTGTGGGCGGGGCTTTAGCTGGCAGTCAGTCCTCCTCACTCACCAGAGGACACACACAGGGGAGAAGCCCTATGTCTGCAGGGAGTGTGGGCGGGGCTTTAGCCGGCAGTCAGTCCTCCTCACTCACCAGAGGAGACACACAGGGGAGAAGCCCTATGTCTGCAGGGAGTGTGGGCGGGGCTTTAGCCGGCAGTCAGTCCTCCTCACTCACCAGAGGAGACACACAGGGGAG…	CGQGFSVKSDVITHQRTHTGEKLYVCRECGRGFSWKSHLLIHQRIHTGEKPYVCRECGRGFSWQSVLLTHQRTHTGEKPYVCRECGRGFSRQSVLLTHQRRHTGEKPYVCRECGRGFSRQSVLLTHQRRHTGEKPYVCRECGRGFSWQSVLLTHQRTHTGEKPYVCRECGRGFSWQSVLLTHQRTHTGEKPYVCRECGRGFSNKSHLLRHQRTHTGEKPYVCRECGRGFRDKSHLLSHQRTHTGEKPYVCRECGRGFSWQSVLLRHQRTHTGEKPYVCRECGRGFSWQSVLLTHQRTHTGEKPYVCRECGRGFSRQSVLLTHQRTHTGEKPYVCRECGRGFSWQSVLLRHQRTHTGEKPYVCRECGRGFSWQSVLLTHQRTHTGEKPYVCRECGRGFSN…	VKDTWKHIWQVTRQVTRQVTWQVTWQVTNKHRDKHSWQVRWQVTRQVTWQVRWQVTNKHRDKHSDKNSWQVRDKNSNKHRDRSY	11	0	C
L14v:s:0275:M10S:C-L14	L14v:0275	:A:B:C:D:D:C|6:I:J	TRUE	FALSE	TGTGGACAAGGTTTCAGTGTTAAATCAGATGTTATTACACACCAAAGGACACATACAGGGGAGAAGCTCTACGTCTGCAGGGAGTGTGGGCGGGGCTTTAGCTGGAAGTCACACCTCCTCATTCACCAGAGGATACACACAGGGGAGAAGCCCTATGTCTGCAGGGAGTGTGGGCGGGGCTTTAGCTGGCAGTCAGTCCTCCTCACTCACCAGAGGACACACACAGGGGAGAAGCCCTATGTCTGCAGGGAGTGTGGGCGGGGCTTTAGCCGGCAGTCAGTCCTCCTCACTCACCAGAGGAGACACACAGGGGAGAAGCCCTATGTCTGCAGGGAGTGTGGGCGGGGCTTTAGCCGGCAGTCAGTCCTCCTCACTCACCAGAGGAGACACACAGGGGAG…	CGQGFSVKSDVITHQRTHTGEKLYVCRECGRGFSWKSHLLIHQRIHTGEKPYVCRECGRGFSWQSVLLTHQRTHTGEKPYVCRECGRGFSRQSVLLTHQRRHTGEKPYVCRECGRGFSRQSVLLTHQRRHTGEKPYVCRECGRGFSWQSVLLTHQRTHTGEKPYVCRECGRGFSWQSVLLTHQRTHTGDKPYVCRECGRGFRNKSHLLRHQRTHTGEKPYVCRECGRGFSDRSSLCYHQRTHTGEKPYVCRE	VKDTWKHIWQVTRQVTRQVTWQVTWQVTNKHRDRSY	16	17	A
L14v:s:0284:M10S:C-L14	L14v:0284	:A:B:C:D:D:C:C:F|7:I:J	TRUE	FALSE	TGTGGACAAGGTTTCAGTGTTAAATCAGATGTTATTACACACCAAAGGACACATACAGGGGAGAAGCTCTACGTCTGCAGGGAGTGTGGGCGGGGCTTTAGCTGGAAGTCACACCTCCTCATTCACCAGAGGATACACACAGGGGAGAAGCCCTATGTCTGCAGGGAGTGTGGGCGGGGCTTTAGCTGGCAGTCAGTCCTCCTCACTCACCAGAGGACACACACAGGGGAGAAGCCCTATGTCTGCAGGGAGTGTGGGCGGGGCTTTAGCCGGCAGTCAGTCCTCCTCACTCACCAGAGGAGACACACAGGGGAGAAGCCCTATGTCTGCAGGGAGTGTGGGCGGGGCTTTAGCCGGCAGTCAGTCCTCCTCACTCACCAGAGGAGACACACAGGGGAG…	CGQGFSVKSDVITHQRTHTGEKLYVCRECGRGFSWKSHLLIHQRIHTGEKPYVCRECGRGFSWQSVLLTHQRTHTGEKPYVCRECGRGFSRQSVLLTHQRRHTGEKPYVCRECGRGFSRQSVLLTHQRRHTGEKPYVCRECGRGFSWQSVLLTHQRTHTGEKPYVCRECGRGFSWQSVLLTHQRTHTGEKPYVCRECGRGFSNKSHLLRHQRTHTGEKPYVCRECGRGFRDKSHLLSHQRTHTGDKPYVCRECGRGFRNKSHLLRHQRTHTGEKPYVCRECGRGFSDRSSLCYHQRTHTGEKPYVCRE	VKDTWKHIWQVTRQVTRQVTWQVTWQVTNKHRDKHSNKHRDRSY	14	16	A
L14v:s:0287:M10S:C-L14	L14v:0287	:A:B:C:D:D:C:C:F:K:O:I:J	TRUE	FALSE	TGTGGACAAGGTTTCAGTGTTAAATCAGATGTTATTACACACCAAAGGACACATACAGGGGAGAAGCTCTACGTCTGCAGGGAGTGTGGGCGGGGCTTTAGCTGGAAGTCACACCTCCTCATTCACCAGAGGATACACACAGGGGAGAAGCCCTATGTCTGCAGGGAGTGTGGGCGGGGCTTTAGCTGGCAGTCAGTCCTCCTCACTCACCAGAGGACACACACAGGGGAGAAGCCCTATGTCTGCAGGGAGTGTGGGCGGGGCTTTAGCCGGCAGTCAGTCCTCCTCACTCACCAGAGGAGACACACAGGGGAGAAGCCCTATGTCTGCAGGGAGTGTGGGCGGGGCTTTAGCCGGCAGTCAGTCCTCCTCACTCACCAGAGGAGACACACAGGGGAG…	CGQGFSVKSDVITHQRTHTGEKLYVCRECGRGFSWKSHLLIHQRIHTGEKPYVCRECGRGFSWQSVLLTHQRTHTGEKPYVCRECGRGFSRQSVLLTHQRRHTGEKPYVCRECGRGFSRQSVLLTHQRRHTGEKPYVCRECGRGFSWQSVLLTHQRTHTGEKPYVCRECGRGFSWQSVLLTHQRTHTGEKPYVCRECGRGFSNKSHLLRHQRTHTGEKPYVCRECGRGFRDKSHLLSHQRTHTGEKPYVCRECGRGFRDKSNLLSHQRTHTGDKPYVCRECGRGFRNKSHLLRHQRTHTGEKPYVCRECGRGFSDRSSLCYHQRTHTGEKPYVCRE	VKDTWKHIWQVTRQVTRQVTWQVTWQVTNKHRDKHSDKNSNKHRDRSY	9	16	A
L14v:s:0296:M10S:C-L14	L14v:0296	:A:B:C:D:D:C:C:F:K:H:K:H:L:O:I:J	TRUE	FALSE	TGTGGACAAGGTTTCAGTGTTAAATCAGATGTTATTACACACCAAAGGACACATACAGGGGAGAAGCTCTACGTCTGCAGGGAGTGTGGGCGGGGCTTTAGCTGGAAGTCACACCTCCTCATTCACCAGAGGATACACACAGGGGAGAAGCCCTATGTCTGCAGGGAGTGTGGGCGGGGCTTTAGCTGGCAGTCAGTCCTCCTCACTCACCAGAGGACACACACAGGGGAGAAGCCCTATGTCTGCAGGGAGTGTGGGCGGGGCTTTAGCCGGCAGTCAGTCCTCCTCACTCACCAGAGGAGACACACAGGGGAGAAGCCCTATGTCTGCAGGGAGTGTGGGCGGGGCTTTAGCCGGCAGTCAGTCCTCCTCACTCACCAGAGGAGACACACAGGGGAG…	CGQGFSVKSDVITHQRTHTGEKLYVCRECGRGFSWKSHLLIHQRIHTGEKPYVCRECGRGFSWQSVLLTHQRTHTGEKPYVCRECGRGFSRQSVLLTHQRRHTGEKPYVCRECGRGFSRQSVLLTHQRRHTGEKPYVCRECGRGFSWQSVLLTHQRTHTGEKPYVCRECGRGFSWQSVLLTHQRTHTGEKPYVCRECGRGFSNKSHLLRHQRTHTGEKPYVCRECGRGFRDKSHLLSHQRTHTGEKPYVCRECGRGFRDKSNLLSHQRTHTGEKPYVCRECGRGFRDKSHLLSHQRTHTGEKPYVCRECGRGFRDKSNLLSHQRTHTGEKPYVCRECGRGFSWQSVLLRHQRTHTGEKPYVCRECGRGFRDKSNLLSHQRTHTGDKPYVCRECGRGFRN…	VKDTWKHIWQVTRQVTRQVTWQVTWQVTNKHRDKHSDKNSDKHSDKNSWQVRDKNSNKHRDRSY	10	3	C
L14v:s:0297:M10S:C-L14	L14v:0297	:A:B:C:D:D:C:C:F:K:H:L:H:L:O:I:J	TRUE	FALSE	TGTGGACAAGGTTTCAGTGTTAAATCAGATGTTATTACACACCAAAGGACACATACAGGGGAGAAGCTCTACGTCTGCAGGGAGTGTGGGCGGGGCTTTAGCTGGAAGTCACACCTCCTCATTCACCAGAGGATACACACAGGGGAGAAGCCCTATGTCTGCAGGGAGTGTGGGCGGGGCTTTAGCTGGCAGTCAGTCCTCCTCACTCACCAGAGGACACACACAGGGGAGAAGCCCTATGTCTGCAGGGAGTGTGGGCGGGGCTTTAGCCGGCAGTCAGTCCTCCTCACTCACCAGAGGAGACACACAGGGGAGAAGCCCTATGTCTGCAGGGAGTGTGGGCGGGGCTTTAGCCGGCAGTCAGTCCTCCTCACTCACCAGAGGAGACACACAGGGGAG…	CGQGFSVKSDVITHQRTHTGEKLYVCRECGRGFSWKSHLLIHQRIHTGEKPYVCRECGRGFSWQSVLLTHQRTHTGEKPYVCRECGRGFSRQSVLLTHQRRHTGEKPYVCRECGRGFSRQSVLLTHQRRHTGEKPYVCRECGRGFSWQSVLLTHQRTHTGEKPYVCRECGRGFSWQSVLLTHQRTHTGEKPYVCRECGRGFSNKSHLLRHQRTHTGEKPYVCRECGRGFRDKSHLLSHQRTHTGEKPYVCRECGRGFRDKSNLLSHQRTHTGEKPYVCRECGRGFSWQSVLLRHQRTHTGEKPYVCRECGRGFRDKSNLLSHQRTHTGEKPYVCRECGRGFSWQSVLLRHQRTHTGEKPYVCRECGRGFRDKSNLLSHQRTHTGDKPYVCRECGRGFRN…	VKDTWKHIWQVTRQVTRQVTWQVTWQVTNKHRDKHSDKNSWQVRDKNSWQVRDKNSNKHRDRSY	11	6	C
L14v:s:0299:M10S:C-L14	L14v:0299	:A:B:C:D:D:C:C:F:K:H:L:O:L:O:I:J	TRUE	FALSE	TGTGGACAAGGTTTCAGTGTTAAATCAGATGTTATTACACACCAAAGGACACATACAGGGGAGAAGCTCTACGTCTGCAGGGAGTGTGGGCGGGGCTTTAGCTGGAAGTCACACCTCCTCATTCACCAGAGGATACACACAGGGGAGAAGCCCTATGTCTGCAGGGAGTGTGGGCGGGGCTTTAGCTGGCAGTCAGTCCTCCTCACTCACCAGAGGACACACACAGGGGAGAAGCCCTATGTCTGCAGGGAGTGTGGGCGGGGCTTTAGCCGGCAGTCAGTCCTCCTCACTCACCAGAGGAGACACACAGGGGAGAAGCCCTATGTCTGCAGGGAGTGTGGGCGGGGCTTTAGCCGGCAGTCAGTCCTCCTCACTCACCAGAGGAGACACACAGGGGAG…	CGQGFSVKSDVITHQRTHTGEKLYVCRECGRGFSWKSHLLIHQRIHTGEKPYVCRECGRGFSWQSVLLTHQRTHTGEKPYVCRECGRGFSRQSVLLTHQRRHTGEKPYVCRECGRGFSRQSVLLTHQRRHTGEKPYVCRECGRGFSWQSVLLTHQRTHTGEKPYVCRECGRGFSWQSVLLTHQRTHTGEKPYVCRECGRGFSNKSHLLRHQRTHTGEKPYVCRECGRGFRDKSHLLSHQRTHTGEKPYVCRECGRGFRDKSNLLSHQRTHTGEKPYVCRECGRGFSWQSVLLRHQRTHTGEKPYVCRECGRGFRDKSNLLSHQRTHTGDKPYVCRECGRGFSWQSVLLRHQRTHTGEKPYVCRECGRGFRDKSNLLSHQRTHTGDKPYVCRECGRGFRN…	VKDTWKHIWQVTRQVTRQVTWQVTWQVTNKHRDKHSDKNSWQVRDKNSWQVRDKNSNKHRDRSY	11	6	C
L14v:s:0300:M10S:C-L14	L14v:0300	:A:B:D:D:C:C:F:K:H:L:O:I:J	TRUE	FALSE	TGTGGACAAGGTTTCAGTGTTAAATCAGATGTTATTACACACCAAAGGACACATACAGGGGAGAAGCTCTACGTCTGCAGGGAGTGTGGGCGGGGCTTTAGCTGGAAGTCACACCTCCTCATTCACCAGAGGATACACACAGGGGAGAAGCCCTATGTCTGCAGGGAGTGTGGGCGGGGCTTTAGCCGGCAGTCAGTCCTCCTCACTCACCAGAGGAGACACACAGGGGAGAAGCCCTATGTCTGCAGGGAGTGTGGGCGGGGCTTTAGCCGGCAGTCAGTCCTCCTCACTCACCAGAGGAGACACACAGGGGAGAAGCCCTATGTCTGCAGGGAGTGTGGGCGGGGCTTTAGCTGGCAGTCAGTCCTCCTCACTCACCAGAGGACACACACAGGGGAG…	CGQGFSVKSDVITHQRTHTGEKLYVCRECGRGFSWKSHLLIHQRIHTGEKPYVCRECGRGFSRQSVLLTHQRRHTGEKPYVCRECGRGFSRQSVLLTHQRRHTGEKPYVCRECGRGFSWQSVLLTHQRTHTGEKPYVCRECGRGFSWQSVLLTHQRTHTGEKPYVCRECGRGFSNKSHLLRHQRTHTGEKPYVCRECGRGFRDKSHLLSHQRTHTGEKPYVCRECGRGFRDKSNLLSHQRTHTGEKPYVCRECGRGFSWQSVLLRHQRTHTGEKPYVCRECGRGFRDKSNLLSHQRTHTGDKPYVCRECGRGFRNKSHLLRHQRTHTGEKPYVCRECGRGFSDRSSLCYHQRTHTGEKPYVCRE	VKDTWKHIRQVTRQVTWQVTWQVTNKHRDKHSDKNSWQVRDKNSNKHRDRSY	11	0	C
L14v:s:0302:M10S:C-L14	L14v:0302	:A:B:C:D:C:C:F:K:H:L:O:I:J	TRUE	TRUE	TGTGGACAAGGTTTCAGTGTTAAATCAGATGTTATTACACACCAAAGGACACATACAGGGGAGAAGCTCTACGTCTGCAGGGAGTGTGGGCGGGGCTTTAGCTGGAAGTCACACCTCCTCATTCACCAGAGGATACACACAGGGGAGAAGCCCTATGTCTGCAGGGAGTGTGGGCGGGGCTTTAGCTGGCAGTCAGTCCTCCTCACTCACCAGAGGACACACACAGGGGAGAAGCCCTATGTCTGCAGGGAGTGTGGGCGGGGCTTTAGCCGGCAGTCAGTCCTCCTCACTCACCAGAGGAGACACACAGGGGAGAAGCCCTATGTCTGCAGGGAGTGTGGGCGGGGCTTTAGCTGGCAGTCAGTCCTCCTCACTCACCAGAGGACACACACAGGGGAG…	CGQGFSVKSDVITHQRTHTGEKLYVCRECGRGFSWKSHLLIHQRIHTGEKPYVCRECGRGFSWQSVLLTHQRTHTGEKPYVCRECGRGFSRQSVLLTHQRRHTGEKPYVCRECGRGFSWQSVLLTHQRTHTGEKPYVCRECGRGFSWQSVLLTHQRTHTGEKPYVCRECGRGFSNKSHLLRHQRTHTGEKPYVCRECGRGFRDKSHLLSHQRTHTGEKPYVCRECGRGFRDKSNLLSHQRTHTGEKPYVCRECGRGFSWQSVLLRHQRTHTGEKPYVCRECGRGFRDKSNLLSHQRTHTGDKPYVCRECGRGFRNKSHLLRHQRTHTGEKPYVCRECGRGFSDRSSLCYHQRTHTGEKPYVCRE	VKDTWKHIWQVTRQVTWQVTWQVTNKHRDKHSDKNSWQVRDKNSNKHRDRSY	11	0	C
L14v:s:0304:M10S:C-L14	L14v:0304	:A:B:C:D:D:C:F:K:H:L:O:I:J	TRUE	FALSE	TGTGGACAAGGTTTCAGTGTTAAATCAGATGTTATTACACACCAAAGGACACATACAGGGGAGAAGCTCTACGTCTGCAGGGAGTGTGGGCGGGGCTTTAGCTGGAAGTCACACCTCCTCATTCACCAGAGGATACACACAGGGGAGAAGCCCTATGTCTGCAGGGAGTGTGGGCGGGGCTTTAGCTGGCAGTCAGTCCTCCTCACTCACCAGAGGACACACACAGGGGAGAAGCCCTATGTCTGCAGGGAGTGTGGGCGGGGCTTTAGCCGGCAGTCAGTCCTCCTCACTCACCAGAGGAGACACACAGGGGAGAAGCCCTATGTCTGCAGGGAGTGTGGGCGGGGCTTTAGCCGGCAGTCAGTCCTCCTCACTCACCAGAGGAGACACACAGGGGAG…	CGQGFSVKSDVITHQRTHTGEKLYVCRECGRGFSWKSHLLIHQRIHTGEKPYVCRECGRGFSWQSVLLTHQRTHTGEKPYVCRECGRGFSRQSVLLTHQRRHTGEKPYVCRECGRGFSRQSVLLTHQRRHTGEKPYVCRECGRGFSWQSVLLTHQRTHTGEKPYVCRECGRGFSNKSHLLRHQRTHTGEKPYVCRECGRGFRDKSHLLSHQRTHTGEKPYVCRECGRGFRDKSNLLSHQRTHTGEKPYVCRECGRGFSWQSVLLRHQRTHTGEKPYVCRECGRGFRDKSNLLSHQRTHTGDKPYVCRECGRGFRNKSHLLRHQRTHTGEKPYVCRECGRGFSDRSSLCYHQRTHTGEKPYVCRE	VKDTWKHIWQVTRQVTRQVTWQVTNKHRDKHSDKNSWQVRDKNSNKHRDRSY	11	0	C
L14v:s:0306:M10S:C-L14	L14v:0306	:A:B:C:D:D:C:C:F:K:L:O:I:J	TRUE	FALSE	TGTGGACAAGGTTTCAGTGTTAAATCAGATGTTATTACACACCAAAGGACACATACAGGGGAGAAGCTCTACGTCTGCAGGGAGTGTGGGCGGGGCTTTAGCTGGAAGTCACACCTCCTCATTCACCAGAGGATACACACAGGGGAGAAGCCCTATGTCTGCAGGGAGTGTGGGCGGGGCTTTAGCTGGCAGTCAGTCCTCCTCACTCACCAGAGGACACACACAGGGGAGAAGCCCTATGTCTGCAGGGAGTGTGGGCGGGGCTTTAGCCGGCAGTCAGTCCTCCTCACTCACCAGAGGAGACACACAGGGGAGAAGCCCTATGTCTGCAGGGAGTGTGGGCGGGGCTTTAGCCGGCAGTCAGTCCTCCTCACTCACCAGAGGAGACACACAGGGGAG…	CGQGFSVKSDVITHQRTHTGEKLYVCRECGRGFSWKSHLLIHQRIHTGEKPYVCRECGRGFSWQSVLLTHQRTHTGEKPYVCRECGRGFSRQSVLLTHQRRHTGEKPYVCRECGRGFSRQSVLLTHQRRHTGEKPYVCRECGRGFSWQSVLLTHQRTHTGEKPYVCRECGRGFSWQSVLLTHQRTHTGEKPYVCRECGRGFSNKSHLLRHQRTHTGEKPYVCRECGRGFRDKSHLLSHQRTHTGEKPYVCRECGRGFSWQSVLLRHQRTHTGEKPYVCRECGRGFRDKSNLLSHQRTHTGDKPYVCRECGRGFRNKSHLLRHQRTHTGEKPYVCRECGRGFSDRSSLCYHQRTHTGEKPYVCRE	VKDTWKHIWQVTRQVTRQVTWQVTWQVTNKHRDKHSWQVRDKNSNKHRDRSY	8	7	C
L14v:s:0308:M10S:C-L14	L14v:0308	:A:B:C:D:D:C:C:F:K:H:O:I:J	TRUE	FALSE	TGTGGACAAGGTTTCAGTGTTAAATCAGATGTTATTACACACCAAAGGACACATACAGGGGAGAAGCTCTACGTCTGCAGGGAGTGTGGGCGGGGCTTTAGCTGGAAGTCACACCTCCTCATTCACCAGAGGATACACACAGGGGAGAAGCCCTATGTCTGCAGGGAGTGTGGGCGGGGCTTTAGCTGGCAGTCAGTCCTCCTCACTCACCAGAGGACACACACAGGGGAGAAGCCCTATGTCTGCAGGGAGTGTGGGCGGGGCTTTAGCCGGCAGTCAGTCCTCCTCACTCACCAGAGGAGACACACAGGGGAGAAGCCCTATGTCTGCAGGGAGTGTGGGCGGGGCTTTAGCCGGCAGTCAGTCCTCCTCACTCACCAGAGGAGACACACAGGGGAG…	CGQGFSVKSDVITHQRTHTGEKLYVCRECGRGFSWKSHLLIHQRIHTGEKPYVCRECGRGFSWQSVLLTHQRTHTGEKPYVCRECGRGFSRQSVLLTHQRRHTGEKPYVCRECGRGFSRQSVLLTHQRRHTGEKPYVCRECGRGFSWQSVLLTHQRTHTGEKPYVCRECGRGFSWQSVLLTHQRTHTGEKPYVCRECGRGFSNKSHLLRHQRTHTGEKPYVCRECGRGFRDKSHLLSHQRTHTGEKPYVCRECGRGFRDKSNLLSHQRTHTGEKPYVCRECGRGFRDKSNLLSHQRTHTGDKPYVCRECGRGFRNKSHLLRHQRTHTGEKPYVCRECGRGFSDRSSLCYHQRTHTGEKPYVCRE	VKDTWKHIWQVTRQVTRQVTWQVTWQVTNKHRDKHSDKNSDKNSNKHRDRSY	4	11	A
L14v:s:0310:M10S:C-L14	L14v:0310	:A:B:C:D:D:C:C:F:K:C:F:K:H:L:O:I:J	TRUE	FALSE	TGTGGACAAGGTTTCAGTGTTAAATCAGATGTTATTACACACCAAAGGACACATACAGGGGAGAAGCTCTACGTCTGCAGGGAGTGTGGGCGGGGCTTTAGCTGGAAGTCACACCTCCTCATTCACCAGAGGATACACACAGGGGAGAAGCCCTATGTCTGCAGGGAGTGTGGGCGGGGCTTTAGCTGGCAGTCAGTCCTCCTCACTCACCAGAGGACACACACAGGGGAGAAGCCCTATGTCTGCAGGGAGTGTGGGCGGGGCTTTAGCCGGCAGTCAGTCCTCCTCACTCACCAGAGGAGACACACAGGGGAGAAGCCCTATGTCTGCAGGGAGTGTGGGCGGGGCTTTAGCCGGCAGTCAGTCCTCCTCACTCACCAGAGGAGACACACAGGGGAG…	CGQGFSVKSDVITHQRTHTGEKLYVCRECGRGFSWKSHLLIHQRIHTGEKPYVCRECGRGFSWQSVLLTHQRTHTGEKPYVCRECGRGFSRQSVLLTHQRRHTGEKPYVCRECGRGFSRQSVLLTHQRRHTGEKPYVCRECGRGFSWQSVLLTHQRTHTGEKPYVCRECGRGFSWQSVLLTHQRTHTGEKPYVCRECGRGFSNKSHLLRHQRTHTGEKPYVCRECGRGFRDKSHLLSHQRTHTGEKPYVCRECGRGFSWQSVLLTHQRTHTGEKPYVCRECGRGFSNKSHLLRHQRTHTGEKPYVCRECGRGFRDKSHLLSHQRTHTGEKPYVCRECGRGFRDKSNLLSHQRTHTGEKPYVCRECGRGFSWQSVLLRHQRTHTGEKPYVCRECGRGFRD…	VKDTWKHIWQVTRQVTRQVTWQVTWQVTNKHRDKHSWQVTNKHRDKHSDKNSWQVRDKNSNKHRDRSY	10	0	C
L14v:s:0311:M10S:C-L14	L14v:0311	:A:B:C:D:D:C:C:F:K:H:L:K:H:L:O:I:J	TRUE	FALSE	TGTGGACAAGGTTTCAGTGTTAAATCAGATGTTATTACACACCAAAGGACACATACAGGGGAGAAGCTCTACGTCTGCAGGGAGTGTGGGCGGGGCTTTAGCTGGAAGTCACACCTCCTCATTCACCAGAGGATACACACAGGGGAGAAGCCCTATGTCTGCAGGGAGTGTGGGCGGGGCTTTAGCTGGCAGTCAGTCCTCCTCACTCACCAGAGGACACACACAGGGGAGAAGCCCTATGTCTGCAGGGAGTGTGGGCGGGGCTTTAGCCGGCAGTCAGTCCTCCTCACTCACCAGAGGAGACACACAGGGGAGAAGCCCTATGTCTGCAGGGAGTGTGGGCGGGGCTTTAGCCGGCAGTCAGTCCTCCTCACTCACCAGAGGAGACACACAGGGGAG…	CGQGFSVKSDVITHQRTHTGEKLYVCRECGRGFSWKSHLLIHQRIHTGEKPYVCRECGRGFSWQSVLLTHQRTHTGEKPYVCRECGRGFSRQSVLLTHQRRHTGEKPYVCRECGRGFSRQSVLLTHQRRHTGEKPYVCRECGRGFSWQSVLLTHQRTHTGEKPYVCRECGRGFSWQSVLLTHQRTHTGEKPYVCRECGRGFSNKSHLLRHQRTHTGEKPYVCRECGRGFRDKSHLLSHQRTHTGEKPYVCRECGRGFRDKSNLLSHQRTHTGEKPYVCRECGRGFSWQSVLLRHQRTHTGEKPYVCRECGRGFRDKSHLLSHQRTHTGEKPYVCRECGRGFRDKSNLLSHQRTHTGEKPYVCRECGRGFSWQSVLLRHQRTHTGEKPYVCRECGRGFRD…	VKDTWKHIWQVTRQVTRQVTWQVTWQVTNKHRDKHSDKNSWQVRDKHSDKNSWQVRDKNSNKHRDRSY	9	3	C
L14v:s:0315:M10S:C-L14	L14v:0315	:A:B:C:D:D:C:C:F:K:H:L:O:Q:L:O:I:J	TRUE	FALSE	TGTGGACAAGGTTTCAGTGTTAAATCAGATGTTATTACACACCAAAGGACACATACAGGGGAGAAGCTCTACGTCTGCAGGGAGTGTGGGCGGGGCTTTAGCTGGAAGTCACACCTCCTCATTCACCAGAGGATACACACAGGGGAGAAGCCCTATGTCTGCAGGGAGTGTGGGCGGGGCTTTAGCTGGCAGTCAGTCCTCCTCACTCACCAGAGGACACACACAGGGGAGAAGCCCTATGTCTGCAGGGAGTGTGGGCGGGGCTTTAGCCGGCAGTCAGTCCTCCTCACTCACCAGAGGAGACACACAGGGGAGAAGCCCTATGTCTGCAGGGAGTGTGGGCGGGGCTTTAGCCGGCAGTCAGTCCTCCTCACTCACCAGAGGAGACACACAGGGGAG…	CGQGFSVKSDVITHQRTHTGEKLYVCRECGRGFSWKSHLLIHQRIHTGEKPYVCRECGRGFSWQSVLLTHQRTHTGEKPYVCRECGRGFSRQSVLLTHQRRHTGEKPYVCRECGRGFSRQSVLLTHQRRHTGEKPYVCRECGRGFSWQSVLLTHQRTHTGEKPYVCRECGRGFSWQSVLLTHQRTHTGEKPYVCRECGRGFSNKSHLLRHQRTHTGEKPYVCRECGRGFRDKSHLLSHQRTHTGEKPYVCRECGRGFRDKSNLLSHQRTHTGEKPYVCRECGRGFSWQSVLLRHQRTHTGEKPYVCRECGRGFRDKSNLLSHQRTHTGDKPYVCRECGRGFRNKSHLLRHQRTHTGEKPYVCRECGRGFSWQSVLLRHQRTHTGEKPYVCRECGRGFRD…	VKDTWKHIWQVTRQVTRQVTWQVTWQVTNKHRDKHSDKNSWQVRDKNSNKHRWQVRDKNSNKHRDRSY	11	4	C
L14v:s:0319:M10S:C-L14	L14v:0319	:A:B:C:D:D:C:C:F:F:K:H:L:O:I:J	TRUE	FALSE	TGTGGACAAGGTTTCAGTGTTAAATCAGATGTTATTACACACCAAAGGACACATACAGGGGAGAAGCTCTACGTCTGCAGGGAGTGTGGGCGGGGCTTTAGCTGGAAGTCACACCTCCTCATTCACCAGAGGATACACACAGGGGAGAAGCCCTATGTCTGCAGGGAGTGTGGGCGGGGCTTTAGCTGGCAGTCAGTCCTCCTCACTCACCAGAGGACACACACAGGGGAGAAGCCCTATGTCTGCAGGGAGTGTGGGCGGGGCTTTAGCCGGCAGTCAGTCCTCCTCACTCACCAGAGGAGACACACAGGGGAGAAGCCCTATGTCTGCAGGGAGTGTGGGCGGGGCTTTAGCCGGCAGTCAGTCCTCCTCACTCACCAGAGGAGACACACAGGGGAG…	CGQGFSVKSDVITHQRTHTGEKLYVCRECGRGFSWKSHLLIHQRIHTGEKPYVCRECGRGFSWQSVLLTHQRTHTGEKPYVCRECGRGFSRQSVLLTHQRRHTGEKPYVCRECGRGFSRQSVLLTHQRRHTGEKPYVCRECGRGFSWQSVLLTHQRTHTGEKPYVCRECGRGFSWQSVLLTHQRTHTGEKPYVCRECGRGFSNKSHLLRHQRTHTGEKPYVCRECGRGFSNKSHLLRHQRTHTGEKPYVCRECGRGFRDKSHLLSHQRTHTGEKPYVCRECGRGFRDKSNLLSHQRTHTGEKPYVCRECGRGFSWQSVLLRHQRTHTGEKPYVCRECGRGFRDKSNLLSHQRTHTGDKPYVCRECGRGFRNKSHLLRHQRTHTGEKPYVCRECGRGFSD…	VKDTWKHIWQVTRQVTRQVTWQVTWQVTNKHRNKHRDKHSDKNSWQVRDKNSNKHRDRSY	11	0	C
L14v:s:0321:M10S:C-L14	L14v:0321	:A:B:C:D:D:C:C:F:K:K:H:L:O:I:J	TRUE	FALSE	TGTGGACAAGGTTTCAGTGTTAAATCAGATGTTATTACACACCAAAGGACACATACAGGGGAGAAGCTCTACGTCTGCAGGGAGTGTGGGCGGGGCTTTAGCTGGAAGTCACACCTCCTCATTCACCAGAGGATACACACAGGGGAGAAGCCCTATGTCTGCAGGGAGTGTGGGCGGGGCTTTAGCTGGCAGTCAGTCCTCCTCACTCACCAGAGGACACACACAGGGGAGAAGCCCTATGTCTGCAGGGAGTGTGGGCGGGGCTTTAGCCGGCAGTCAGTCCTCCTCACTCACCAGAGGAGACACACAGGGGAGAAGCCCTATGTCTGCAGGGAGTGTGGGCGGGGCTTTAGCCGGCAGTCAGTCCTCCTCACTCACCAGAGGAGACACACAGGGGAG…	CGQGFSVKSDVITHQRTHTGEKLYVCRECGRGFSWKSHLLIHQRIHTGEKPYVCRECGRGFSWQSVLLTHQRTHTGEKPYVCRECGRGFSRQSVLLTHQRRHTGEKPYVCRECGRGFSRQSVLLTHQRRHTGEKPYVCRECGRGFSWQSVLLTHQRTHTGEKPYVCRECGRGFSWQSVLLTHQRTHTGEKPYVCRECGRGFSNKSHLLRHQRTHTGEKPYVCRECGRGFRDKSHLLSHQRTHTGEKPYVCRECGRGFRDKSHLLSHQRTHTGEKPYVCRECGRGFRDKSNLLSHQRTHTGEKPYVCRECGRGFSWQSVLLRHQRTHTGEKPYVCRECGRGFRDKSNLLSHQRTHTGDKPYVCRECGRGFRNKSHLLRHQRTHTGEKPYVCRECGRGFSD…	VKDTWKHIWQVTRQVTRQVTWQVTWQVTNKHRDKHSDKHSDKNSWQVRDKNSNKHRDRSY	11	2	C
L14v:s:0322:M10S:C-L14	L14v:0322	:A:B:C:D:D:C:C:F:K:H:C:F:K:H:L:O:I:J	TRUE	FALSE	TGTGGACAAGGTTTCAGTGTTAAATCAGATGTTATTACACACCAAAGGACACATACAGGGGAGAAGCTCTACGTCTGCAGGGAGTGTGGGCGGGGCTTTAGCTGGAAGTCACACCTCCTCATTCACCAGAGGATACACACAGGGGAGAAGCCCTATGTCTGCAGGGAGTGTGGGCGGGGCTTTAGCTGGCAGTCAGTCCTCCTCACTCACCAGAGGACACACACAGGGGAGAAGCCCTATGTCTGCAGGGAGTGTGGGCGGGGCTTTAGCCGGCAGTCAGTCCTCCTCACTCACCAGAGGAGACACACAGGGGAGAAGCCCTATGTCTGCAGGGAGTGTGGGCGGGGCTTTAGCCGGCAGTCAGTCCTCCTCACTCACCAGAGGAGACACACAGGGGAG…	CGQGFSVKSDVITHQRTHTGEKLYVCRECGRGFSWKSHLLIHQRIHTGEKPYVCRECGRGFSWQSVLLTHQRTHTGEKPYVCRECGRGFSRQSVLLTHQRRHTGEKPYVCRECGRGFSRQSVLLTHQRRHTGEKPYVCRECGRGFSWQSVLLTHQRTHTGEKPYVCRECGRGFSWQSVLLTHQRTHTGEKPYVCRECGRGFSNKSHLLRHQRTHTGEKPYVCRECGRGFRDKSHLLSHQRTHTGEKPYVCRECGRGFRDKSNLLSHQRTHTGEKPYVCRECGRGFSWQSVLLTHQRTHTGEKPYVCRECGRGFSNKSHLLRHQRTHTGEKPYVCRECGRGFRDKSHLLSHQRTHTGEKPYVCRECGRGFRDKSNLLSHQRTHTGEKPYVCRECGRGFSW…	VKDTWKHIWQVTRQVTRQVTWQVTWQVTNKHRDKHSDKNSWQVTNKHRDKHSDKNSWQVRDKNSNKHRDRSY	8	0	C
L14v:s:0323:M10S:C-L14	L14v:0323	:A:B:C:D:D:C:C:F:K:H:L:L:O:I:J	TRUE	FALSE	TGTGGACAAGGTTTCAGTGTTAAATCAGATGTTATTACACACCAAAGGACACATACAGGGGAGAAGCTCTACGTCTGCAGGGAGTGTGGGCGGGGCTTTAGCTGGAAGTCACACCTCCTCATTCACCAGAGGATACACACAGGGGAGAAGCCCTATGTCTGCAGGGAGTGTGGGCGGGGCTTTAGCTGGCAGTCAGTCCTCCTCACTCACCAGAGGACACACACAGGGGAGAAGCCCTATGTCTGCAGGGAGTGTGGGCGGGGCTTTAGCCGGCAGTCAGTCCTCCTCACTCACCAGAGGAGACACACAGGGGAGAAGCCCTATGTCTGCAGGGAGTGTGGGCGGGGCTTTAGCCGGCAGTCAGTCCTCCTCACTCACCAGAGGAGACACACAGGGGAG…	CGQGFSVKSDVITHQRTHTGEKLYVCRECGRGFSWKSHLLIHQRIHTGEKPYVCRECGRGFSWQSVLLTHQRTHTGEKPYVCRECGRGFSRQSVLLTHQRRHTGEKPYVCRECGRGFSRQSVLLTHQRRHTGEKPYVCRECGRGFSWQSVLLTHQRTHTGEKPYVCRECGRGFSWQSVLLTHQRTHTGEKPYVCRECGRGFSNKSHLLRHQRTHTGEKPYVCRECGRGFRDKSHLLSHQRTHTGEKPYVCRECGRGFRDKSNLLSHQRTHTGEKPYVCRECGRGFSWQSVLLRHQRTHTGEKPYVCRECGRGFSWQSVLLRHQRTHTGEKPYVCRECGRGFRDKSNLLSHQRTHTGDKPYVCRECGRGFRNKSHLLRHQRTHTGEKPYVCRECGRGFSD…	VKDTWKHIWQVTRQVTRQVTWQVTWQVTNKHRDKHSDKNSWQVRWQVRDKNSNKHRDRSY	10	7	C
L14v:s:0324:M10S:C-L14	L14v:0324	:A:B:C:D:D:C:C:F:K:H:L:O:Q:H:L:O:I:J	TRUE	FALSE	TGTGGACAAGGTTTCAGTGTTAAATCAGATGTTATTACACACCAAAGGACACATACAGGGGAGAAGCTCTACGTCTGCAGGGAGTGTGGGCGGGGCTTTAGCTGGAAGTCACACCTCCTCATTCACCAGAGGATACACACAGGGGAGAAGCCCTATGTCTGCAGGGAGTGTGGGCGGGGCTTTAGCTGGCAGTCAGTCCTCCTCACTCACCAGAGGACACACACAGGGGAGAAGCCCTATGTCTGCAGGGAGTGTGGGCGGGGCTTTAGCCGGCAGTCAGTCCTCCTCACTCACCAGAGGAGACACACAGGGGAGAAGCCCTATGTCTGCAGGGAGTGTGGGCGGGGCTTTAGCCGGCAGTCAGTCCTCCTCACTCACCAGAGGAGACACACAGGGGAG…	CGQGFSVKSDVITHQRTHTGEKLYVCRECGRGFSWKSHLLIHQRIHTGEKPYVCRECGRGFSWQSVLLTHQRTHTGEKPYVCRECGRGFSRQSVLLTHQRRHTGEKPYVCRECGRGFSRQSVLLTHQRRHTGEKPYVCRECGRGFSWQSVLLTHQRTHTGEKPYVCRECGRGFSWQSVLLTHQRTHTGEKPYVCRECGRGFSNKSHLLRHQRTHTGEKPYVCRECGRGFRDKSHLLSHQRTHTGEKPYVCRECGRGFRDKSNLLSHQRTHTGEKPYVCRECGRGFSWQSVLLRHQRTHTGEKPYVCRECGRGFRDKSNLLSHQRTHTGDKPYVCRECGRGFRNKSHLLRHQRTHTGEKPYVCRECGRGFRDKSNLLSHQRTHTGEKPYVCRECGRGFSW…	VKDTWKHIWQVTRQVTRQVTWQVTWQVTNKHRDKHSDKNSWQVRDKNSNKHRDKNSWQVRDKNSNKHRDRSY	9	3	C
L14v:s:0325:M10S:C-L14	L14v:0325	:A:B:C:D:D:C:C:F:K:H:L:H:O:I:J	TRUE	TRUE	TGTGGACAAGGTTTCAGTGTTAAATCAGATGTTATTACACACCAAAGGACACATACAGGGGAGAAGCTCTACGTCTGCAGGGAGTGTGGGCGGGGCTTTAGCTGGAAGTCACACCTCCTCATTCACCAGAGGATACACACAGGGGAGAAGCCCTATGTCTGCAGGGAGTGTGGGCGGGGCTTTAGCTGGCAGTCAGTCCTCCTCACTCACCAGAGGACACACACAGGGGAGAAGCCCTATGTCTGCAGGGAGTGTGGGCGGGGCTTTAGCCGGCAGTCAGTCCTCCTCACTCACCAGAGGAGACACACAGGGGAGAAGCCCTATGTCTGCAGGGAGTGTGGGCGGGGCTTTAGCCGGCAGTCAGTCCTCCTCACTCACCAGAGGAGACACACAGGGGAG…	CGQGFSVKSDVITHQRTHTGEKLYVCRECGRGFSWKSHLLIHQRIHTGEKPYVCRECGRGFSWQSVLLTHQRTHTGEKPYVCRECGRGFSRQSVLLTHQRRHTGEKPYVCRECGRGFSRQSVLLTHQRRHTGEKPYVCRECGRGFSWQSVLLTHQRTHTGEKPYVCRECGRGFSWQSVLLTHQRTHTGEKPYVCRECGRGFSNKSHLLRHQRTHTGEKPYVCRECGRGFRDKSHLLSHQRTHTGEKPYVCRECGRGFRDKSNLLSHQRTHTGEKPYVCRECGRGFSWQSVLLRHQRTHTGEKPYVCRECGRGFRDKSNLLSHQRTHTGEKPYVCRECGRGFRDKSNLLSHQRTHTGDKPYVCRECGRGFRNKSHLLRHQRTHTGEKPYVCRECGRGFSD…	VKDTWKHIWQVTRQVTRQVTWQVTWQVTNKHRDKHSDKNSWQVRDKNSDKNSNKHRDRSY	10	7	C
L14v:s:0328:M10S:C-L14	L14v:0328	:A:B:C:D:D:C:C:F:K:H:C:C:F:K:H:L:O:I:J	TRUE	FALSE	TGTGGACAAGGTTTCAGTGTTAAATCAGATGTTATTACACACCAAAGGACACATACAGGGGAGAAGCTCTACGTCTGCAGGGAGTGTGGGCGGGGCTTTAGCTGGAAGTCACACCTCCTCATTCACCAGAGGATACACACAGGGGAGAAGCCCTATGTCTGCAGGGAGTGTGGGCGGGGCTTTAGCTGGCAGTCAGTCCTCCTCACTCACCAGAGGACACACACAGGGGAGAAGCCCTATGTCTGCAGGGAGTGTGGGCGGGGCTTTAGCCGGCAGTCAGTCCTCCTCACTCACCAGAGGAGACACACAGGGGAGAAGCCCTATGTCTGCAGGGAGTGTGGGCGGGGCTTTAGCCGGCAGTCAGTCCTCCTCACTCACCAGAGGAGACACACAGGGGAG…	CGQGFSVKSDVITHQRTHTGEKLYVCRECGRGFSWKSHLLIHQRIHTGEKPYVCRECGRGFSWQSVLLTHQRTHTGEKPYVCRECGRGFSRQSVLLTHQRRHTGEKPYVCRECGRGFSRQSVLLTHQRRHTGEKPYVCRECGRGFSWQSVLLTHQRTHTGEKPYVCRECGRGFSWQSVLLTHQRTHTGEKPYVCRECGRGFSNKSHLLRHQRTHTGEKPYVCRECGRGFRDKSHLLSHQRTHTGEKPYVCRECGRGFRDKSNLLSHQRTHTGEKPYVCRECGRGFSWQSVLLTHQRTHTGEKPYVCRECGRGFSWQSVLLTHQRTHTGEKPYVCRECGRGFSNKSHLLRHQRTHTGEKPYVCRECGRGFRDKSHLLSHQRTHTGEKPYVCRECGRGFRD…	VKDTWKHIWQVTRQVTRQVTWQVTWQVTNKHRDKHSDKNSWQVTWQVTNKHRDKHSDKNSWQVRDKNSNKHRDRSY	11	0	C
L14v:s:0337:M10S:C-L14	L14v:0337	:A:B:C:D:D:C:C:F:K:H:D:D:C:C:F:K:H:L:O:I:J	TRUE	FALSE	TGTGGACAAGGTTTCAGTGTTAAATCAGATGTTATTACACACCAAAGGACACATACAGGGGAGAAGCTCTACGTCTGCAGGGAGTGTGGGCGGGGCTTTAGCTGGAAGTCACACCTCCTCATTCACCAGAGGATACACACAGGGGAGAAGCCCTATGTCTGCAGGGAGTGTGGGCGGGGCTTTAGCTGGCAGTCAGTCCTCCTCACTCACCAGAGGACACACACAGGGGAGAAGCCCTATGTCTGCAGGGAGTGTGGGCGGGGCTTTAGCCGGCAGTCAGTCCTCCTCACTCACCAGAGGAGACACACAGGGGAGAAGCCCTATGTCTGCAGGGAGTGTGGGCGGGGCTTTAGCCGGCAGTCAGTCCTCCTCACTCACCAGAGGAGACACACAGGGGAG…	CGQGFSVKSDVITHQRTHTGEKLYVCRECGRGFSWKSHLLIHQRIHTGEKPYVCRECGRGFSWQSVLLTHQRTHTGEKPYVCRECGRGFSRQSVLLTHQRRHTGEKPYVCRECGRGFSRQSVLLTHQRRHTGEKPYVCRECGRGFSWQSVLLTHQRTHTGEKPYVCRECGRGFSWQSVLLTHQRTHTGEKPYVCRECGRGFSNKSHLLRHQRTHTGEKPYVCRECGRGFRDKSHLLSHQRTHTGEKPYVCRECGRGFRDKSNLLSHQRTHTGEKPYVCRECGRGFSRQSVLLTHQRRHTGEKPYVCRECGRGFSRQSVLLTHQRRHTGEKPYVCRECGRGFSWQSVLLTHQRTHTGEKPYVCRECGRGFSWQSVLLTHQRTHTGEKPYVCRECGRGFSN…	VKDTWKHIWQVTRQVTRQVTWQVTWQVTNKHRDKHSDKNSRQVTRQVTWQVTWQVTNKHRDKHSDKNSWQVRDKNSNKHRDRSY	11	0	C
L14v:s:0341:M11S:L14-A	L14v:0341	:A:B:C:D:D:C:C:F:K:H:L:O:H:L:O:I:J	TRUE	FALSE	TGTGGACAAGGTTTCAGTGTTAAATCAGATGTTATTACACACCAAAGGACACATACAGGGGAGAAGCTCTACGTCTGCAGGGAGTGTGGGCGGGGCTTTAGCTGGAAGTCACACCTCCTCATTCACCAGAGGATACACACAGGGGAGAAGCCCTATGTCTGCAGGGAGTGTGGGCGGGGCTTTAGCTGGCAGTCAGTCCTCCTCACTCACCAGAGGACACACACAGGGGAGAAGCCCTATGTCTGCAGGGAGTGTGGGCGGGGCTTTAGCCGGCAGTCAGTCCTCCTCACTCACCAGAGGAGACACACAGGGGAGAAGCCCTATGTCTGCAGGGAGTGTGGGCGGGGCTTTAGCCGGCAGTCAGTCCTCCTCACTCACCAGAGGAGACACACAGGGGAG…	CGQGFSVKSDVITHQRTHTGEKLYVCRECGRGFSWKSHLLIHQRIHTGEKPYVCRECGRGFSWQSVLLTHQRTHTGEKPYVCRECGRGFSRQSVLLTHQRRHTGEKPYVCRECGRGFSRQSVLLTHQRRHTGEKPYVCRECGRGFSWQSVLLTHQRTHTGEKPYVCRECGRGFSWQSVLLTHQRTHTGEKPYVCRECGRGFSNKSHLLRHQRTHTGEKPYVCRECGRGFRDKSHLLSHQRTHTGEKPYVCRECGRGFRDKSNLLSHQRTHTGEKPYVCRECGRGFSWQSVLLRHQRTHTGEKPYVCRECGRGFRDKSNLLSHQRTHTGDKPYVCRECGRGFRDKSNLLSHQRTHTGEKPYVCRECGRGFSWQSVLLRHQRTHTGEKPYVCRECGRGFRD…	VKDTWKHIWQVTRQVTRQVTWQVTWQVTNKHRDKHSDKNSWQVRDKNSDKNSWQVRDKNSNKHRDRSY	10	4	C
L14v:s:0346:M11S:L14-A	L14v:0346	:A:B:C:D:D:D:C:C:F:K:H:L:O:I:J	TRUE	FALSE	TGTGGACAAGGTTTCAGTGTTAAATCAGATGTTATTACACACCAAAGGACACATACAGGGGAGAAGCTCTACGTCTGCAGGGAGTGTGGGCGGGGCTTTAGCTGGAAGTCACACCTCCTCATTCACCAGAGGATACACACAGGGGAGAAGCCCTATGTCTGCAGGGAGTGTGGGCGGGGCTTTAGCTGGCAGTCAGTCCTCCTCACTCACCAGAGGACACACACAGGGGAGAAGCCCTATGTCTGCAGGGAGTGTGGGCGGGGCTTTAGCCGGCAGTCAGTCCTCCTCACTCACCAGAGGAGACACACAGGGGAGAAGCCCTATGTCTGCAGGGAGTGTGGGCGGGGCTTTAGCCGGCAGTCAGTCCTCCTCACTCACCAGAGGAGACACACAGGGGAG…	CGQGFSVKSDVITHQRTHTGEKLYVCRECGRGFSWKSHLLIHQRIHTGEKPYVCRECGRGFSWQSVLLTHQRTHTGEKPYVCRECGRGFSRQSVLLTHQRRHTGEKPYVCRECGRGFSRQSVLLTHQRRHTGEKPYVCRECGRGFSRQSVLLTHQRRHTGEKPYVCRECGRGFSWQSVLLTHQRTHTGEKPYVCRECGRGFSWQSVLLTHQRTHTGEKPYVCRECGRGFSNKSHLLRHQRTHTGEKPYVCRECGRGFRDKSHLLSHQRTHTGEKPYVCRECGRGFRDKSNLLSHQRTHTGEKPYVCRECGRGFSWQSVLLRHQRTHTGEKPYVCRECGRGFRDKSNLLSHQRTHTGDKPYVCRECGRGFRNKSHLLRHQRTHTGEKPYVCRECGRGFSD…	VKDTWKHIWQVTRQVTRQVTRQVTWQVTWQVTNKHRDKHSDKNSWQVRDKNSNKHRDRSY	11	0	C
L14v:s:0348:M11S:L14-A	L14v:0348	:A:B:C:D:D|b:C:C:F:K:H:L:O:I:J	TRUE	FALSE	TGTGGACAAGGTTTCAGTGTTAAATCAGATGTTATTACACACCAAAGGACACATACAGGGGAGAAGCTCTACGTCTGCAGGGAGTGTGGGCGGGGCTTTAGCTGGAAGTCACACCTCCTCATTCACCAGAGGATACACACAGGGGAGAAGCCCTATGTCTGCAGGGAGTGTGGGCGGGGCTTTAGCTGGCAGTCAGTCCTCCTCACTCACCAGAGGACACACACAGGGGAGAAGCCCTATGTCTGCAGGGAGTGTGGGCGGGGCTTTAGCCGGCAGTCAGTCCTCCTCACTCACCAGAGGAGACACACAGGGGAGAAGCCCTATGTCTGCAGGGAGTGTGGGCGGGGCTTTAGCCGGCAGTCAGTCCTCCTCACTCACCAGAGGAGACACACAGGGGAG…	CGQGFSVKSDVITHQRTHTGEKLYVCRECGRGFSWKSHLLIHQRIHTGEKPYVCRECGRGFSWQSVLLTHQRTHTGEKPYVCRECGRGFSRQSVLLTHQRRHTGEKPYVCRECGRGFSRQSVLLTHQRRHTGEKPYVCRECGRGFSWQSVLLTHQRRHTGEKPYVCRECGRGFSWQSVLLTHQRTHTGEKPYVCRECGRGFSWQSVLLTHQRTHTGEKPYVCRECGRGFSNKSHLLRHQRTHTGEKPYVCRECGRGFRDKSHLLSHQRTHTGEKPYVCRECGRGFRDKSNLLSHQRTHTGEKPYVCRECGRGFSWQSVLLRHQRTHTGEKPYVCRECGRGFRDKSNLLSHQRTHTGDKPYVCRECGRGFRNKSHLLRHQRTHTGEKPYVCRECGRGFSD…	VKDTWKHIWQVTRQVTRQVTWQVTWQVTWQVTNKHRDKHSDKNSWQVRDKNSNKHRDRSY	11	0	C
L14v:s:0353:M11S:L14-A	L14v:0353	:A:B:C:D:D:C:C:F:K:H:L:O:Q:I:J	TRUE	FALSE	TGTGGACAAGGTTTCAGTGTTAAATCAGATGTTATTACACACCAAAGGACACATACAGGGGAGAAGCTCTACGTCTGCAGGGAGTGTGGGCGGGGCTTTAGCTGGAAGTCACACCTCCTCATTCACCAGAGGATACACACAGGGGAGAAGCCCTATGTCTGCAGGGAGTGTGGGCGGGGCTTTAGCTGGCAGTCAGTCCTCCTCACTCACCAGAGGACACACACAGGGGAGAAGCCCTATGTCTGCAGGGAGTGTGGGCGGGGCTTTAGCCGGCAGTCAGTCCTCCTCACTCACCAGAGGAGACACACAGGGGAGAAGCCCTATGTCTGCAGGGAGTGTGGGCGGGGCTTTAGCCGGCAGTCAGTCCTCCTCACTCACCAGAGGAGACACACAGGGGAG…	CGQGFSVKSDVITHQRTHTGEKLYVCRECGRGFSWKSHLLIHQRIHTGEKPYVCRECGRGFSWQSVLLTHQRTHTGEKPYVCRECGRGFSRQSVLLTHQRRHTGEKPYVCRECGRGFSRQSVLLTHQRRHTGEKPYVCRECGRGFSWQSVLLTHQRTHTGEKPYVCRECGRGFSWQSVLLTHQRTHTGEKPYVCRECGRGFSNKSHLLRHQRTHTGEKPYVCRECGRGFRDKSHLLSHQRTHTGEKPYVCRECGRGFRDKSNLLSHQRTHTGEKPYVCRECGRGFSWQSVLLRHQRTHTGEKPYVCRECGRGFRDKSNLLSHQRTHTGDKPYVCRECGRGFRNKSHLLRHQRTHTGEKPYVCRECGRGFRNKSHLLRHQRTHTGEKPYVCRECGRGFSD…	VKDTWKHIWQVTRQVTRQVTWQVTWQVTNKHRDKHSDKNSWQVRDKNSNKHRNKHRDRSY	7	4	C
L14v:s:0364:M11S:L14-A	L14v:0364	:A:B:C:D:D:C:C:F:C:F:K:H:L:O:I:J	TRUE	FALSE	TGTGGACAAGGTTTCAGTGTTAAATCAGATGTTATTACACACCAAAGGACACATACAGGGGAGAAGCTCTACGTCTGCAGGGAGTGTGGGCGGGGCTTTAGCTGGAAGTCACACCTCCTCATTCACCAGAGGATACACACAGGGGAGAAGCCCTATGTCTGCAGGGAGTGTGGGCGGGGCTTTAGCTGGCAGTCAGTCCTCCTCACTCACCAGAGGACACACACAGGGGAGAAGCCCTATGTCTGCAGGGAGTGTGGGCGGGGCTTTAGCCGGCAGTCAGTCCTCCTCACTCACCAGAGGAGACACACAGGGGAGAAGCCCTATGTCTGCAGGGAGTGTGGGCGGGGCTTTAGCCGGCAGTCAGTCCTCCTCACTCACCAGAGGAGACACACAGGGGAG…	CGQGFSVKSDVITHQRTHTGEKLYVCRECGRGFSWKSHLLIHQRIHTGEKPYVCRECGRGFSWQSVLLTHQRTHTGEKPYVCRECGRGFSRQSVLLTHQRRHTGEKPYVCRECGRGFSRQSVLLTHQRRHTGEKPYVCRECGRGFSWQSVLLTHQRTHTGEKPYVCRECGRGFSWQSVLLTHQRTHTGEKPYVCRECGRGFSNKSHLLRHQRTHTGEKPYVCRECGRGFSWQSVLLTHQRTHTGEKPYVCRECGRGFSNKSHLLRHQRTHTGEKPYVCRECGRGFRDKSHLLSHQRTHTGEKPYVCRECGRGFRDKSNLLSHQRTHTGEKPYVCRECGRGFSWQSVLLRHQRTHTGEKPYVCRECGRGFRDKSNLLSHQRTHTGDKPYVCRECGRGFRN…	VKDTWKHIWQVTRQVTRQVTWQVTWQVTNKHRWQVTNKHRDKHSDKNSWQVRDKNSNKHRDRSY	11	0	C
L14v:s:0371:M12S:L14-L16	L14v:0371	:A:B:C:D:D:C:D:D:C:C:F:K:H:L:O:I:J	TRUE	FALSE	TGTGGACAAGGTTTCAGTGTTAAATCAGATGTTATTACACACCAAAGGACACATACAGGGGAGAAGCTCTACGTCTGCAGGGAGTGTGGGCGGGGCTTTAGCTGGAAGTCACACCTCCTCATTCACCAGAGGATACACACAGGGGAGAAGCCCTATGTCTGCAGGGAGTGTGGGCGGGGCTTTAGCTGGCAGTCAGTCCTCCTCACTCACCAGAGGACACACACAGGGGAGAAGCCCTATGTCTGCAGGGAGTGTGGGCGGGGCTTTAGCCGGCAGTCAGTCCTCCTCACTCACCAGAGGAGACACACAGGGGAGAAGCCCTATGTCTGCAGGGAGTGTGGGCGGGGCTTTAGCCGGCAGTCAGTCCTCCTCACTCACCAGAGGAGACACACAGGGGAG…	CGQGFSVKSDVITHQRTHTGEKLYVCRECGRGFSWKSHLLIHQRIHTGEKPYVCRECGRGFSWQSVLLTHQRTHTGEKPYVCRECGRGFSRQSVLLTHQRRHTGEKPYVCRECGRGFSRQSVLLTHQRRHTGEKPYVCRECGRGFSWQSVLLTHQRTHTGEKPYVCRECGRGFSRQSVLLTHQRRHTGEKPYVCRECGRGFSRQSVLLTHQRRHTGEKPYVCRECGRGFSWQSVLLTHQRTHTGEKPYVCRECGRGFSWQSVLLTHQRTHTGEKPYVCRECGRGFSNKSHLLRHQRTHTGEKPYVCRECGRGFRDKSHLLSHQRTHTGEKPYVCRECGRGFRDKSNLLSHQRTHTGEKPYVCRECGRGFSWQSVLLRHQRTHTGEKPYVCRECGRGFRD…	VKDTWKHIWQVTRQVTRQVTWQVTRQVTRQVTWQVTWQVTNKHRDKHSDKNSWQVRDKNSNKHRDRSY	11	0	C
L14v:s:0386:M12S:L14-L16	L14v:0386	:A:B:C:D:D:C:C:F:K:H:L:O:Q:O:I:J	TRUE	FALSE	TGTGGACAAGGTTTCAGTGTTAAATCAGATGTTATTACACACCAAAGGACACATACAGGGGAGAAGCTCTACGTCTGCAGGGAGTGTGGGCGGGGCTTTAGCTGGAAGTCACACCTCCTCATTCACCAGAGGATACACACAGGGGAGAAGCCCTATGTCTGCAGGGAGTGTGGGCGGGGCTTTAGCTGGCAGTCAGTCCTCCTCACTCACCAGAGGACACACACAGGGGAGAAGCCCTATGTCTGCAGGGAGTGTGGGCGGGGCTTTAGCCGGCAGTCAGTCCTCCTCACTCACCAGAGGAGACACACAGGGGAGAAGCCCTATGTCTGCAGGGAGTGTGGGCGGGGCTTTAGCCGGCAGTCAGTCCTCCTCACTCACCAGAGGAGACACACAGGGGAG…	CGQGFSVKSDVITHQRTHTGEKLYVCRECGRGFSWKSHLLIHQRIHTGEKPYVCRECGRGFSWQSVLLTHQRTHTGEKPYVCRECGRGFSRQSVLLTHQRRHTGEKPYVCRECGRGFSRQSVLLTHQRRHTGEKPYVCRECGRGFSWQSVLLTHQRTHTGEKPYVCRECGRGFSWQSVLLTHQRTHTGEKPYVCRECGRGFSNKSHLLRHQRTHTGEKPYVCRECGRGFRDKSHLLSHQRTHTGEKPYVCRECGRGFRDKSNLLSHQRTHTGEKPYVCRECGRGFSWQSVLLRHQRTHTGEKPYVCRECGRGFRDKSNLLSHQRTHTGDKPYVCRECGRGFRNKSHLLRHQRTHTGEKPYVCRECGRGFRDKSNLLSHQRTHTGDKPYVCRECGRGFRN…	VKDTWKHIWQVTRQVTRQVTWQVTWQVTNKHRDKHSDKNSWQVRDKNSNKHRDKNSNKHRDRSY	11	3	C
L15	L15	:A:B:C:D:D:C:C:F:K:H:L:H:I	TRUE	TRUE	TGTGGACAAGGTTTCAGTGTTAAATCAGATGTTATTACACACCAAAGGACACATACAGGGGAGAAGCTCTACGTCTGCAGGGAGTGTGGGCGGGGCTTTAGCTGGAAGTCACACCTCCTCATTCACCAGAGGATACACACAGGGGAGAAGCCCTATGTCTGCAGGGAGTGTGGGCGGGGCTTTAGCTGGCAGTCAGTCCTCCTCACTCACCAGAGGACACACACAGGGGAGAAGCCCTATGTCTGCAGGGAGTGTGGGCGGGGCTTTAGCCGGCAGTCAGTCCTCCTCACTCACCAGAGGAGACACACAGGGGAGAAGCCCTATGTCTGCAGGGAGTGTGGGCGGGGCTTTAGCCGGCAGTCAGTCCTCCTCACTCACCAGAGGAGACACACAGGGGAG…	CGQGFSVKSDVITHQRTHTGEKLYVCRECGRGFSWKSHLLIHQRIHTGEKPYVCRECGRGFSWQSVLLTHQRTHTGEKPYVCRECGRGFSRQSVLLTHQRRHTGEKPYVCRECGRGFSRQSVLLTHQRRHTGEKPYVCRECGRGFSWQSVLLTHQRTHTGEKPYVCRECGRGFSWQSVLLTHQRTHTGEKPYVCRECGRGFSNKSHLLRHQRTHTGEKPYVCRECGRGFRDKSHLLSHQRTHTGEKPYVCRECGRGFRDKSNLLSHQRTHTGEKPYVCRECGRGFSWQSVLLRHQRTHTGEKPYVCRECGRGFRDKSNLLSHQRTHTGEKPYVCRECGRGFRNKSHLLRHQRTHTGEKPYVCRE	VKDTWKHIWQVTRQVTRQVTWQVTWQVTNKHRDKHSDKNSWQVRDKNSNKHR	11	4	C
L15v:c:0131:M6S:A-L15	L15v:0131	:A|u:C:C:D:D:C:C:F:K:H:L:H:I	TRUE	FALSE	TGTGGACAAGGTTTCAGTGTTAAATCAGATGTTATTACACACCAAAGGACACATACAGGGGAGAAGCTCTACGTCTGCAGGGAGTGTGGGCGGGGCTTTAGCTGGAAGTCACACCTCCTCACTCACCAGAGGACACACACAGGGGAGAAGCCCTATGTCTGCAGGGAGTGTGGGCGGGGCTTTAGCTGGCAGTCAGTCCTCCTCACTCACCAGAGGACACACACAGGGGAGAAGCCCTATGTCTGCAGGGAGTGTGGGCGGGGCTTTAGCTGGCAGTCAGTCCTCCTCACTCACCAGAGGACACACACAGGGGAGAAGCCCTATGTCTGCAGGGAGTGTGGGCGGGGCTTTAGCCGGCAGTCAGTCCTCCTCACTCACCAGAGGAGACACACAGGGGAG…	CGQGFSVKSDVITHQRTHTGEKLYVCRECGRGFSWKSHLLTHQRTHTGEKPYVCRECGRGFSWQSVLLTHQRTHTGEKPYVCRECGRGFSWQSVLLTHQRTHTGEKPYVCRECGRGFSRQSVLLTHQRRHTGEKPYVCRECGRGFSRQSVLLTHQRRHTGEKPYVCRECGRGFSWQSVLLTHQRTHTGEKPYVCRECGRGFSWQSVLLTHQRTHTGEKPYVCRECGRGFSNKSHLLRHQRTHTGEKPYVCRECGRGFRDKSHLLSHQRTHTGEKPYVCRECGRGFRDKSNLLSHQRTHTGEKPYVCRECGRGFSWQSVLLRHQRTHTGEKPYVCRECGRGFRDKSNLLSHQRTHTGEKPYVCRECGRGFRNKSHLLRHQRTHTGEKPYVCRE	VKDTWKHTWQVTWQVTRQVTRQVTWQVTWQVTNKHRDKHSDKNSWQVRDKNSNKHR	11	4	C
L15v:c:0158:M6S:A-L15	L15v:0158	:A:B:C:D|j:D:D:C:C:F:K:H:L:H:I	TRUE	FALSE	TGTGGACAAGGTTTCAGTGTTAAATCAGATGTTATTACACACCAAAGGACACATACAGGGGAGAAGCTCTACGTCTGCAGGGAGTGTGGGCGGGGCTTTAGCTGGAAGTCACACCTCCTCATTCACCAGAGGATACACACAGGGGAGAAGCCCTATGTCTGCAGGGAGTGTGGGCGGGGCTTTAGCTGGCAGTCAGTCCTCCTCACTCACCAGAGGACACACACAGGGGAGAAGCCCTATGTCTGCAGGGAGTGTGGGCGGGGCTTTAGCCGGCAGTCAGTCCTCCTCACTCACCAGAGGAGACACACAGGGGAGAAGCCCTATGTCTGCAGGGAGTGTGGGCGGGGCTTTAGCCGGCAGTCAGTCCTCCTCACTCACCAGAGGATACACACAGGGGAG…	CGQGFSVKSDVITHQRTHTGEKLYVCRECGRGFSWKSHLLIHQRIHTGEKPYVCRECGRGFSWQSVLLTHQRTHTGEKPYVCRECGRGFSRQSVLLTHQRRHTGEKPYVCRECGRGFSRQSVLLTHQRIHTGEKPYVCRECGRGFSRQSVLLTHQRRHTGEKPYVCRECGRGFSRQSVLLTHQRRHTGEKPYVCRECGRGFSWQSVLLTHQRTHTGEKPYVCRECGRGFSWQSVLLTHQRTHTGEKPYVCRECGRGFSNKSHLLRHQRTHTGEKPYVCRECGRGFRDKSHLLSHQRTHTGEKPYVCRECGRGFRDKSNLLSHQRTHTGEKPYVCRECGRGFSWQSVLLRHQRTHTGEKPYVCRECGRGFRDKSNLLSHQRTHTGEKPYVCRECGRGFRN…	VKDTWKHIWQVTRQVTRQVTRQVTRQVTWQVTWQVTNKHRDKHSDKNSWQVRDKNSNKHR	11	4	C
L15v:c:0160:M6S:A-L15	L15v:0160	:A:B:C:D:D:C:C:F:K:H:F:H:L:H:I	TRUE	FALSE	TGTGGACAAGGTTTCAGTGTTAAATCAGATGTTATTACACACCAAAGGACACATACAGGGGAGAAGCTCTACGTCTGCAGGGAGTGTGGGCGGGGCTTTAGCTGGAAGTCACACCTCCTCATTCACCAGAGGATACACACAGGGGAGAAGCCCTATGTCTGCAGGGAGTGTGGGCGGGGCTTTAGCTGGCAGTCAGTCCTCCTCACTCACCAGAGGACACACACAGGGGAGAAGCCCTATGTCTGCAGGGAGTGTGGGCGGGGCTTTAGCCGGCAGTCAGTCCTCCTCACTCACCAGAGGAGACACACAGGGGAGAAGCCCTATGTCTGCAGGGAGTGTGGGCGGGGCTTTAGCCGGCAGTCAGTCCTCCTCACTCACCAGAGGAGACACACAGGGGAG…	CGQGFSVKSDVITHQRTHTGEKLYVCRECGRGFSWKSHLLIHQRIHTGEKPYVCRECGRGFSWQSVLLTHQRTHTGEKPYVCRECGRGFSRQSVLLTHQRRHTGEKPYVCRECGRGFSRQSVLLTHQRRHTGEKPYVCRECGRGFSWQSVLLTHQRTHTGEKPYVCRECGRGFSWQSVLLTHQRTHTGEKPYVCRECGRGFSNKSHLLRHQRTHTGEKPYVCRECGRGFRDKSHLLSHQRTHTGEKPYVCRECGRGFRDKSNLLSHQRTHTGEKPYVCRECGRGFSNKSHLLRHQRTHTGEKPYVCRECGRGFRDKSNLLSHQRTHTGEKPYVCRECGRGFSWQSVLLRHQRTHTGEKPYVCRECGRGFRDKSNLLSHQRTHTGEKPYVCRECGRGFRN…	VKDTWKHIWQVTRQVTRQVTWQVTWQVTNKHRDKHSDKNSNKHRDKNSWQVRDKNSNKHR	8	9	A
L15v:c:0162:M6S:A-L15	L15v:0162	:A:B:C:D:D:C:C:F:K:H:L:N:E:H:I	TRUE	FALSE	TGTGGACAAGGTTTCAGTGTTAAATCAGATGTTATTACACACCAAAGGACACATACAGGGGAGAAGCTCTACGTCTGCAGGGAGTGTGGGCGGGGCTTTAGCTGGAAGTCACACCTCCTCATTCACCAGAGGATACACACAGGGGAGAAGCCCTATGTCTGCAGGGAGTGTGGGCGGGGCTTTAGCTGGCAGTCAGTCCTCCTCACTCACCAGAGGACACACACAGGGGAGAAGCCCTATGTCTGCAGGGAGTGTGGGCGGGGCTTTAGCCGGCAGTCAGTCCTCCTCACTCACCAGAGGAGACACACAGGGGAGAAGCCCTATGTCTGCAGGGAGTGTGGGCGGGGCTTTAGCCGGCAGTCAGTCCTCCTCACTCACCAGAGGAGACACACAGGGGAG…	CGQGFSVKSDVITHQRTHTGEKLYVCRECGRGFSWKSHLLIHQRIHTGEKPYVCRECGRGFSWQSVLLTHQRTHTGEKPYVCRECGRGFSRQSVLLTHQRRHTGEKPYVCRECGRGFSRQSVLLTHQRRHTGEKPYVCRECGRGFSWQSVLLTHQRTHTGEKPYVCRECGRGFSWQSVLLTHQRTHTGEKPYVCRECGRGFSNKSHLLRHQRTHTGEKPYVCRECGRGFRDKSHLLSHQRTHTGEKPYVCRECGRGFRDKSNLLSHQRTHTGEKPYVCRECGRGFSWQSVLLRHQRTHTGEKPYVCRECGRGFSRQSVLLSHQRTHTGEKPYVCRECGRGFSWQSVLLSHQRTHTGEKPYVCRECGRGFRDKSNLLSHQRTHTGEKPYVCRECGRGFRN…	VKDTWKHIWQVTRQVTRQVTWQVTWQVTNKHRDKHSDKNSWQVRRQVSWQVSDKNSNKHR	12	11	C
L15v:c:0173:M6S:A-L15	L15v:0173	:A:B:C:D:D:C:C:F|g:H:F:K:H:L:H:I	TRUE	FALSE	TGTGGACAAGGTTTCAGTGTTAAATCAGATGTTATTACACACCAAAGGACACATACAGGGGAGAAGCTCTACGTCTGCAGGGAGTGTGGGCGGGGCTTTAGCTGGAAGTCACACCTCCTCATTCACCAGAGGATACACACAGGGGAGAAGCCCTATGTCTGCAGGGAGTGTGGGCGGGGCTTTAGCTGGCAGTCAGTCCTCCTCACTCACCAGAGGACACACACAGGGGAGAAGCCCTATGTCTGCAGGGAGTGTGGGCGGGGCTTTAGCCGGCAGTCAGTCCTCCTCACTCACCAGAGGAGACACACAGGGGAGAAGCCCTATGTCTGCAGGGAGTGTGGGCGGGGCTTTAGCCGGCAGTCAGTCCTCCTCACTCACCAGAGGAGACACACAGGGGAG…	CGQGFSVKSDVITHQRTHTGEKLYVCRECGRGFSWKSHLLIHQRIHTGEKPYVCRECGRGFSWQSVLLTHQRTHTGEKPYVCRECGRGFSRQSVLLTHQRRHTGEKPYVCRECGRGFSRQSVLLTHQRRHTGEKPYVCRECGRGFSWQSVLLTHQRTHTGEKPYVCRECGRGFSWQSVLLTHQRTHTGEKPYVCRECGRGFSNKSHLLRHQRTHTGEKPYVCRECGRGFRDKSHLLRHQRTHTGEKPYVCRECGRGFRDKSNLLSHQRTHTGEKPYVCRECGRGFSNKSHLLRHQRTHTGEKPYVCRECGRGFRDKSHLLSHQRTHTGEKPYVCRECGRGFRDKSNLLSHQRTHTGEKPYVCRECGRGFSWQSVLLRHQRTHTGEKPYVCRECGRGFRD…	VKDTWKHIWQVTRQVTRQVTWQVTWQVTNKHRDKHRDKNSNKHRDKHSDKNSWQVRDKNSNKHR	5	4	C
L15v:c:0174:M6S:A-L15	L15v:0174	:A:B:C:D:D:C:C:F:K:L|k:L:H:L:H:I	TRUE	FALSE	TGTGGACAAGGTTTCAGTGTTAAATCAGATGTTATTACACACCAAAGGACACATACAGGGGAGAAGCTCTACGTCTGCAGGGAGTGTGGGCGGGGCTTTAGCTGGAAGTCACACCTCCTCATTCACCAGAGGATACACACAGGGGAGAAGCCCTATGTCTGCAGGGAGTGTGGGCGGGGCTTTAGCTGGCAGTCAGTCCTCCTCACTCACCAGAGGACACACACAGGGGAGAAGCCCTATGTCTGCAGGGAGTGTGGGCGGGGCTTTAGCCGGCAGTCAGTCCTCCTCACTCACCAGAGGAGACACACAGGGGAGAAGCCCTATGTCTGCAGGGAGTGTGGGCGGGGCTTTAGCCGGCAGTCAGTCCTCCTCACTCACCAGAGGAGACACACAGGGGAG…	CGQGFSVKSDVITHQRTHTGEKLYVCRECGRGFSWKSHLLIHQRIHTGEKPYVCRECGRGFSWQSVLLTHQRTHTGEKPYVCRECGRGFSRQSVLLTHQRRHTGEKPYVCRECGRGFSRQSVLLTHQRRHTGEKPYVCRECGRGFSWQSVLLTHQRTHTGEKPYVCRECGRGFSWQSVLLTHQRTHTGEKPYVCRECGRGFSNKSHLLRHQRTHTGEKPYVCRECGRGFRDKSHLLSHQRTHTGEKPYVCRECGRGFSWQSVLLRHQRTHTGEKPYVCRECGRGFRDKSNLLRHQRTHTGEKPYVCRECGRGFSWQSVLLRHQRTHTGEKPYVCRECGRGFRDKSNLLSHQRTHTGEKPYVCRECGRGFSWQSVLLRHQRTHTGEKPYVCRECGRGFRD…	VKDTWKHIWQVTRQVTRQVTWQVTWQVTNKHRDKHSWQVRDKNRWQVRDKNSWQVRDKNSNKHR	15	10	C
L15v:c:0175:M6S:A-L15	L15v:0175	:A:B:C:D:D:C:C:F:K:H:L:F:L:F:H:I	TRUE	FALSE	TGTGGACAAGGTTTCAGTGTTAAATCAGATGTTATTACACACCAAAGGACACATACAGGGGAGAAGCTCTACGTCTGCAGGGAGTGTGGGCGGGGCTTTAGCTGGAAGTCACACCTCCTCATTCACCAGAGGATACACACAGGGGAGAAGCCCTATGTCTGCAGGGAGTGTGGGCGGGGCTTTAGCTGGCAGTCAGTCCTCCTCACTCACCAGAGGACACACACAGGGGAGAAGCCCTATGTCTGCAGGGAGTGTGGGCGGGGCTTTAGCCGGCAGTCAGTCCTCCTCACTCACCAGAGGAGACACACAGGGGAGAAGCCCTATGTCTGCAGGGAGTGTGGGCGGGGCTTTAGCCGGCAGTCAGTCCTCCTCACTCACCAGAGGAGACACACAGGGGAG…	CGQGFSVKSDVITHQRTHTGEKLYVCRECGRGFSWKSHLLIHQRIHTGEKPYVCRECGRGFSWQSVLLTHQRTHTGEKPYVCRECGRGFSRQSVLLTHQRRHTGEKPYVCRECGRGFSRQSVLLTHQRRHTGEKPYVCRECGRGFSWQSVLLTHQRTHTGEKPYVCRECGRGFSWQSVLLTHQRTHTGEKPYVCRECGRGFSNKSHLLRHQRTHTGEKPYVCRECGRGFRDKSHLLSHQRTHTGEKPYVCRECGRGFRDKSNLLSHQRTHTGEKPYVCRECGRGFSWQSVLLRHQRTHTGEKPYVCRECGRGFSNKSHLLRHQRTHTGEKPYVCRECGRGFSWQSVLLRHQRTHTGEKPYVCRECGRGFSNKSHLLRHQRTHTGEKPYVCRECGRGFRD…	VKDTWKHIWQVTRQVTRQVTWQVTWQVTNKHRDKHSDKNSWQVRNKHRWQVRNKHRDKNSNKHR	8	11	A
L15v:c:0179:M6S:A-L15	L15v:0179	:A:B:C:D:D:C:C|h:H:F|y:F:K:H:L:H:I	TRUE	FALSE	TGTGGACAAGGTTTCAGTGTTAAATCAGATGTTATTACACACCAAAGGACACATACAGGGGAGAAGCTCTACGTCTGCAGGGAGTGTGGGCGGGGCTTTAGCTGGAAGTCACACCTCCTCATTCACCAGAGGATACACACAGGGGAGAAGCCCTATGTCTGCAGGGAGTGTGGGCGGGGCTTTAGCTGGCAGTCAGTCCTCCTCACTCACCAGAGGACACACACAGGGGAGAAGCCCTATGTCTGCAGGGAGTGTGGGCGGGGCTTTAGCCGGCAGTCAGTCCTCCTCACTCACCAGAGGAGACACACAGGGGAGAAGCCCTATGTCTGCAGGGAGTGTGGGCGGGGCTTTAGCCGGCAGTCAGTCCTCCTCACTCACCAGAGGAGACACACAGGGGAG…	CGQGFSVKSDVITHQRTHTGEKLYVCRECGRGFSWKSHLLIHQRIHTGEKPYVCRECGRGFSWQSVLLTHQRTHTGEKPYVCRECGRGFSRQSVLLTHQRRHTGEKPYVCRECGRGFSRQSVLLTHQRRHTGEKPYVCRECGRGFSWQSVLLTHQRTHTGEKPYVCRECGRGFSWQSVLLTHQRTHTGEKPYVCRECGRGFSNKSHLLSHQRTHTGEKPYVCRECGRGFRDKSNLLSHQRTHTGEKPYVCRECGRGFSNKSHLLRHQRTHTGEKPYVCRECGRGFRDKSNLLSHQRRHTGEKPYVCRECGRGFSNKSHLLRHQRTHTGEKPYVCRECGRGFRDKSHLLSHQRTHTGEKPYVCRECGRGFRDKSNLLSHQRTHTGEKPYVCRECGRGFSW…	VKDTWKHIWQVTRQVTRQVTWQVTWQVTNKHSDKNSNKHRDKNSNKHRDKHSDKNSWQVRDKNSNKHR	9	4	C
L15v:c:0180:M6S:A-L15	L15v:0180	:A:B:C:D:D:C:C:F:K:H:F:L:H:E:L:H:I	TRUE	FALSE	TGTGGACAAGGTTTCAGTGTTAAATCAGATGTTATTACACACCAAAGGACACATACAGGGGAGAAGCTCTACGTCTGCAGGGAGTGTGGGCGGGGCTTTAGCTGGAAGTCACACCTCCTCATTCACCAGAGGATACACACAGGGGAGAAGCCCTATGTCTGCAGGGAGTGTGGGCGGGGCTTTAGCTGGCAGTCAGTCCTCCTCACTCACCAGAGGACACACACAGGGGAGAAGCCCTATGTCTGCAGGGAGTGTGGGCGGGGCTTTAGCCGGCAGTCAGTCCTCCTCACTCACCAGAGGAGACACACAGGGGAGAAGCCCTATGTCTGCAGGGAGTGTGGGCGGGGCTTTAGCCGGCAGTCAGTCCTCCTCACTCACCAGAGGAGACACACAGGGGAG…	CGQGFSVKSDVITHQRTHTGEKLYVCRECGRGFSWKSHLLIHQRIHTGEKPYVCRECGRGFSWQSVLLTHQRTHTGEKPYVCRECGRGFSRQSVLLTHQRRHTGEKPYVCRECGRGFSRQSVLLTHQRRHTGEKPYVCRECGRGFSWQSVLLTHQRTHTGEKPYVCRECGRGFSWQSVLLTHQRTHTGEKPYVCRECGRGFSNKSHLLRHQRTHTGEKPYVCRECGRGFRDKSHLLSHQRTHTGEKPYVCRECGRGFRDKSNLLSHQRTHTGEKPYVCRECGRGFSNKSHLLRHQRTHTGEKPYVCRECGRGFSWQSVLLRHQRTHTGEKPYVCRECGRGFRDKSNLLSHQRTHTGEKPYVCRECGRGFSWQSVLLSHQRTHTGEKPYVCRECGRGFSW…	VKDTWKHIWQVTRQVTRQVTWQVTWQVTNKHRDKHSDKNSNKHRWQVRDKNSWQVSWQVRDKNSNKHR	7	11	A
L15v:c:0182:M6S:A-L15	L15v:0182	:A:B:C:D:R:D:D:D:C:D:D:C:C:F:K:H:L:H:I	TRUE	FALSE	TGTGGACAAGGTTTCAGTGTTAAATCAGATGTTATTACACACCAAAGGACACATACAGGGGAGAAGCTCTACGTCTGCAGGGAGTGTGGGCGGGGCTTTAGCTGGAAGTCACACCTCCTCATTCACCAGAGGATACACACAGGGGAGAAGCCCTATGTCTGCAGGGAGTGTGGGCGGGGCTTTAGCTGGCAGTCAGTCCTCCTCACTCACCAGAGGACACACACAGGGGAGAAGCCCTATGTCTGCAGGGAGTGTGGGCGGGGCTTTAGCCGGCAGTCAGTCCTCCTCACTCACCAGAGGAGACACACAGGGGAGAAGCCCTATGTCTGCAGGGAGTGTGGGCGGGGCTTTAGCCGGCAGTCAGTCCTCCTCACTCACCAGAGGACACACACAGGGGAG…	CGQGFSVKSDVITHQRTHTGEKLYVCRECGRGFSWKSHLLIHQRIHTGEKPYVCRECGRGFSWQSVLLTHQRTHTGEKPYVCRECGRGFSRQSVLLTHQRRHTGEKPYVCRECGRGFSRQSVLLTHQRTHTGEKPYVCRECGRGFSRQSVLLTHQRRHTGEKPYVCRECGRGFSRQSVLLTHQRRHTGEKPYVCRECGRGFSRQSVLLTHQRRHTGEKPYVCRECGRGFSWQSVLLTHQRTHTGEKPYVCRECGRGFSRQSVLLTHQRRHTGEKPYVCRECGRGFSRQSVLLTHQRRHTGEKPYVCRECGRGFSWQSVLLTHQRTHTGEKPYVCRECGRGFSWQSVLLTHQRTHTGEKPYVCRECGRGFSNKSHLLRHQRTHTGEKPYVCRECGRGFRD…	VKDTWKHIWQVTRQVTRQVTRQVTRQVTRQVTWQVTRQVTRQVTWQVTWQVTNKHRDKHSDKNSWQVRDKNSNKHR	11	4	C
L15v:c:0184:M6S:A-L15	L15v:0184	:A:B:C:D:D:C:C:F:K:H:C:C:F:K:H:H:L:H:I	TRUE	FALSE	TGTGGACAAGGTTTCAGTGTTAAATCAGATGTTATTACACACCAAAGGACACATACAGGGGAGAAGCTCTACGTCTGCAGGGAGTGTGGGCGGGGCTTTAGCTGGAAGTCACACCTCCTCATTCACCAGAGGATACACACAGGGGAGAAGCCCTATGTCTGCAGGGAGTGTGGGCGGGGCTTTAGCTGGCAGTCAGTCCTCCTCACTCACCAGAGGACACACACAGGGGAGAAGCCCTATGTCTGCAGGGAGTGTGGGCGGGGCTTTAGCCGGCAGTCAGTCCTCCTCACTCACCAGAGGAGACACACAGGGGAGAAGCCCTATGTCTGCAGGGAGTGTGGGCGGGGCTTTAGCCGGCAGTCAGTCCTCCTCACTCACCAGAGGAGACACACAGGGGAG…	CGQGFSVKSDVITHQRTHTGEKLYVCRECGRGFSWKSHLLIHQRIHTGEKPYVCRECGRGFSWQSVLLTHQRTHTGEKPYVCRECGRGFSRQSVLLTHQRRHTGEKPYVCRECGRGFSRQSVLLTHQRRHTGEKPYVCRECGRGFSWQSVLLTHQRTHTGEKPYVCRECGRGFSWQSVLLTHQRTHTGEKPYVCRECGRGFSNKSHLLRHQRTHTGEKPYVCRECGRGFRDKSHLLSHQRTHTGEKPYVCRECGRGFRDKSNLLSHQRTHTGEKPYVCRECGRGFSWQSVLLTHQRTHTGEKPYVCRECGRGFSWQSVLLTHQRTHTGEKPYVCRECGRGFSNKSHLLRHQRTHTGEKPYVCRECGRGFRDKSHLLSHQRTHTGEKPYVCRECGRGFRD…	VKDTWKHIWQVTRQVTRQVTWQVTWQVTNKHRDKHSDKNSWQVTWQVTNKHRDKHSDKNSDKNSWQVRDKNSNKHR	10	7	C
L15v:c:0187:M6S:A-L15	L15v:0187	:A:B:C:D:D:C:C:F:K:H:F:K:H:L:F:K:H:L:H:I	TRUE	FALSE	TGTGGACAAGGTTTCAGTGTTAAATCAGATGTTATTACACACCAAAGGACACATACAGGGGAGAAGCTCTACGTCTGCAGGGAGTGTGGGCGGGGCTTTAGCTGGAAGTCACACCTCCTCATTCACCAGAGGATACACACAGGGGAGAAGCCCTATGTCTGCAGGGAGTGTGGGCGGGGCTTTAGCTGGCAGTCAGTCCTCCTCACTCACCAGAGGACACACACAGGGGAGAAGCCCTATGTCTGCAGGGAGTGTGGGCGGGGCTTTAGCCGGCAGTCAGTCCTCCTCACTCACCAGAGGAGACACACAGGGGAGAAGCCCTATGTCTGCAGGGAGTGTGGGCGGGGCTTTAGCCGGCAGTCAGTCCTCCTCACTCACCAGAGGAGACACACAGGGGAG…	CGQGFSVKSDVITHQRTHTGEKLYVCRECGRGFSWKSHLLIHQRIHTGEKPYVCRECGRGFSWQSVLLTHQRTHTGEKPYVCRECGRGFSRQSVLLTHQRRHTGEKPYVCRECGRGFSRQSVLLTHQRRHTGEKPYVCRECGRGFSWQSVLLTHQRTHTGEKPYVCRECGRGFSWQSVLLTHQRTHTGEKPYVCRECGRGFSNKSHLLRHQRTHTGEKPYVCRECGRGFRDKSHLLSHQRTHTGEKPYVCRECGRGFRDKSNLLSHQRTHTGEKPYVCRECGRGFSNKSHLLRHQRTHTGEKPYVCRECGRGFRDKSHLLSHQRTHTGEKPYVCRECGRGFRDKSNLLSHQRTHTGEKPYVCRECGRGFSWQSVLLRHQRTHTGEKPYVCRECGRGFSN…	VKDTWKHIWQVTRQVTRQVTWQVTWQVTNKHRDKHSDKNSNKHRDKHSDKNSWQVRNKHRDKHSDKNSWQVRDKNSNKHR	6	4	C
L15v:s:0126:M6S:A-L15	L15v:0126	:A:B:C:F:K:H:L:H:I	TRUE	FALSE	TGTGGACAAGGTTTCAGTGTTAAATCAGATGTTATTACACACCAAAGGACACATACAGGGGAGAAGCTCTACGTCTGCAGGGAGTGTGGGCGGGGCTTTAGCTGGAAGTCACACCTCCTCATTCACCAGAGGATACACACAGGGGAGAAGCCCTATGTCTGCAGGGAGTGTGGGCGGGGCTTTAGCTGGCAGTCAGTCCTCCTCACTCACCAGAGGACACACACAGGGGAGAAGCCCTATGTCTGCAGGGAGTGTGGGCGGGGCTTTAGCAATAAGTCACACCTCCTCAGACACCAGAGGACACACACAGGGGAGAAGCCCTATGTCTGCAGGGAGTGTGGGCGGGGCTTTAGAGATAAGTCACACCTCCTCAGTCACCAGAGGACACACACAGGGGAG…	CGQGFSVKSDVITHQRTHTGEKLYVCRECGRGFSWKSHLLIHQRIHTGEKPYVCRECGRGFSWQSVLLTHQRTHTGEKPYVCRECGRGFSNKSHLLRHQRTHTGEKPYVCRECGRGFRDKSHLLSHQRTHTGEKPYVCRECGRGFRDKSNLLSHQRTHTGEKPYVCRECGRGFSWQSVLLRHQRTHTGEKPYVCRECGRGFRDKSNLLSHQRTHTGEKPYVCRECGRGFRNKSHLLRHQRTHTGEKPYVCRE	VKDTWKHIWQVTNKHRDKHSDKNSWQVRDKNSNKHR	11	4	C
L15v:s:0132:M6S:A-L15	L15v:0132	:A:B:C:C:F:K:H:L:H:I	TRUE	FALSE	TGTGGACAAGGTTTCAGTGTTAAATCAGATGTTATTACACACCAAAGGACACATACAGGGGAGAAGCTCTACGTCTGCAGGGAGTGTGGGCGGGGCTTTAGCTGGAAGTCACACCTCCTCATTCACCAGAGGATACACACAGGGGAGAAGCCCTATGTCTGCAGGGAGTGTGGGCGGGGCTTTAGCTGGCAGTCAGTCCTCCTCACTCACCAGAGGACACACACAGGGGAGAAGCCCTATGTCTGCAGGGAGTGTGGGCGGGGCTTTAGCTGGCAGTCAGTCCTCCTCACTCACCAGAGGACACACACAGGGGAGAAGCCCTATGTCTGCAGGGAGTGTGGGCGGGGCTTTAGCAATAAGTCACACCTCCTCAGACACCAGAGGACACACACAGGGGAG…	CGQGFSVKSDVITHQRTHTGEKLYVCRECGRGFSWKSHLLIHQRIHTGEKPYVCRECGRGFSWQSVLLTHQRTHTGEKPYVCRECGRGFSWQSVLLTHQRTHTGEKPYVCRECGRGFSNKSHLLRHQRTHTGEKPYVCRECGRGFRDKSHLLSHQRTHTGEKPYVCRECGRGFRDKSNLLSHQRTHTGEKPYVCRECGRGFSWQSVLLRHQRTHTGEKPYVCRECGRGFRDKSNLLSHQRTHTGEKPYVCRECGRGFRNKSHLLRHQRTHTGEKPYVCRE	VKDTWKHIWQVTWQVTNKHRDKHSDKNSWQVRDKNSNKHR	11	4	C
L15v:s:0133:M6S:A-L15	L15v:0133	:A:B:C:R:D:D:C:C:F:K:H:L:H:I	TRUE	FALSE	TGTGGACAAGGTTTCAGTGTTAAATCAGATGTTATTACACACCAAAGGACACATACAGGGGAGAAGCTCTACGTCTGCAGGGAGTGTGGGCGGGGCTTTAGCTGGAAGTCACACCTCCTCATTCACCAGAGGATACACACAGGGGAGAAGCCCTATGTCTGCAGGGAGTGTGGGCGGGGCTTTAGCTGGCAGTCAGTCCTCCTCACTCACCAGAGGACACACACAGGGGAGAAGCCCTATGTCTGCAGGGAGTGTGGGCGGGGCTTTAGCCGGCAGTCAGTCCTCCTCACTCACCAGAGGACACACACAGGGGAGAAGCCCTATGTCTGCAGGGAGTGTGGGCGGGGCTTTAGCCGGCAGTCAGTCCTCCTCACTCACCAGAGGAGACACACAGGGGAG…	CGQGFSVKSDVITHQRTHTGEKLYVCRECGRGFSWKSHLLIHQRIHTGEKPYVCRECGRGFSWQSVLLTHQRTHTGEKPYVCRECGRGFSRQSVLLTHQRTHTGEKPYVCRECGRGFSRQSVLLTHQRRHTGEKPYVCRECGRGFSRQSVLLTHQRRHTGEKPYVCRECGRGFSWQSVLLTHQRTHTGEKPYVCRECGRGFSWQSVLLTHQRTHTGEKPYVCRECGRGFSNKSHLLRHQRTHTGEKPYVCRECGRGFRDKSHLLSHQRTHTGEKPYVCRECGRGFRDKSNLLSHQRTHTGEKPYVCRECGRGFSWQSVLLRHQRTHTGEKPYVCRECGRGFRDKSNLLSHQRTHTGEKPYVCRECGRGFRNKSHLLRHQRTHTGEKPYVCRE	VKDTWKHIWQVTRQVTRQVTRQVTWQVTWQVTNKHRDKHSDKNSWQVRDKNSNKHR	11	4	C
L15v:s:0134:M6S:A-L15	L15v:0134	:A:B:C:D:D:D:C:C:F:K:H:L:H:I	TRUE	FALSE	TGTGGACAAGGTTTCAGTGTTAAATCAGATGTTATTACACACCAAAGGACACATACAGGGGAGAAGCTCTACGTCTGCAGGGAGTGTGGGCGGGGCTTTAGCTGGAAGTCACACCTCCTCATTCACCAGAGGATACACACAGGGGAGAAGCCCTATGTCTGCAGGGAGTGTGGGCGGGGCTTTAGCTGGCAGTCAGTCCTCCTCACTCACCAGAGGACACACACAGGGGAGAAGCCCTATGTCTGCAGGGAGTGTGGGCGGGGCTTTAGCCGGCAGTCAGTCCTCCTCACTCACCAGAGGAGACACACAGGGGAGAAGCCCTATGTCTGCAGGGAGTGTGGGCGGGGCTTTAGCCGGCAGTCAGTCCTCCTCACTCACCAGAGGAGACACACAGGGGAG…	CGQGFSVKSDVITHQRTHTGEKLYVCRECGRGFSWKSHLLIHQRIHTGEKPYVCRECGRGFSWQSVLLTHQRTHTGEKPYVCRECGRGFSRQSVLLTHQRRHTGEKPYVCRECGRGFSRQSVLLTHQRRHTGEKPYVCRECGRGFSRQSVLLTHQRRHTGEKPYVCRECGRGFSWQSVLLTHQRTHTGEKPYVCRECGRGFSWQSVLLTHQRTHTGEKPYVCRECGRGFSNKSHLLRHQRTHTGEKPYVCRECGRGFRDKSHLLSHQRTHTGEKPYVCRECGRGFRDKSNLLSHQRTHTGEKPYVCRECGRGFSWQSVLLRHQRTHTGEKPYVCRECGRGFRDKSNLLSHQRTHTGEKPYVCRECGRGFRNKSHLLRHQRTHTGEKPYVCRE	VKDTWKHIWQVTRQVTRQVTRQVTWQVTWQVTNKHRDKHSDKNSWQVRDKNSNKHR	11	4	C
L15v:s:0136:M6S:A-L15	L15v:0136	:A:B:C:D:D:C:C:C:F:K:H:L:H:I	TRUE	FALSE	TGTGGACAAGGTTTCAGTGTTAAATCAGATGTTATTACACACCAAAGGACACATACAGGGGAGAAGCTCTACGTCTGCAGGGAGTGTGGGCGGGGCTTTAGCTGGAAGTCACACCTCCTCATTCACCAGAGGATACACACAGGGGAGAAGCCCTATGTCTGCAGGGAGTGTGGGCGGGGCTTTAGCTGGCAGTCAGTCCTCCTCACTCACCAGAGGACACACACAGGGGAGAAGCCCTATGTCTGCAGGGAGTGTGGGCGGGGCTTTAGCCGGCAGTCAGTCCTCCTCACTCACCAGAGGAGACACACAGGGGAGAAGCCCTATGTCTGCAGGGAGTGTGGGCGGGGCTTTAGCCGGCAGTCAGTCCTCCTCACTCACCAGAGGAGACACACAGGGGAG…	CGQGFSVKSDVITHQRTHTGEKLYVCRECGRGFSWKSHLLIHQRIHTGEKPYVCRECGRGFSWQSVLLTHQRTHTGEKPYVCRECGRGFSRQSVLLTHQRRHTGEKPYVCRECGRGFSRQSVLLTHQRRHTGEKPYVCRECGRGFSWQSVLLTHQRTHTGEKPYVCRECGRGFSWQSVLLTHQRTHTGEKPYVCRECGRGFSWQSVLLTHQRTHTGEKPYVCRECGRGFSNKSHLLRHQRTHTGEKPYVCRECGRGFRDKSHLLSHQRTHTGEKPYVCRECGRGFRDKSNLLSHQRTHTGEKPYVCRECGRGFSWQSVLLRHQRTHTGEKPYVCRECGRGFRDKSNLLSHQRTHTGEKPYVCRECGRGFRNKSHLLRHQRTHTGEKPYVCRE	VKDTWKHIWQVTRQVTRQVTWQVTWQVTWQVTNKHRDKHSDKNSWQVRDKNSNKHR	11	4	C
L15v:s:0138:M6S:A-L15	L15v:0138	:A:B:C:D:D:C:C:F:K:H:L:H|v:I	TRUE	FALSE	TGTGGACAAGGTTTCAGTGTTAAATCAGATGTTATTACACACCAAAGGACACATACAGGGGAGAAGCTCTACGTCTGCAGGGAGTGTGGGCGGGGCTTTAGCTGGAAGTCACACCTCCTCATTCACCAGAGGATACACACAGGGGAGAAGCCCTATGTCTGCAGGGAGTGTGGGCGGGGCTTTAGCTGGCAGTCAGTCCTCCTCACTCACCAGAGGACACACACAGGGGAGAAGCCCTATGTCTGCAGGGAGTGTGGGCGGGGCTTTAGCCGGCAGTCAGTCCTCCTCACTCACCAGAGGAGACACACAGGGGAGAAGCCCTATGTCTGCAGGGAGTGTGGGCGGGGCTTTAGCCGGCAGTCAGTCCTCCTCACTCACCAGAGGAGACACACAGGGGAG…	CGQGFSVKSDVITHQRTHTGEKLYVCRECGRGFSWKSHLLIHQRIHTGEKPYVCRECGRGFSWQSVLLTHQRTHTGEKPYVCRECGRGFSRQSVLLTHQRRHTGEKPYVCRECGRGFSRQSVLLTHQRRHTGEKPYVCRECGRGFSWQSVLLTHQRTHTGEKPYVCRECGRGFSWQSVLLTHQRTHTGEKPYVCRECGRGFSNKSHLLRHQRTHTGEKPYVCRECGRGFRDKSHLLSHQRTHTGEKPYVCRECGRGFRDKSNLLSHQRTHTGEKPYVCRECGRGFSWQSVLLRHQRTHTGEKPYVCRECGRGFRDKSNLLSHQRTHTGEKPYVCRECGRGFRNKSHLLSHQRTHTGEKPYVCRECGRGFRNKSHLLRHQRTHTGEKPYVCRE	VKDTWKHIWQVTRQVTRQVTWQVTWQVTNKHRDKHSDKNSWQVRDKNSNKHSNKHR	11	5	C
L15v:s:0139:M6S:A-L15	L15v:0139	:A:B:C:C:C:F:K:H:L:H:I	TRUE	FALSE	TGTGGACAAGGTTTCAGTGTTAAATCAGATGTTATTACACACCAAAGGACACATACAGGGGAGAAGCTCTACGTCTGCAGGGAGTGTGGGCGGGGCTTTAGCTGGAAGTCACACCTCCTCATTCACCAGAGGATACACACAGGGGAGAAGCCCTATGTCTGCAGGGAGTGTGGGCGGGGCTTTAGCTGGCAGTCAGTCCTCCTCACTCACCAGAGGACACACACAGGGGAGAAGCCCTATGTCTGCAGGGAGTGTGGGCGGGGCTTTAGCTGGCAGTCAGTCCTCCTCACTCACCAGAGGACACACACAGGGGAGAAGCCCTATGTCTGCAGGGAGTGTGGGCGGGGCTTTAGCTGGCAGTCAGTCCTCCTCACTCACCAGAGGACACACACAGGGGAG…	CGQGFSVKSDVITHQRTHTGEKLYVCRECGRGFSWKSHLLIHQRIHTGEKPYVCRECGRGFSWQSVLLTHQRTHTGEKPYVCRECGRGFSWQSVLLTHQRTHTGEKPYVCRECGRGFSWQSVLLTHQRTHTGEKPYVCRECGRGFSNKSHLLRHQRTHTGEKPYVCRECGRGFRDKSHLLSHQRTHTGEKPYVCRECGRGFRDKSNLLSHQRTHTGEKPYVCRECGRGFSWQSVLLRHQRTHTGEKPYVCRECGRGFRDKSNLLSHQRTHTGEKPYVCRECGRGFRNKSHLLRHQRTHTGEKPYVCRE	VKDTWKHIWQVTWQVTWQVTNKHRDKHSDKNSWQVRDKNSNKHR	11	4	C
L15v:s:0141:M6S:A-L15	L15v:0141	:A:B:C:D:D:C:C:F:L:H:I	TRUE	FALSE	TGTGGACAAGGTTTCAGTGTTAAATCAGATGTTATTACACACCAAAGGACACATACAGGGGAGAAGCTCTACGTCTGCAGGGAGTGTGGGCGGGGCTTTAGCTGGAAGTCACACCTCCTCATTCACCAGAGGATACACACAGGGGAGAAGCCCTATGTCTGCAGGGAGTGTGGGCGGGGCTTTAGCTGGCAGTCAGTCCTCCTCACTCACCAGAGGACACACACAGGGGAGAAGCCCTATGTCTGCAGGGAGTGTGGGCGGGGCTTTAGCCGGCAGTCAGTCCTCCTCACTCACCAGAGGAGACACACAGGGGAGAAGCCCTATGTCTGCAGGGAGTGTGGGCGGGGCTTTAGCCGGCAGTCAGTCCTCCTCACTCACCAGAGGAGACACACAGGGGAG…	CGQGFSVKSDVITHQRTHTGEKLYVCRECGRGFSWKSHLLIHQRIHTGEKPYVCRECGRGFSWQSVLLTHQRTHTGEKPYVCRECGRGFSRQSVLLTHQRRHTGEKPYVCRECGRGFSRQSVLLTHQRRHTGEKPYVCRECGRGFSWQSVLLTHQRTHTGEKPYVCRECGRGFSWQSVLLTHQRTHTGEKPYVCRECGRGFSNKSHLLRHQRTHTGEKPYVCRECGRGFSWQSVLLRHQRTHTGEKPYVCRECGRGFRDKSNLLSHQRTHTGEKPYVCRECGRGFRNKSHLLRHQRTHTGEKPYVCRE	VKDTWKHIWQVTRQVTRQVTWQVTWQVTNKHRWQVRDKNSNKHR	11	15	A
L15v:s:0143:M6S:A-L15	L15v:0143	:A:B:C:D:D:C:C:F:K:H:I	TRUE	FALSE	TGTGGACAAGGTTTCAGTGTTAAATCAGATGTTATTACACACCAAAGGACACATACAGGGGAGAAGCTCTACGTCTGCAGGGAGTGTGGGCGGGGCTTTAGCTGGAAGTCACACCTCCTCATTCACCAGAGGATACACACAGGGGAGAAGCCCTATGTCTGCAGGGAGTGTGGGCGGGGCTTTAGCTGGCAGTCAGTCCTCCTCACTCACCAGAGGACACACACAGGGGAGAAGCCCTATGTCTGCAGGGAGTGTGGGCGGGGCTTTAGCCGGCAGTCAGTCCTCCTCACTCACCAGAGGAGACACACAGGGGAGAAGCCCTATGTCTGCAGGGAGTGTGGGCGGGGCTTTAGCCGGCAGTCAGTCCTCCTCACTCACCAGAGGAGACACACAGGGGAG…	CGQGFSVKSDVITHQRTHTGEKLYVCRECGRGFSWKSHLLIHQRIHTGEKPYVCRECGRGFSWQSVLLTHQRTHTGEKPYVCRECGRGFSRQSVLLTHQRRHTGEKPYVCRECGRGFSRQSVLLTHQRRHTGEKPYVCRECGRGFSWQSVLLTHQRTHTGEKPYVCRECGRGFSWQSVLLTHQRTHTGEKPYVCRECGRGFSNKSHLLRHQRTHTGEKPYVCRECGRGFRDKSHLLSHQRTHTGEKPYVCRECGRGFRDKSNLLSHQRTHTGEKPYVCRECGRGFRNKSHLLRHQRTHTGEKPYVCRE	VKDTWKHIWQVTRQVTRQVTWQVTWQVTNKHRDKHSDKNSNKHR	9	16	A
L15v:s:0145:M6S:A-L15	L15v:0145	:A:B:C:D:D:C:C:F:K:H|r	TRUE	FALSE	TGTGGACAAGGTTTCAGTGTTAAATCAGATGTTATTACACACCAAAGGACACATACAGGGGAGAAGCTCTACGTCTGCAGGGAGTGTGGGCGGGGCTTTAGCTGGAAGTCACACCTCCTCATTCACCAGAGGATACACACAGGGGAGAAGCCCTATGTCTGCAGGGAGTGTGGGCGGGGCTTTAGCTGGCAGTCAGTCCTCCTCACTCACCAGAGGACACACACAGGGGAGAAGCCCTATGTCTGCAGGGAGTGTGGGCGGGGCTTTAGCCGGCAGTCAGTCCTCCTCACTCACCAGAGGAGACACACAGGGGAGAAGCCCTATGTCTGCAGGGAGTGTGGGCGGGGCTTTAGCCGGCAGTCAGTCCTCCTCACTCACCAGAGGAGACACACAGGGGAG…	CGQGFSVKSDVITHQRTHTGEKLYVCRECGRGFSWKSHLLIHQRIHTGEKPYVCRECGRGFSWQSVLLTHQRTHTGEKPYVCRECGRGFSRQSVLLTHQRRHTGEKPYVCRECGRGFSRQSVLLTHQRRHTGEKPYVCRECGRGFSWQSVLLTHQRTHTGEKPYVCRECGRGFSWQSVLLTHQRTHTGEKPYVCRECGRGFSNKSHLLRHQRTHTGEKPYVCRECGRGFRDKSHLLSHQRTHTGEKPYVCRECGRGFRDKSNLLSHQRTHTGEKPYVCRECGRGFSWQSVLLRHQRTHTGEKPYVCRE	VKDTWKHIWQVTRQVTRQVTWQVTWQVTNKHRDKHSDKNSWQVR	12	12	C
L15v:s:0155:M6S:A-L15	L15v:0155	:A:C:D:D:C:C:F:K:H:L:H:I	TRUE	FALSE	TGTGGACAAGGTTTCAGTGTTAAATCAGATGTTATTACACACCAAAGGACACATACAGGGGAGAAGCTCTACGTCTGCAGGGAGTGTGGGCGGGGCTTTAGCTGGCAGTCAGTCCTCCTCACTCACCAGAGGACACACACAGGGGAGAAGCCCTATGTCTGCAGGGAGTGTGGGCGGGGCTTTAGCCGGCAGTCAGTCCTCCTCACTCACCAGAGGAGACACACAGGGGAGAAGCCCTATGTCTGCAGGGAGTGTGGGCGGGGCTTTAGCCGGCAGTCAGTCCTCCTCACTCACCAGAGGAGACACACAGGGGAGAAGCCCTATGTCTGCAGGGAGTGTGGGCGGGGCTTTAGCTGGCAGTCAGTCCTCCTCACTCACCAGAGGACACACACAGGGGAG…	CGQGFSVKSDVITHQRTHTGEKLYVCRECGRGFSWQSVLLTHQRTHTGEKPYVCRECGRGFSRQSVLLTHQRRHTGEKPYVCRECGRGFSRQSVLLTHQRRHTGEKPYVCRECGRGFSWQSVLLTHQRTHTGEKPYVCRECGRGFSWQSVLLTHQRTHTGEKPYVCRECGRGFSNKSHLLRHQRTHTGEKPYVCRECGRGFRDKSHLLSHQRTHTGEKPYVCRECGRGFRDKSNLLSHQRTHTGEKPYVCRECGRGFSWQSVLLRHQRTHTGEKPYVCRECGRGFRDKSNLLSHQRTHTGEKPYVCRECGRGFRNKSHLLRHQRTHTGEKPYVCRE	VKDTWQVTRQVTRQVTWQVTWQVTNKHRDKHSDKNSWQVRDKNSNKHR	11	4	C
L15v:s:0157:M6S:A-L15	L15v:0157	:A:B:C:D:C:C:F:K:H:L:H:I	TRUE	FALSE	TGTGGACAAGGTTTCAGTGTTAAATCAGATGTTATTACACACCAAAGGACACATACAGGGGAGAAGCTCTACGTCTGCAGGGAGTGTGGGCGGGGCTTTAGCTGGAAGTCACACCTCCTCATTCACCAGAGGATACACACAGGGGAGAAGCCCTATGTCTGCAGGGAGTGTGGGCGGGGCTTTAGCTGGCAGTCAGTCCTCCTCACTCACCAGAGGACACACACAGGGGAGAAGCCCTATGTCTGCAGGGAGTGTGGGCGGGGCTTTAGCCGGCAGTCAGTCCTCCTCACTCACCAGAGGAGACACACAGGGGAGAAGCCCTATGTCTGCAGGGAGTGTGGGCGGGGCTTTAGCTGGCAGTCAGTCCTCCTCACTCACCAGAGGACACACACAGGGGAG…	CGQGFSVKSDVITHQRTHTGEKLYVCRECGRGFSWKSHLLIHQRIHTGEKPYVCRECGRGFSWQSVLLTHQRTHTGEKPYVCRECGRGFSRQSVLLTHQRRHTGEKPYVCRECGRGFSWQSVLLTHQRTHTGEKPYVCRECGRGFSWQSVLLTHQRTHTGEKPYVCRECGRGFSNKSHLLRHQRTHTGEKPYVCRECGRGFRDKSHLLSHQRTHTGEKPYVCRECGRGFRDKSNLLSHQRTHTGEKPYVCRECGRGFSWQSVLLRHQRTHTGEKPYVCRECGRGFRDKSNLLSHQRTHTGEKPYVCRECGRGFRNKSHLLRHQRTHTGEKPYVCRE	VKDTWKHIWQVTRQVTWQVTWQVTNKHRDKHSDKNSWQVRDKNSNKHR	11	4	C
L15v:s:0159:M6S:A-L15	L15v:0159	:A:B:C:D:R:C:F:K:H:L:H:I	TRUE	FALSE	TGTGGACAAGGTTTCAGTGTTAAATCAGATGTTATTACACACCAAAGGACACATACAGGGGAGAAGCTCTACGTCTGCAGGGAGTGTGGGCGGGGCTTTAGCTGGAAGTCACACCTCCTCATTCACCAGAGGATACACACAGGGGAGAAGCCCTATGTCTGCAGGGAGTGTGGGCGGGGCTTTAGCTGGCAGTCAGTCCTCCTCACTCACCAGAGGACACACACAGGGGAGAAGCCCTATGTCTGCAGGGAGTGTGGGCGGGGCTTTAGCCGGCAGTCAGTCCTCCTCACTCACCAGAGGAGACACACAGGGGAGAAGCCCTATGTCTGCAGGGAGTGTGGGCGGGGCTTTAGCCGGCAGTCAGTCCTCCTCACTCACCAGAGGACACACACAGGGGAG…	CGQGFSVKSDVITHQRTHTGEKLYVCRECGRGFSWKSHLLIHQRIHTGEKPYVCRECGRGFSWQSVLLTHQRTHTGEKPYVCRECGRGFSRQSVLLTHQRRHTGEKPYVCRECGRGFSRQSVLLTHQRTHTGEKPYVCRECGRGFSWQSVLLTHQRTHTGEKPYVCRECGRGFSNKSHLLRHQRTHTGEKPYVCRECGRGFRDKSHLLSHQRTHTGEKPYVCRECGRGFRDKSNLLSHQRTHTGEKPYVCRECGRGFSWQSVLLRHQRTHTGEKPYVCRECGRGFRDKSNLLSHQRTHTGEKPYVCRECGRGFRNKSHLLRHQRTHTGEKPYVCRE	VKDTWKHIWQVTRQVTRQVTWQVTNKHRDKHSDKNSWQVRDKNSNKHR	11	4	C
L15v:s:0161:M6S:A-L15	L15v:0161	:A:B:C:D:D:C:F:K:H:L:H:I	TRUE	FALSE	TGTGGACAAGGTTTCAGTGTTAAATCAGATGTTATTACACACCAAAGGACACATACAGGGGAGAAGCTCTACGTCTGCAGGGAGTGTGGGCGGGGCTTTAGCTGGAAGTCACACCTCCTCATTCACCAGAGGATACACACAGGGGAGAAGCCCTATGTCTGCAGGGAGTGTGGGCGGGGCTTTAGCTGGCAGTCAGTCCTCCTCACTCACCAGAGGACACACACAGGGGAGAAGCCCTATGTCTGCAGGGAGTGTGGGCGGGGCTTTAGCCGGCAGTCAGTCCTCCTCACTCACCAGAGGAGACACACAGGGGAGAAGCCCTATGTCTGCAGGGAGTGTGGGCGGGGCTTTAGCCGGCAGTCAGTCCTCCTCACTCACCAGAGGAGACACACAGGGGAG…	CGQGFSVKSDVITHQRTHTGEKLYVCRECGRGFSWKSHLLIHQRIHTGEKPYVCRECGRGFSWQSVLLTHQRTHTGEKPYVCRECGRGFSRQSVLLTHQRRHTGEKPYVCRECGRGFSRQSVLLTHQRRHTGEKPYVCRECGRGFSWQSVLLTHQRTHTGEKPYVCRECGRGFSNKSHLLRHQRTHTGEKPYVCRECGRGFRDKSHLLSHQRTHTGEKPYVCRECGRGFRDKSNLLSHQRTHTGEKPYVCRECGRGFSWQSVLLRHQRTHTGEKPYVCRECGRGFRDKSNLLSHQRTHTGEKPYVCRECGRGFRNKSHLLRHQRTHTGEKPYVCRE	VKDTWKHIWQVTRQVTRQVTWQVTNKHRDKHSDKNSWQVRDKNSNKHR	11	4	C
L15v:s:0163:M6S:A-L15	L15v:0163	:A:B:C:D:D:C:C:F:H:L:H:I	TRUE	FALSE	TGTGGACAAGGTTTCAGTGTTAAATCAGATGTTATTACACACCAAAGGACACATACAGGGGAGAAGCTCTACGTCTGCAGGGAGTGTGGGCGGGGCTTTAGCTGGAAGTCACACCTCCTCATTCACCAGAGGATACACACAGGGGAGAAGCCCTATGTCTGCAGGGAGTGTGGGCGGGGCTTTAGCTGGCAGTCAGTCCTCCTCACTCACCAGAGGACACACACAGGGGAGAAGCCCTATGTCTGCAGGGAGTGTGGGCGGGGCTTTAGCCGGCAGTCAGTCCTCCTCACTCACCAGAGGAGACACACAGGGGAGAAGCCCTATGTCTGCAGGGAGTGTGGGCGGGGCTTTAGCCGGCAGTCAGTCCTCCTCACTCACCAGAGGAGACACACAGGGGAG…	CGQGFSVKSDVITHQRTHTGEKLYVCRECGRGFSWKSHLLIHQRIHTGEKPYVCRECGRGFSWQSVLLTHQRTHTGEKPYVCRECGRGFSRQSVLLTHQRRHTGEKPYVCRECGRGFSRQSVLLTHQRRHTGEKPYVCRECGRGFSWQSVLLTHQRTHTGEKPYVCRECGRGFSWQSVLLTHQRTHTGEKPYVCRECGRGFSNKSHLLRHQRTHTGEKPYVCRECGRGFRDKSNLLSHQRTHTGEKPYVCRECGRGFSWQSVLLRHQRTHTGEKPYVCRECGRGFRDKSNLLSHQRTHTGEKPYVCRECGRGFRNKSHLLRHQRTHTGEKPYVCRE	VKDTWKHIWQVTRQVTRQVTWQVTWQVTNKHRDKNSWQVRDKNSNKHR	13	10	C
L15v:s:0165:M6S:A-L15	L15v:0165	:A:B:C:D:D:C:C:F:K:L:H:I	TRUE	FALSE	TGTGGACAAGGTTTCAGTGTTAAATCAGATGTTATTACACACCAAAGGACACATACAGGGGAGAAGCTCTACGTCTGCAGGGAGTGTGGGCGGGGCTTTAGCTGGAAGTCACACCTCCTCATTCACCAGAGGATACACACAGGGGAGAAGCCCTATGTCTGCAGGGAGTGTGGGCGGGGCTTTAGCTGGCAGTCAGTCCTCCTCACTCACCAGAGGACACACACAGGGGAGAAGCCCTATGTCTGCAGGGAGTGTGGGCGGGGCTTTAGCCGGCAGTCAGTCCTCCTCACTCACCAGAGGAGACACACAGGGGAGAAGCCCTATGTCTGCAGGGAGTGTGGGCGGGGCTTTAGCCGGCAGTCAGTCCTCCTCACTCACCAGAGGAGACACACAGGGGAG…	CGQGFSVKSDVITHQRTHTGEKLYVCRECGRGFSWKSHLLIHQRIHTGEKPYVCRECGRGFSWQSVLLTHQRTHTGEKPYVCRECGRGFSRQSVLLTHQRRHTGEKPYVCRECGRGFSRQSVLLTHQRRHTGEKPYVCRECGRGFSWQSVLLTHQRTHTGEKPYVCRECGRGFSWQSVLLTHQRTHTGEKPYVCRECGRGFSNKSHLLRHQRTHTGEKPYVCRECGRGFRDKSHLLSHQRTHTGEKPYVCRECGRGFSWQSVLLRHQRTHTGEKPYVCRECGRGFRDKSNLLSHQRTHTGEKPYVCRECGRGFRNKSHLLRHQRTHTGEKPYVCRE	VKDTWKHIWQVTRQVTRQVTWQVTWQVTNKHRDKHSWQVRDKNSNKHR	12	11	C
L15v:s:0167:M6S:A-L15	L15v:0167	:A:B:C:D:D:C:C:F:K:H:H:I	TRUE	FALSE	TGTGGACAAGGTTTCAGTGTTAAATCAGATGTTATTACACACCAAAGGACACATACAGGGGAGAAGCTCTACGTCTGCAGGGAGTGTGGGCGGGGCTTTAGCTGGAAGTCACACCTCCTCATTCACCAGAGGATACACACAGGGGAGAAGCCCTATGTCTGCAGGGAGTGTGGGCGGGGCTTTAGCTGGCAGTCAGTCCTCCTCACTCACCAGAGGACACACACAGGGGAGAAGCCCTATGTCTGCAGGGAGTGTGGGCGGGGCTTTAGCCGGCAGTCAGTCCTCCTCACTCACCAGAGGAGACACACAGGGGAGAAGCCCTATGTCTGCAGGGAGTGTGGGCGGGGCTTTAGCCGGCAGTCAGTCCTCCTCACTCACCAGAGGAGACACACAGGGGAG…	CGQGFSVKSDVITHQRTHTGEKLYVCRECGRGFSWKSHLLIHQRIHTGEKPYVCRECGRGFSWQSVLLTHQRTHTGEKPYVCRECGRGFSRQSVLLTHQRRHTGEKPYVCRECGRGFSRQSVLLTHQRRHTGEKPYVCRECGRGFSWQSVLLTHQRTHTGEKPYVCRECGRGFSWQSVLLTHQRTHTGEKPYVCRECGRGFSNKSHLLRHQRTHTGEKPYVCRECGRGFRDKSHLLSHQRTHTGEKPYVCRECGRGFRDKSNLLSHQRTHTGEKPYVCRECGRGFRDKSNLLSHQRTHTGEKPYVCRECGRGFRNKSHLLRHQRTHTGEKPYVCRE	VKDTWKHIWQVTRQVTRQVTWQVTWQVTNKHRDKHSDKNSDKNSNKHR	8	16	A
L15v:s:0169:M6S:A-L15	L15v:0169	:A:B:C:D:D:C:C:F:K:H:L:I	TRUE	FALSE	TGTGGACAAGGTTTCAGTGTTAAATCAGATGTTATTACACACCAAAGGACACATACAGGGGAGAAGCTCTACGTCTGCAGGGAGTGTGGGCGGGGCTTTAGCTGGAAGTCACACCTCCTCATTCACCAGAGGATACACACAGGGGAGAAGCCCTATGTCTGCAGGGAGTGTGGGCGGGGCTTTAGCTGGCAGTCAGTCCTCCTCACTCACCAGAGGACACACACAGGGGAGAAGCCCTATGTCTGCAGGGAGTGTGGGCGGGGCTTTAGCCGGCAGTCAGTCCTCCTCACTCACCAGAGGAGACACACAGGGGAGAAGCCCTATGTCTGCAGGGAGTGTGGGCGGGGCTTTAGCCGGCAGTCAGTCCTCCTCACTCACCAGAGGAGACACACAGGGGAG…	CGQGFSVKSDVITHQRTHTGEKLYVCRECGRGFSWKSHLLIHQRIHTGEKPYVCRECGRGFSWQSVLLTHQRTHTGEKPYVCRECGRGFSRQSVLLTHQRRHTGEKPYVCRECGRGFSRQSVLLTHQRRHTGEKPYVCRECGRGFSWQSVLLTHQRTHTGEKPYVCRECGRGFSWQSVLLTHQRTHTGEKPYVCRECGRGFSNKSHLLRHQRTHTGEKPYVCRECGRGFRDKSHLLSHQRTHTGEKPYVCRECGRGFRDKSNLLSHQRTHTGEKPYVCRECGRGFSWQSVLLRHQRTHTGEKPYVCRECGRGFRNKSHLLRHQRTHTGEKPYVCRE	VKDTWKHIWQVTRQVTRQVTWQVTWQVTNKHRDKHSDKNSWQVRNKHR	8	11	A
L15v:s:0170:M6S:A-L15	L15v:0170	:A:B:C:D:D:C:C:F:K:H:L|q	TRUE	FALSE	TGTGGACAAGGTTTCAGTGTTAAATCAGATGTTATTACACACCAAAGGACACATACAGGGGAGAAGCTCTACGTCTGCAGGGAGTGTGGGCGGGGCTTTAGCTGGAAGTCACACCTCCTCATTCACCAGAGGATACACACAGGGGAGAAGCCCTATGTCTGCAGGGAGTGTGGGCGGGGCTTTAGCTGGCAGTCAGTCCTCCTCACTCACCAGAGGACACACACAGGGGAGAAGCCCTATGTCTGCAGGGAGTGTGGGCGGGGCTTTAGCCGGCAGTCAGTCCTCCTCACTCACCAGAGGAGACACACAGGGGAGAAGCCCTATGTCTGCAGGGAGTGTGGGCGGGGCTTTAGCCGGCAGTCAGTCCTCCTCACTCACCAGAGGAGACACACAGGGGAG…	CGQGFSVKSDVITHQRTHTGEKLYVCRECGRGFSWKSHLLIHQRIHTGEKPYVCRECGRGFSWQSVLLTHQRTHTGEKPYVCRECGRGFSRQSVLLTHQRRHTGEKPYVCRECGRGFSRQSVLLTHQRRHTGEKPYVCRECGRGFSWQSVLLTHQRTHTGEKPYVCRECGRGFSWQSVLLTHQRTHTGEKPYVCRECGRGFSNKSHLLRHQRTHTGEKPYVCRECGRGFRDKSHLLSHQRTHTGEKPYVCRECGRGFRDKSNLLSHQRTHTGEKPYVCRECGRGFSWQSVLLRHQRTHTGEKPYVCRECGRGFRDKSNLLSHQRTHTGEKPYVCRE	VKDTWKHIWQVTRQVTRQVTWQVTWQVTNKHRDKHSDKNSWQVRDKNS	11	8	C
L15v:s:0171:M6S:A-L15	L15v:0171	:A:B:C:D:D:C:D:D:C:C:F:K:H:L:H:I	TRUE	FALSE	TGTGGACAAGGTTTCAGTGTTAAATCAGATGTTATTACACACCAAAGGACACATACAGGGGAGAAGCTCTACGTCTGCAGGGAGTGTGGGCGGGGCTTTAGCTGGAAGTCACACCTCCTCATTCACCAGAGGATACACACAGGGGAGAAGCCCTATGTCTGCAGGGAGTGTGGGCGGGGCTTTAGCTGGCAGTCAGTCCTCCTCACTCACCAGAGGACACACACAGGGGAGAAGCCCTATGTCTGCAGGGAGTGTGGGCGGGGCTTTAGCCGGCAGTCAGTCCTCCTCACTCACCAGAGGAGACACACAGGGGAGAAGCCCTATGTCTGCAGGGAGTGTGGGCGGGGCTTTAGCCGGCAGTCAGTCCTCCTCACTCACCAGAGGAGACACACAGGGGAG…	CGQGFSVKSDVITHQRTHTGEKLYVCRECGRGFSWKSHLLIHQRIHTGEKPYVCRECGRGFSWQSVLLTHQRTHTGEKPYVCRECGRGFSRQSVLLTHQRRHTGEKPYVCRECGRGFSRQSVLLTHQRRHTGEKPYVCRECGRGFSWQSVLLTHQRTHTGEKPYVCRECGRGFSRQSVLLTHQRRHTGEKPYVCRECGRGFSRQSVLLTHQRRHTGEKPYVCRECGRGFSWQSVLLTHQRTHTGEKPYVCRECGRGFSWQSVLLTHQRTHTGEKPYVCRECGRGFSNKSHLLRHQRTHTGEKPYVCRECGRGFRDKSHLLSHQRTHTGEKPYVCRECGRGFRDKSNLLSHQRTHTGEKPYVCRECGRGFSWQSVLLRHQRTHTGEKPYVCRECGRGFRD…	VKDTWKHIWQVTRQVTRQVTWQVTRQVTRQVTWQVTWQVTNKHRDKHSDKNSWQVRDKNSNKHR	11	4	C
L15v:s:0172:M6S:A-L15	L15v:0172	:A:B:C:D:D:C|b:D:C:C:F:K:H:L:H:I	TRUE	FALSE	TGTGGACAAGGTTTCAGTGTTAAATCAGATGTTATTACACACCAAAGGACACATACAGGGGAGAAGCTCTACGTCTGCAGGGAGTGTGGGCGGGGCTTTAGCTGGAAGTCACACCTCCTCATTCACCAGAGGATACACACAGGGGAGAAGCCCTATGTCTGCAGGGAGTGTGGGCGGGGCTTTAGCTGGCAGTCAGTCCTCCTCACTCACCAGAGGACACACACAGGGGAGAAGCCCTATGTCTGCAGGGAGTGTGGGCGGGGCTTTAGCCGGCAGTCAGTCCTCCTCACTCACCAGAGGAGACACACAGGGGAGAAGCCCTATGTCTGCAGGGAGTGTGGGCGGGGCTTTAGCCGGCAGTCAGTCCTCCTCACTCACCAGAGGAGACACACAGGGGAG…	CGQGFSVKSDVITHQRTHTGEKLYVCRECGRGFSWKSHLLIHQRIHTGEKPYVCRECGRGFSWQSVLLTHQRTHTGEKPYVCRECGRGFSRQSVLLTHQRRHTGEKPYVCRECGRGFSRQSVLLTHQRRHTGEKPYVCRECGRGFSWQSVLLTHQRTHTGEKPYVCRECGRGFSWQSVLLTHQRRHTGEKPYVCRECGRGFSRQSVLLTHQRRHTGEKPYVCRECGRGFSWQSVLLTHQRTHTGEKPYVCRECGRGFSWQSVLLTHQRTHTGEKPYVCRECGRGFSNKSHLLRHQRTHTGEKPYVCRECGRGFRDKSHLLSHQRTHTGEKPYVCRECGRGFRDKSNLLSHQRTHTGEKPYVCRECGRGFSWQSVLLRHQRTHTGEKPYVCRECGRGFRD…	VKDTWKHIWQVTRQVTRQVTWQVTWQVTRQVTWQVTWQVTNKHRDKHSDKNSWQVRDKNSNKHR	11	4	C
L15v:s:0183:M6S:A-L15	L15v:0183	:A:B:C:D:D:C:C:F:K:H:D:C:C:F:K:H:L:H:I	TRUE	FALSE	TGTGGACAAGGTTTCAGTGTTAAATCAGATGTTATTACACACCAAAGGACACATACAGGGGAGAAGCTCTACGTCTGCAGGGAGTGTGGGCGGGGCTTTAGCTGGAAGTCACACCTCCTCATTCACCAGAGGATACACACAGGGGAGAAGCCCTATGTCTGCAGGGAGTGTGGGCGGGGCTTTAGCTGGCAGTCAGTCCTCCTCACTCACCAGAGGACACACACAGGGGAGAAGCCCTATGTCTGCAGGGAGTGTGGGCGGGGCTTTAGCCGGCAGTCAGTCCTCCTCACTCACCAGAGGAGACACACAGGGGAGAAGCCCTATGTCTGCAGGGAGTGTGGGCGGGGCTTTAGCCGGCAGTCAGTCCTCCTCACTCACCAGAGGAGACACACAGGGGAG…	CGQGFSVKSDVITHQRTHTGEKLYVCRECGRGFSWKSHLLIHQRIHTGEKPYVCRECGRGFSWQSVLLTHQRTHTGEKPYVCRECGRGFSRQSVLLTHQRRHTGEKPYVCRECGRGFSRQSVLLTHQRRHTGEKPYVCRECGRGFSWQSVLLTHQRTHTGEKPYVCRECGRGFSWQSVLLTHQRTHTGEKPYVCRECGRGFSNKSHLLRHQRTHTGEKPYVCRECGRGFRDKSHLLSHQRTHTGEKPYVCRECGRGFRDKSNLLSHQRTHTGEKPYVCRECGRGFSRQSVLLTHQRRHTGEKPYVCRECGRGFSWQSVLLTHQRTHTGEKPYVCRECGRGFSWQSVLLTHQRTHTGEKPYVCRECGRGFSNKSHLLRHQRTHTGEKPYVCRECGRGFRD…	VKDTWKHIWQVTRQVTRQVTWQVTWQVTNKHRDKHSDKNSRQVTWQVTWQVTNKHRDKHSDKNSWQVRDKNSNKHR	11	4	C
[truncated: 180 more rows]
