# Supplementary material for: Cataloging Human PRDM9 Allelic Variation Using Long-Read Sequencing Reveals PRDM9 Population Specificity and Two Distinct Groupings of Related Alleles
Source: Front Cell Dev Biol. 2021 Nov 4;9:675286. doi: 10.3389/fcell.2021.675286 (PMC8600002; doi:10.3389/fcell.2021.675286)
Supplement: Supplementary File 4 — Details of SNP association analyses. [file Data_Sheet_4.CSV]

##Details of SNP association analyses for each allele / allele group
##------------------------------------------------------------------
##Only SNPs with P < 0.01 are shown. File ordered by p-value.
##------------------------------------------------------------------
##CHR : Chromosome; from PLINK CMH file (see https://zzz.bwh.harvard.edu/plink/anal.shtml)
##SNP : SNP ID; from PLINK CMH file (see https://zzz.bwh.harvard.edu/plink/anal.shtml)
##BP : Physical SNP position (base-pair); from PLINK CMH file (see https://zzz.bwh.harvard.edu/plink/anal.shtml)
##A1 : Minor allele code; from PLINK CMH file (see https://zzz.bwh.harvard.edu/plink/anal.shtml)
##MAF : Minor allele frequency
##A2 : Major allele code; from PLINK CMH file (see https://zzz.bwh.harvard.edu/plink/anal.shtml)
##CHISQ : Cochran-Mantel-Haenszel statistic (1df); from PLINK CMH file (see https://zzz.bwh.harvard.edu/plink/anal.shtml)
##-log10P : Asymptotic -log10 p-value for CMH test; from PLINK CMH file (see https://zzz.bwh.harvard.edu/plink/anal.shtml)
##OR : CMH odds ratio; from PLINK CMH file (see https://zzz.bwh.harvard.edu/plink/anal.shtml)
##SE : Standard error; from PLINK CMH file (see https://zzz.bwh.harvard.edu/plink/anal.shtml)
##L95 : Lower bound on confidence interval for CMH odds ratio; from PLINK CMH file (see https://zzz.bwh.harvard.edu/plink/anal.shtml)
##U95 : Upper bound on confidence interval for CMH odds ratio; from PLINK CMH file (see https://zzz.bwh.harvard.edu/plink/anal.shtml)
##transcript : SNP is within PRDM9 transcript locus: 1=YES; 0=NO
##zfdomain : SNP is within PRDM9 ZF coding domains: 1=YES; 0=NO
##exon : SNP is within a PRDM9 exon: 1=YES; 0=NO
##allele : PRDM9 allele for association test
CHR	SNP	BP	A1	MAF	A2	CHISQ	-log10P	OR	SE	L95	U95	transcript	zfdomain	exon	allele
5	rs2914277	23540382	A	0.1354	C	330.9	73.2083795173072	98.72	0.4515	40.75	239.2	0	0	0	PRDM9-C-type
5	rs2914280	23530934	G	0.1354	T	330.9	73.2083795173072	98.72	0.4515	40.75	239.2	0	0	0	PRDM9-C-type
5	rs2973617	23513307	A	0.1354	T	330.9	73.2083795173072	98.72	0.4515	40.75	239.2	1	0	0	PRDM9-C-type
5	rs2973631	23528117	T	0.1354	C	330.9	73.2083795173072	98.72	0.4515	40.75	239.2	0	0	0	PRDM9-C-type
5	rs57423488	23532741	A	0.1354	G	330.9	73.2083795173072	98.72	0.4515	40.75	239.2	0	0	0	PRDM9-C-type
5	rs6889665	23532534	C	0.1354	T	330.9	73.2083795173072	98.72	0.4515	40.75	239.2	0	0	0	PRDM9-C-type
5	rs2914283	23505238	A	0.1346	T	328.6	72.711750774428	97.6	0.4518	40.26	236.6	0	0	0	PRDM9-C-type
5	rs2934795	23526045	A	0.1346	T	328.6	72.711750774428	97.6	0.4518	40.26	236.6	1	0	0	PRDM9-C-type
5	rs2973613	23504803	G	0.1346	A	328.6	72.711750774428	97.6	0.4518	40.26	236.6	0	0	0	PRDM9-C-type
5	rs141586808	23561429	C	0.03538	T	307.6	68.1308269726783	141.2	0.5883	44.59	447.4	0	0	0	PRDM9-C-type
5	rs77023486	23559691	T	0.03538	A	307.6	68.1308269726783	141.2	0.5883	44.59	447.4	0	0	0	PRDM9-C-type
5	rs138354146	23563912	T	0.03462	C	298.4	66.1266212635908	135.3	0.5857	42.94	426.5	0	0	0	PRDM9-C-type
5	rs141586808	23561429	C	0.03538	T	283.7	62.941573975543	91.9	0.4601	37.3	226.4	0	0	0	PRDM9-C
5	rs77023486	23559691	T	0.03538	A	283.7	62.941573975543	91.9	0.4601	37.3	226.4	0	0	0	PRDM9-C
5	rs138354146	23563912	T	0.03462	C	274.5	60.9262816496539	88.33	0.4605	35.82	217.8	0	0	0	PRDM9-C
5	rs2914281	23512539	A	0.09077	G	273.4	60.6937894918322	20.79	0.2415	12.95	33.38	1	0	0	PRDM9-C
5	rs1440242344	23545172	A	0.09154	C	271.4	60.2498774732166	19.74	0.2384	12.37	31.51	0	0	0	PRDM9-C
5	rs1579604001	23545281	T	0.09154	C	271.4	60.2498774732166	19.74	0.2384	12.37	31.51	0	0	0	PRDM9-C
5	rs16892535	23536451	T	0.09154	C	271.4	60.2498774732166	19.74	0.2384	12.37	31.51	0	0	0	PRDM9-C
5	rs2914273	23547576	C	0.09154	T	271.4	60.2498774732166	19.74	0.2384	12.37	31.51	0	0	0	PRDM9-C
5	rs2914274	23545281	T	0.09154	C	271.4	60.2498774732166	19.74	0.2384	12.37	31.51	0	0	0	PRDM9-C
5	rs2914275	23545172	A	0.09154	C	271.4	60.2498774732166	19.74	0.2384	12.37	31.51	0	0	0	PRDM9-C
5	rs2914276	23542602	C	0.09154	T	271.4	60.2498774732166	19.74	0.2384	12.37	31.51	0	0	0	PRDM9-C
5	rs2934794	23548620	G	0.09154	A	271.4	60.2498774732166	19.74	0.2384	12.37	31.51	0	0	0	PRDM9-C
5	rs57862203	23535759	T	0.09154	G	271.4	60.2498774732166	19.74	0.2384	12.37	31.51	0	0	0	PRDM9-C
5	rs73742307	23534312	C	0.09154	T	271.4	60.2498774732166	19.74	0.2384	12.37	31.51	0	0	0	PRDM9-C
5	rs955299	23500910	C	0.09154	T	271.4	60.2498774732166	19.74	0.2384	12.37	31.51	0	0	0	PRDM9-C
5	rs1182655562	23527456	C	0.1269	A	259.5	57.6460837690796	50.6	0.3708	24.47	104.7	1	1	1	PRDM9-C-type
5	rs1561023295	23527456	C	0.1269	A	259.5	57.6460837690796	50.6	0.3708	24.47	104.7	1	1	1	PRDM9-C-type
5	rs77287813	23527456	C	0.1269	A	259.5	57.6460837690796	50.6	0.3708	24.47	104.7	1	1	1	PRDM9-C-type
5	rs142435608	23542071	G	0.03462	T	259.1	57.5676722077384	81.18	0.468	32.44	203.2	0	0	0	PRDM9-C
5	rs747171447	23542071	G	0.03462	T	259.1	57.5676722077384	81.18	0.468	32.44	203.2	0	0	0	PRDM9-C
5	rs142435608	23542071	G	0.03462	T	254.3	56.5218665718995	121.7	0.6073	37.01	400.1	0	0	0	PRDM9-C-type
5	rs747171447	23542071	G	0.03462	T	254.3	56.5218665718995	121.7	0.6073	37.01	400.1	0	0	0	PRDM9-C-type
5	rs184527872	23517084	T	0.09769	C	247.2	54.9755143323008	51.33	0.4497	21.26	123.9	1	0	0	PRDM9-C-type
5	rs55873106	23535939	T	0.08769	C	244.4	54.3587242427681	16.31	0.2331	10.33	25.76	0	0	0	PRDM9-C
5	rs1440242344	23545172	A	0.09154	C	240.9	53.6110112148753	47.65	0.4518	19.66	115.5	0	0	0	PRDM9-C-type
5	rs1579604001	23545281	T	0.09154	C	240.9	53.6110112148753	47.65	0.4518	19.66	115.5	0	0	0	PRDM9-C-type
5	rs16892535	23536451	T	0.09154	C	240.9	53.6110112148753	47.65	0.4518	19.66	115.5	0	0	0	PRDM9-C-type
5	rs2914273	23547576	C	0.09154	T	240.9	53.6110112148753	47.65	0.4518	19.66	115.5	0	0	0	PRDM9-C-type
5	rs2914274	23545281	T	0.09154	C	240.9	53.6110112148753	47.65	0.4518	19.66	115.5	0	0	0	PRDM9-C-type
5	rs2914275	23545172	A	0.09154	C	240.9	53.6110112148753	47.65	0.4518	19.66	115.5	0	0	0	PRDM9-C-type
5	rs2914276	23542602	C	0.09154	T	240.9	53.6110112148753	47.65	0.4518	19.66	115.5	0	0	0	PRDM9-C-type
5	rs2934794	23548620	G	0.09154	A	240.9	53.6110112148753	47.65	0.4518	19.66	115.5	0	0	0	PRDM9-C-type
5	rs57862203	23535759	T	0.09154	G	240.9	53.6110112148753	47.65	0.4518	19.66	115.5	0	0	0	PRDM9-C-type
5	rs73742307	23534312	C	0.09154	T	240.9	53.6110112148753	47.65	0.4518	19.66	115.5	0	0	0	PRDM9-C-type
5	rs955299	23500910	C	0.09154	T	240.9	53.6110112148753	47.65	0.4518	19.66	115.5	0	0	0	PRDM9-C-type
5	rs2914281	23512539	A	0.09077	G	236.6	52.6645420993106	46.96	0.4528	19.33	114.1	1	0	0	PRDM9-C-type
5	rs55873106	23535939	T	0.08769	C	235.2	52.3492069603481	44.86	0.4509	18.54	108.6	0	0	0	PRDM9-C-type
5	rs4701224	23515920	A	0.1977	T	231.4	51.5370033879719	13.69	0.2009	9.232	20.29	1	0	0	PRDM9-C-type
5	rs2973614	23506831	C	0.07846	G	224.8	50.0942580726084	15.04	0.2361	9.467	23.89	0	0	0	PRDM9-C
5	rs78175570	23580790	C	0.03077	G	221.7	49.422968014374	111.4	0.6019	34.23	362.3	0	0	0	PRDM9-C-type
5	rs112505091	23592697	T	0.05077	A	220.2	49.0786777564162	23.22	0.3073	12.71	42.4	0	0	0	PRDM9-C
5	rs113228096	23571909	T	0.05077	C	220.2	49.0786777564162	23.22	0.3073	12.71	42.4	0	0	0	PRDM9-C
5	rs1554006340	23594950	C	0.05077	T	220.2	49.0786777564162	23.22	0.3073	12.71	42.4	0	0	0	PRDM9-C
5	rs16892618	23594950	C	0.05077	T	220.2	49.0786777564162	23.22	0.3073	12.71	42.4	0	0	0	PRDM9-C
5	rs73055354	23591613	A	0.05077	G	220.2	49.0786777564162	23.22	0.3073	12.71	42.4	0	0	0	PRDM9-C
5	rs73055356	23591983	G	0.05077	A	220.2	49.0786777564162	23.22	0.3073	12.71	42.4	0	0	0	PRDM9-C
5	rs73070076	23575188	C	0.05077	T	220.2	49.0786777564162	23.22	0.3073	12.71	42.4	0	0	0	PRDM9-C
5	rs76239471	23581574	T	0.05077	A	220.2	49.0786777564162	23.22	0.3073	12.71	42.4	0	0	0	PRDM9-C
5	rs2973614	23506831	C	0.07846	G	219.1	48.8477116556169	38.55	0.4482	16.01	92.79	0	0	0	PRDM9-C-type
5	rs113666731	23573773	T	0.05308	C	213.5	47.6248853153078	20.59	0.2952	11.54	36.71	0	0	0	PRDM9-C
5	rs75553479	23624978	C	0.04077	G	209.9	46.8294449414788	38.1	0.3817	18.03	80.5	0	0	0	PRDM9-C
5	rs7726029	23625383	A	0.04154	T	206.5	46.0917831469106	36.35	0.3732	17.49	75.55	0	0	0	PRDM9-C
5	rs75936914	23605841	A	0.04385	G	205.9	45.9685915357484	25.97	0.3316	13.56	49.75	0	0	0	PRDM9-C
5	rs76689340	23609464	T	0.03538	C	205.8	45.9562448730313	37.1	0.4096	16.62	82.81	0	0	0	PRDM9-C
5	rs111947813	23561459	A	0.1669	G	205.1	45.8013429130456	15.28	0.2261	9.807	23.8	0	0	0	PRDM9-C-type
5	rs1409067667	23561459	A	0.1669	G	205.1	45.8013429130456	15.28	0.2261	9.807	23.8	0	0	0	PRDM9-C-type
5	rs796382452	23561459	A	0.1669	G	205.1	45.8013429130456	15.28	0.2261	9.807	23.8	0	0	0	PRDM9-C-type
5	rs1603084	23532085	T	0.2092	C	200.7	44.8422411139531	10.19	0.1884	7.046	14.75	0	0	0	PRDM9-C-type
5	rs1874165	23523239	C	0.2092	T	200.7	44.8422411139531	10.19	0.1884	7.046	14.75	1	0	0	PRDM9-C-type
5	rs10057021	23517014	G	0.05	A	199.8	44.6399749108106	30.11	0.3397	15.48	58.6	1	0	0	PRDM9-B
5	rs1389854	23534194	G	0.05	A	199.8	44.6399749108106	30.11	0.3397	15.48	58.6	0	0	0	PRDM9-B
5	rs1418236564	23525136	C	0.05	G	199.8	44.6399749108106	30.11	0.3397	15.48	58.6	1	0	0	PRDM9-B
5	rs1450786988	23507668	T	0.05	C	199.8	44.6399749108106	30.11	0.3397	15.48	58.6	1	0	1	PRDM9-B
5	rs1603083	23532020	T	0.05	G	199.8	44.6399749108106	30.11	0.3397	15.48	58.6	0	0	0	PRDM9-B
5	rs1994929	23507522	T	0.05	C	199.8	44.6399749108106	30.11	0.3397	15.48	58.6	0	0	0	PRDM9-B
5	rs2099081	23527810	A	0.05	G	199.8	44.6399749108106	30.11	0.3397	15.48	58.6	1	0	1	PRDM9-B
5	rs2115262	23525136	C	0.05	G	199.8	44.6399749108106	30.11	0.3397	15.48	58.6	1	0	0	PRDM9-B
5	rs2172759	23531757	C	0.05	T	199.8	44.6399749108106	30.11	0.3397	15.48	58.6	0	0	0	PRDM9-B
5	rs2914282	23507668	T	0.05	C	199.8	44.6399749108106	30.11	0.3397	15.48	58.6	1	0	1	PRDM9-B
5	rs762013300	23527810	A	0.05	G	199.8	44.6399749108106	30.11	0.3397	15.48	58.6	1	0	1	PRDM9-B
5	rs2973615	23510094	A	0.05077	G	198.4	44.3262420634504	29.63	0.337	15.3	57.35	1	0	0	PRDM9-B
5	rs78175570	23580790	C	0.03077	G	198.3	44.3075937651664	44.8	0.4333	19.16	104.7	0	0	0	PRDM9-C
5	rs2099080	23504908	T	0.04923	A	196.6	43.9273825234548	29.07	0.3411	14.9	56.73	0	0	0	PRDM9-B
5	rs923163587	23504908	T	0.04923	A	196.6	43.9273825234548	29.07	0.3411	14.9	56.73	0	0	0	PRDM9-B
5	rs2934796	23514432	T	0.04923	A	195.5	43.6910089709998	28.72	0.3391	14.78	55.82	1	0	0	PRDM9-B
5	rs73055323	23578542	T	0.04154	C	194.8	43.5415132362018	24.13	0.3402	12.39	47	0	0	0	PRDM9-C
5	rs184527872	23517084	T	0.09769	C	194	43.3799681048737	10.79	0.2184	7.031	16.55	1	0	0	PRDM9-C
5	rs2973617	23513307	A	0.1354	T	190.4	42.5873714794556	11.29	0.2282	7.215	17.65	1	0	0	PRDM9-C
5	rs16892577	23581805	A	0.04615	G	190.1	42.51827080304	19.41	0.3087	10.6	35.55	0	0	0	PRDM9-C
5	rs2914283	23505238	A	0.1346	T	185.8	41.5769180417028	10.87	0.2264	6.975	16.95	0	0	0	PRDM9-C
5	rs2934795	23526045	A	0.1346	T	185.8	41.5769180417028	10.87	0.2264	6.975	16.95	1	0	0	PRDM9-C
5	rs2973613	23504803	G	0.1346	A	185.8	41.5769180417028	10.87	0.2264	6.975	16.95	0	0	0	PRDM9-C
5	rs137871490	23645059	G	0.04308	A	185	41.4005536242747	27.74	0.3433	14.16	54.38	0	0	0	PRDM9-C
5	rs1389855	23551784	C	0.05385	T	184.9	41.3891269996199	24.52	0.3142	13.24	45.39	0	0	0	PRDM9-B
5	rs2914277	23540382	A	0.1354	C	183.7	41.1264469064864	10.71	0.2258	6.881	16.68	0	0	0	PRDM9-C
5	rs2914280	23530934	G	0.1354	T	183.7	41.1264469064864	10.71	0.2258	6.881	16.68	0	0	0	PRDM9-C
5	rs2973631	23528117	T	0.1354	C	183.7	41.1264469064864	10.71	0.2258	6.881	16.68	0	0	0	PRDM9-C
5	rs57423488	23532741	A	0.1354	G	183.7	41.1264469064864	10.71	0.2258	6.881	16.68	0	0	0	PRDM9-C
5	rs6889665	23532534	C	0.1354	T	183.7	41.1264469064864	10.71	0.2258	6.881	16.68	0	0	0	PRDM9-C
5	rs73055323	23578542	T	0.04154	C	174.6	39.1400815147993	52.31	0.5855	16.61	164.8	0	0	0	PRDM9-C-type
5	rs16892577	23581805	A	0.04615	G	170.3	38.1906423297889	56.77	0.5959	17.66	182.5	0	0	0	PRDM9-C-type
5	rs112505091	23592697	T	0.05077	A	169.2	37.9550684538508	61.36	0.604	18.79	200.4	0	0	0	PRDM9-C-type
5	rs113228096	23571909	T	0.05077	C	169.2	37.9550684538508	61.36	0.604	18.79	200.4	0	0	0	PRDM9-C-type
5	rs1554006340	23594950	C	0.05077	T	169.2	37.9550684538508	61.36	0.604	18.79	200.4	0	0	0	PRDM9-C-type
5	rs16892618	23594950	C	0.05077	T	169.2	37.9550684538508	61.36	0.604	18.79	200.4	0	0	0	PRDM9-C-type
5	rs73055354	23591613	A	0.05077	G	169.2	37.9550684538508	61.36	0.604	18.79	200.4	0	0	0	PRDM9-C-type
5	rs73055356	23591983	G	0.05077	A	169.2	37.9550684538508	61.36	0.604	18.79	200.4	0	0	0	PRDM9-C-type
5	rs73070076	23575188	C	0.05077	T	169.2	37.9550684538508	61.36	0.604	18.79	200.4	0	0	0	PRDM9-C-type
5	rs76239471	23581574	T	0.05077	A	169.2	37.9550684538508	61.36	0.604	18.79	200.4	0	0	0	PRDM9-C-type
5	rs113666731	23573773	T	0.05308	C	163.7	36.7505570385574	40.13	0.5104	14.76	109.1	0	0	0	PRDM9-C-type
5	rs2162866	23493082	A	0.05	C	161.8	36.3421795439843	23.63	0.3182	12.66	44.08	0	0	0	PRDM9-C-type
5	rs118004899	23636590	G	0.03692	C	157.4	35.3838396871524	25.12	0.3628	12.34	51.14	0	0	0	PRDM9-C
5	rs191691192	23630187	T	0.03692	A	157.4	35.3838396871524	25.12	0.3628	12.34	51.14	0	0	0	PRDM9-C
5	rs530340298	23633771	T	0.03692	A	157.4	35.3838396871524	25.12	0.3628	12.34	51.14	0	0	0	PRDM9-C
5	rs75437703	23637797	T	0.03692	C	157.4	35.3838396871524	25.12	0.3628	12.34	51.14	0	0	0	PRDM9-C
5	rs145672048	23644399	G	0.03769	A	151	33.9706162223148	22.26	0.3489	11.23	44.1	0	0	0	PRDM9-C
5	rs2162866	23493082	A	0.05	C	151	33.9788107009301	21.63	0.3153	11.66	40.12	0	0	0	PRDM9-C
5	rs79191238	23651661	G	0.03769	A	151	33.9706162223148	22.26	0.3489	11.23	44.1	0	0	0	PRDM9-C
5	rs76689340	23609464	T	0.03538	C	149.7	33.6880343396316	44.12	0.6057	13.46	144.6	0	0	0	PRDM9-C-type
5	rs6896123	23536328	G	0.08	A	146.8	33.0552213188765	14.32	0.266	8.502	24.12	0	0	0	PRDM9-B
5	rs73055355	23591757	T	0.07154	C	137.7	31.0709388759152	8.823	0.2358	5.558	14.01	0	0	0	PRDM9-C
5	rs75936914	23605841	A	0.04385	G	135.4	30.5726762136428	29.32	0.5264	10.45	82.26	0	0	0	PRDM9-C-type
5	rs139754603	23510962	G	0.02385	A	134.6	30.392116255643	93.02	0.6381	26.63	324.9	1	0	0	PRDM9-L14
5	rs114711379	23548370	C	0.02462	T	131.8	29.7801536139756	82.06	0.5954	25.54	263.6	0	0	0	PRDM9-L14
5	rs115799828	23530723	T	0.02462	A	131.8	29.7801536139756	82.06	0.5954	25.54	263.6	0	0	0	PRDM9-L14
5	rs1017914188	23511322	A	0.02308	T	129.1	29.1846215150341	84.1	0.6344	24.25	291.6	1	0	0	PRDM9-L14
5	rs199586987	23511322	A	0.02308	T	129.1	29.1846215150341	84.1	0.6344	24.25	291.6	1	0	0	PRDM9-L14
5	rs76625593	23511322	A	0.02308	T	129.1	29.1846215150341	84.1	0.6344	24.25	291.6	1	0	0	PRDM9-L14
5	rs1182655562	23527456	C	0.1269	A	127.2	28.7793689805519	6.758	0.2059	4.514	10.12	1	1	1	PRDM9-C
5	rs1561023295	23527456	C	0.1269	A	127.2	28.7793689805519	6.758	0.2059	4.514	10.12	1	1	1	PRDM9-C
5	rs77287813	23527456	C	0.1269	A	127.2	28.7793689805519	6.758	0.2059	4.514	10.12	1	1	1	PRDM9-C
5	rs4701224	23515920	A	0.1977	T	126.9	28.7151182853445	7.136	0.2083	4.744	10.73	1	0	0	PRDM9-C
5	rs114040317	23541140	T	0.02615	C	126.5	28.6254349392772	66.36	0.5379	23.12	190.4	0	0	0	PRDM9-L14
5	rs114454308	23530125	C	0.02615	T	126.5	28.6254349392772	66.36	0.5379	23.12	190.4	0	0	0	PRDM9-L14
5	rs116042765	23547968	T	0.02615	A	126.5	28.6254349392772	66.36	0.5379	23.12	190.4	0	0	0	PRDM9-L14
5	rs75722104	23554347	T	0.02615	C	126.5	28.6254349392772	66.36	0.5379	23.12	190.4	0	0	0	PRDM9-L14
5	rs950776916	23547968	T	0.02615	A	126.5	28.6254349392772	66.36	0.5379	23.12	190.4	0	0	0	PRDM9-L14
5	rs111947813	23561459	A	0.1669	G	122	27.6397853867046	6.582	0.1967	4.476	9.678	0	0	0	PRDM9-C
5	rs1409067667	23561459	A	0.1669	G	122	27.6397853867046	6.582	0.1967	4.476	9.678	0	0	0	PRDM9-C
5	rs796382452	23561459	A	0.1669	G	122	27.6397853867046	6.582	0.1967	4.476	9.678	0	0	0	PRDM9-C
5	rs75553479	23624978	C	0.04077	G	120.3	27.2567254764881	30.11	0.4906	11.51	78.76	0	0	0	PRDM9-C-type
5	rs7726029	23625383	A	0.04154	T	118.2	26.8060410219808	28.47	0.4745	11.23	72.15	0	0	0	PRDM9-C-type
5	rs114371952	23454090	G	0.02231	A	117.2	26.5841922723645	70.2	0.5955	21.85	225.5	0	0	0	PRDM9-L14
5	rs115430637	23455701	A	0.02231	G	117.2	26.5841922723645	70.2	0.5955	21.85	225.5	0	0	0	PRDM9-L14
5	rs1603084	23532085	T	0.2092	C	116.7	26.4862498499182	6.642	0.2099	4.402	10.02	0	0	0	PRDM9-C
5	rs1874165	23523239	C	0.2092	T	116.7	26.4862498499182	6.642	0.2099	4.402	10.02	1	0	0	PRDM9-C
5	rs118004899	23636590	G	0.03692	C	109.8	24.9597933724253	21.32	0.4315	9.153	49.68	0	0	0	PRDM9-C-type
5	rs191691192	23630187	T	0.03692	A	109.8	24.9597933724253	21.32	0.4315	9.153	49.68	0	0	0	PRDM9-C-type
5	rs530340298	23633771	T	0.03692	A	109.8	24.9597933724253	21.32	0.4315	9.153	49.68	0	0	0	PRDM9-C-type
5	rs75437703	23637797	T	0.03692	C	109.8	24.9597933724253	21.32	0.4315	9.153	49.68	0	0	0	PRDM9-C-type
5	rs73742338	23624531	T	0.09077	C	109.6	24.9277501023865	8.86	0.26	5.323	14.75	0	0	0	PRDM9-C-type
5	rs73742338	23624531	T	0.09077	C	108.3	24.6318991482906	7.073	0.2239	4.561	10.97	0	0	0	PRDM9-C
5	rs1170843356	23464871	T	0.02769	A	106.6	24.2639223629961	45.13	0.5023	16.86	120.8	0	0	0	PRDM9-L14
5	rs145236640	23464871	T	0.02769	A	106.6	24.2639223629961	45.13	0.5023	16.86	120.8	0	0	0	PRDM9-L14
5	rs77905190	23469438	T	0.02462	C	103.5	23.5951662833801	40.6	0.4939	15.42	106.9	0	0	0	PRDM9-L14
5	rs137871490	23645059	G	0.04308	A	101	23.0292812962798	16.39	0.4121	7.31	36.77	0	0	0	PRDM9-C-type
5	rs145672048	23644399	G	0.03769	A	100.9	23.0036634819042	14.51	0.4062	6.547	32.18	0	0	0	PRDM9-C-type
5	rs79191238	23651661	G	0.03769	A	100.9	23.0036634819042	14.51	0.4062	6.547	32.18	0	0	0	PRDM9-C-type
5	rs10043661	23572120	G	0.1131	A	100	22.8236193077567	5.596	0.2081	3.722	8.415	0	0	0	PRDM9-C-type
5	rs59049864	23626144	T	0.1008	C	96.49	22.0466269492733	6.205	0.2202	4.03	9.554	0	0	0	PRDM9-C
5	rs59049864	23626144	T	0.1008	C	96.38	22.0224592940535	6.599	0.2312	4.194	10.38	0	0	0	PRDM9-C-type
5	rs73055355	23591757	T	0.07154	C	96.11	21.9637704559137	6.294	0.2479	3.872	10.23	0	0	0	PRDM9-C-type
5	rs75338126	23550022	A	0.03538	G	95.51	21.8329782042097	24.5	0.4083	11.01	54.55	0	0	0	PRDM9-L14
5	rs114098200	23444926	A	0.02	G	94.42	21.5920994598574	56.03	0.5989	17.32	181.2	0	0	0	PRDM9-L14
5	rs114430743	23446842	C	0.02	T	94.42	21.5920994598574	56.03	0.5989	17.32	181.2	0	0	0	PRDM9-L14
5	rs116174878	23445412	T	0.02	C	94.42	21.5920994598574	56.03	0.5989	17.32	181.2	0	0	0	PRDM9-L14
5	rs147146731	23441005	C	0.02	T	94.42	21.5920994598574	56.03	0.5989	17.32	181.2	0	0	0	PRDM9-L14
5	rs182197564	23441860	A	0.02	G	94.42	21.5920994598574	56.03	0.5989	17.32	181.2	0	0	0	PRDM9-L14
5	rs76714651	23440751	G	0.02	C	94.42	21.5920994598574	56.03	0.5989	17.32	181.2	0	0	0	PRDM9-L14
5	rs114485607	23693785	T	0.02615	G	92.2	21.1062937069353	30.5	0.456	12.48	74.55	0	0	0	PRDM9-L14
5	rs73742340	23626764	T	0.1015	G	90.43	20.7169250252645	5.927	0.2197	3.853	9.117	0	0	0	PRDM9-C
5	rs111701110	23595733	C	0.03154	T	90.28	20.6848696828164	25.35	0.4152	11.23	57.2	0	0	0	PRDM9-L14
5	rs12109410	23589779	T	0.03154	G	90.28	20.6848696828164	25.35	0.4152	11.23	57.2	0	0	0	PRDM9-L14
5	rs12110281	23589772	T	0.03154	C	90.28	20.6848696828164	25.35	0.4152	11.23	57.2	0	0	0	PRDM9-L14
5	rs1366826928	23589779	T	0.03154	G	90.28	20.6848696828164	25.35	0.4152	11.23	57.2	0	0	0	PRDM9-L14
5	rs73055342	23587259	C	0.03154	T	90.28	20.6848696828164	25.35	0.4152	11.23	57.2	0	0	0	PRDM9-L14
5	rs73055346	23588656	G	0.03154	A	90.28	20.6848696828164	25.35	0.4152	11.23	57.2	0	0	0	PRDM9-L14
5	rs73055358	23593546	A	0.03154	G	90.28	20.6848696828164	25.35	0.4152	11.23	57.2	0	0	0	PRDM9-L14
5	rs73742340	23626764	T	0.1015	G	87.85	20.1503963419176	6.041	0.2273	3.869	9.432	0	0	0	PRDM9-C-type
5	rs1603084	23532085	T	0.2092	C	87.66	20.110026361596	0.09934	0.2768	0.05774	0.1709	0	0	0	PRDM9-A
5	rs1874165	23523239	C	0.2092	T	87.66	20.110026361596	0.09934	0.2768	0.05774	0.1709	1	0	0	PRDM9-A
5	rs146813623	23642292	G	0.02308	A	85.84	19.7095201866693	29.06	0.4799	11.34	74.45	0	0	0	PRDM9-L14
5	rs4701224	23515920	A	0.1977	T	84.79	19.4801720062243	0.112	0.262	0.06702	0.1872	1	0	0	PRDM9-A
5	rs13354381	23578715	A	0.1269	G	83.46	19.1860189243635	5.02	0.2037	3.367	7.484	0	0	0	PRDM9-C
5	rs10043661	23572120	G	0.1131	A	81.74	18.8093882021864	4.946	0.2097	3.279	7.46	0	0	0	PRDM9-C
5	rs1494594	23584497	C	0.1308	T	80.94	18.6332036167133	4.826	0.2024	3.246	7.175	0	0	0	PRDM9-C
5	rs150860689	23625023	T	0.02231	G	80.78	18.5985994592185	26.64	0.4807	10.38	68.35	0	0	0	PRDM9-L14
5	rs79561650	23566058	T	0.04231	A	80.71	18.5818645015748	17.74	0.3766	8.481	37.12	0	0	0	PRDM9-L14
5	rs13171115	23583845	G	0.1354	A	78.38	18.0713481533463	4.654	0.2012	3.137	6.904	0	0	0	PRDM9-C
5	rs2934792	23562998	A	0.04	G	77.56	17.8897470826466	10.87	0.3276	5.718	20.65	0	0	0	PRDM9-B
5	rs28549869	23584212	G	0.1369	A	76.74	17.7095201866693	4.588	0.201	3.094	6.804	0	0	0	PRDM9-C
5	rs2973617	23513307	A	0.1354	T	74.8	17.2831622767005	0.1182	0.2672	0.07004	0.1996	1	0	0	PRDM9-A
5	rs113341564	23559785	A	0.04385	G	73.77	17.0560111249262	15.32	0.3718	7.393	31.76	0	0	0	PRDM9-L14
5	rs7715803	23521849	A	0.04308	G	73.48	16.9931062920521	15.22	0.375	7.297	31.74	1	0	0	PRDM9-L14
5	rs7736955	23522099	G	0.04308	A	73.48	16.9931062920521	15.22	0.375	7.297	31.74	1	0	0	PRDM9-L14
5	rs2914283	23505238	A	0.1346	T	72.16	16.7018021328902	0.1229	0.2667	0.0729	0.2074	0	0	0	PRDM9-A
5	rs2934795	23526045	A	0.1346	T	72.16	16.7018021328902	0.1229	0.2667	0.0729	0.2074	1	0	0	PRDM9-A
5	rs2973613	23504803	G	0.1346	A	72.16	16.7018021328902	0.1229	0.2667	0.0729	0.2074	0	0	0	PRDM9-A
5	rs2914277	23540382	A	0.1354	C	70.41	16.3167727939586	0.1271	0.2652	0.0756	0.2138	0	0	0	PRDM9-A
5	rs2914280	23530934	G	0.1354	T	70.41	16.3167727939586	0.1271	0.2652	0.0756	0.2138	0	0	0	PRDM9-A
5	rs2973631	23528117	T	0.1354	C	70.41	16.3167727939586	0.1271	0.2652	0.0756	0.2138	0	0	0	PRDM9-A
5	rs57423488	23532741	A	0.1354	G	70.41	16.3167727939586	0.1271	0.2652	0.0756	0.2138	0	0	0	PRDM9-A
5	rs6889665	23532534	C	0.1354	T	70.41	16.3167727939586	0.1271	0.2652	0.0756	0.2138	0	0	0	PRDM9-A
5	rs2914283	23505238	A	0.1346	T	69.87	16.1982533807805	0	NA	NA	NA	0	0	0	PRDM9-A-type
5	rs2934795	23526045	A	0.1346	T	69.87	16.1982533807805	0	NA	NA	NA	1	0	0	PRDM9-A-type
5	rs2973613	23504803	G	0.1346	A	69.87	16.1982533807805	0	NA	NA	NA	0	0	0	PRDM9-A-type
5	rs1028284388	23572834	A	0.1592	T	69.58	16.134540677338	4.331	0.2013	2.919	6.426	0	0	0	PRDM9-C
5	rs41502455	23572834	A	0.1592	T	69.58	16.134540677338	4.331	0.2013	2.919	6.426	0	0	0	PRDM9-C
5	rs138871846	23719901	G	0.02308	C	69.57	16.1322379753498	21.76	0.4601	8.83	53.6	0	0	0	PRDM9-L14
5	rs2914277	23540382	A	0.1354	C	69.19	16.0482740245754	0	NA	NA	NA	0	0	0	PRDM9-A-type
5	rs2914280	23530934	G	0.1354	T	69.19	16.0482740245754	0	NA	NA	NA	0	0	0	PRDM9-A-type
5	rs2973617	23513307	A	0.1354	T	69.19	16.0482740245754	0	NA	NA	NA	1	0	0	PRDM9-A-type
5	rs2973631	23528117	T	0.1354	C	69.19	16.0482740245754	0	NA	NA	NA	0	0	0	PRDM9-A-type
5	rs57423488	23532741	A	0.1354	G	69.19	16.0482740245754	0	NA	NA	NA	0	0	0	PRDM9-A-type
5	rs6889665	23532534	C	0.1354	T	69.19	16.0482740245754	0	NA	NA	NA	0	0	0	PRDM9-A-type
5	rs113955786	23497163	C	0.04154	A	68.59	15.9172146296835	14.66	0.3792	6.972	30.82	0	0	0	PRDM9-L14
5	rs1494593	23574747	C	0.1623	T	66.56	15.4682656907234	4.187	0.2009	2.824	6.207	0	0	0	PRDM9-C
5	rs1028284388	23572834	A	0.1592	T	65.63	15.2635238179723	3.607	0.1797	2.536	5.13	0	0	0	PRDM9-C-type
5	rs41502455	23572834	A	0.1592	T	65.63	15.2635238179723	3.607	0.1797	2.536	5.13	0	0	0	PRDM9-C-type
5	rs4701224	23515920	A	0.1977	T	65.27	15.1855526214775	5.56	0.2413	3.464	8.922	1	0	0	PRDM9-B
5	rs1603084	23532085	T	0.2092	C	64.1	14.9262816496539	5.446	0.2422	3.388	8.754	0	0	0	PRDM9-B
5	rs1874165	23523239	C	0.2092	T	64.1	14.9262816496539	5.446	0.2422	3.388	8.754	1	0	0	PRDM9-B
5	rs115194507	23479318	G	0.04308	T	62.63	14.6039751033914	12.72	0.364	6.232	25.96	0	0	0	PRDM9-L14
5	rs1494593	23574747	C	0.1623	T	62.5	14.5739769843101	3.468	0.1781	2.446	4.917	0	0	0	PRDM9-C-type
5	rs62342714	23515320	A	0.02308	G	61.96	14.4559319556497	0.03013	0.5876	0.009526	0.09532	1	0	0	PRDM9-A
5	rs62342753	23558105	T	0.02308	G	61.96	14.4559319556497	0.03013	0.5876	0.009526	0.09532	0	0	0	PRDM9-A
5	rs62342755	23561199	T	0.02308	C	61.96	14.4559319556497	0.03013	0.5876	0.009526	0.09532	0	0	0	PRDM9-A
5	rs2973621	23473388	A	0.04462	C	61.67	14.39136701051	12.42	0.3619	6.109	25.24	0	0	0	PRDM9-L14
5	rs77426777	23419868	A	0.03308	C	61.62	14.3796557002455	19.46	0.4662	7.805	48.53	0	0	0	PRDM9-L14
5	rs1276008111	23530864	A	0.02385	G	58.91	13.7830427926389	0.03308	0.58	0.01061	0.1031	0	0	0	PRDM9-A
5	rs62342744	23522263	T	0.02385	C	58.91	13.7830427926389	0.03308	0.58	0.01061	0.1031	1	0	0	PRDM9-A
5	rs62342745	23530864	A	0.02385	G	58.91	13.7830427926389	0.03308	0.58	0.01061	0.1031	0	0	0	PRDM9-A
5	rs77595042	23704508	C	0.05538	A	57.25	13.4156687756325	11.5	0.3625	5.651	23.4	0	0	0	PRDM9-L14
5	rs7714612	23509490	T	0.03846	C	56.57	13.2654401784205	10.64	0.3672	5.182	21.86	1	0	1	PRDM9-L14
5	rs13186816	23586398	C	0.2162	T	55.73	13.0806603632126	3.186	0.1681	2.292	4.429	0	0	0	PRDM9-C-type
5	rs115148065	23976997	C	0.02308	T	55.34	12.9935339577508	41.76	0.6928	10.74	162.4	0	0	0	PRDM9-L14
5	rs10060261	23581969	C	0.2231	G	55.13	12.9469215565166	3.144	0.1669	2.267	4.361	0	0	0	PRDM9-C-type
5	rs1080849	23589443	A	0.2154	G	54.79	12.872247484167	3.152	0.168	2.268	4.382	0	0	0	PRDM9-C-type
5	rs56406811	23290180	G	0.02154	T	53.91	12.6788159726977	18.61	0.4672	7.448	46.49	0	0	0	PRDM9-L14
5	rs7712250	23299379	G	0.02154	A	53.91	12.6788159726977	18.61	0.4672	7.448	46.49	0	0	0	PRDM9-L14
5	rs4591711	23580878	T	0.2246	C	53.13	12.5065419490048	3.072	0.1665	2.217	4.258	0	0	0	PRDM9-C-type
5	rs10520892	23587549	T	0.08769	C	52.82	12.4362816600343	9.964	0.3482	5.036	19.72	0	0	0	PRDM9-L14
5	rs12109401	23589363	A	0.08769	G	52.82	12.4362816600343	9.964	0.3482	5.036	19.72	0	0	0	PRDM9-L14
5	rs16892588	23582025	T	0.08769	C	52.82	12.4362816600343	9.964	0.3482	5.036	19.72	0	0	0	PRDM9-L14
5	rs16892593	23584435	T	0.08769	C	52.82	12.4362816600343	9.964	0.3482	5.036	19.72	0	0	0	PRDM9-L14
5	rs16892596	23584882	T	0.08769	C	52.82	12.4362816600343	9.964	0.3482	5.036	19.72	0	0	0	PRDM9-L14
5	rs16892600	23585274	C	0.08769	T	52.82	12.4362816600343	9.964	0.3482	5.036	19.72	0	0	0	PRDM9-L14
5	rs16892605	23585996	T	0.08769	C	52.82	12.4362816600343	9.964	0.3482	5.036	19.72	0	0	0	PRDM9-L14
5	rs16892607	23587192	T	0.08769	C	52.82	12.4362816600343	9.964	0.3482	5.036	19.72	0	0	0	PRDM9-L14
5	rs73055332	23580200	T	0.08769	C	52.82	12.4362816600343	9.964	0.3482	5.036	19.72	0	0	0	PRDM9-L14
5	rs73055336	23583086	C	0.09154	A	52.82	12.4362816600343	9.964	0.3482	5.036	19.72	0	0	0	PRDM9-L14
5	rs73055343	23588348	A	0.08769	T	52.82	12.4362816600343	9.964	0.3482	5.036	19.72	0	0	0	PRDM9-L14
5	rs73055350	23590463	T	0.09154	G	52.82	12.4362816600343	9.964	0.3482	5.036	19.72	0	0	0	PRDM9-L14
5	rs73055351	23590780	A	0.09154	T	52.82	12.4362816600343	9.964	0.3482	5.036	19.72	0	0	0	PRDM9-L14
5	rs74942524	23579922	A	0.08769	T	52.82	12.4362816600343	9.964	0.3482	5.036	19.72	0	0	0	PRDM9-L14
5	rs77332644	23590621	C	0.09154	T	52.82	12.4362816600343	9.964	0.3482	5.036	19.72	0	0	0	PRDM9-L14
5	rs78264070	23588579	T	0.08769	C	52.82	12.4362816600343	9.964	0.3482	5.036	19.72	0	0	0	PRDM9-L14
5	rs872857	23581482	T	0.08769	C	52.82	12.4362816600343	9.964	0.3482	5.036	19.72	0	0	0	PRDM9-L14
5	rs58659640	23267211	G	0.02231	A	52.49	12.3643152374528	17.24	0.4576	7.031	42.28	0	0	0	PRDM9-L14
5	rs2973621	23473388	A	0.04462	C	51.22	12.0834934128848	NA	NA	NA	NA	0	0	0	PRDM9-C-type
5	rs79399656	23263802	A	0.02308	T	51.13	12.062833296285	16.06	0.4493	6.657	38.75	0	0	0	PRDM9-L14
5	rs73064759	23766113	G	0.02692	A	50.25	11.8687022034024	13.4	0.4082	6.022	29.84	0	0	0	PRDM9-L14
5	rs115194507	23479318	G	0.04308	T	49.92	11.7950664776459	NA	NA	NA	NA	0	0	0	PRDM9-C-type
5	rs1398478407	23572021	A	0.1046	T	49.15	11.6252516539899	4.028	0.2195	2.62	6.194	0	0	0	PRDM9-C
5	rs1419321427	23572021	A	0.1046	T	49.15	11.6252516539899	4.028	0.2195	2.62	6.194	0	0	0	PRDM9-C
5	rs1554005125	23572021	A	0.1046	T	49.15	11.6252516539899	4.028	0.2195	2.62	6.194	0	0	0	PRDM9-C
5	rs1554005128	23572021	A	0.1046	T	49.15	11.6252516539899	4.028	0.2195	2.62	6.194	0	0	0	PRDM9-C
5	rs28568945	23572021	A	0.1046	T	49.15	11.6252516539899	4.028	0.2195	2.62	6.194	0	0	0	PRDM9-C
5	rs796937316	23572021	A	0.1046	T	49.15	11.6252516539899	4.028	0.2195	2.62	6.194	0	0	0	PRDM9-C
5	rs186168064	23918158	A	0.02385	G	47.92	11.3533022687007	21.02	0.536	7.353	60.11	0	0	0	PRDM9-L14
5	rs2914261	23454391	T	0.4762	G	47.82	11.3298469548078	0.1162	0.343	0.05932	0.2276	0	0	0	PRDM9-L14
5	rs4701224	23515920	A	0.1977	T	47.73	11.3115801779973	0	NA	NA	NA	1	0	0	PRDM9-A-type
5	rs7715803	23521849	A	0.04308	G	47.73	11.3108688027655	NA	NA	NA	NA	1	0	0	PRDM9-C-type
5	rs7736955	23522099	G	0.04308	A	47.73	11.3108688027655	NA	NA	NA	NA	1	0	0	PRDM9-C-type
5	rs111947813	23561459	A	0.1669	G	47.48	11.2552377629344	9.35	0.3641	4.58	19.09	0	0	0	PRDM9-L14
5	rs1409067667	23561459	A	0.1669	G	47.48	11.2552377629344	9.35	0.3641	4.58	19.09	0	0	0	PRDM9-L14
5	rs796382452	23561459	A	0.1669	G	47.48	11.2552377629344	9.35	0.3641	4.58	19.09	0	0	0	PRDM9-L14
5	rs11950734	23618529	C	0.2823	T	47.45	11.2480284252637	8.338	0.3392	4.288	16.21	0	0	0	PRDM9-L14
5	rs941747083	23618529	C	0.2823	T	47.45	11.2480284252637	8.338	0.3392	4.288	16.21	0	0	0	PRDM9-L14
5	rs73068045	23472012	C	0.05692	G	47.24	11.2019712065959	8.568	0.3436	4.369	16.8	0	0	0	PRDM9-L14
5	rs184527872	23517084	T	0.09769	C	47.02	11.1536010269653	0.1888	0.2581	0.1139	0.3132	1	0	0	PRDM9-A
5	rs13186816	23586398	C	0.2162	T	46.9	11.1262145391818	3.287	0.1913	2.259	4.783	0	0	0	PRDM9-C
5	rs2914257	23463033	A	0.4769	T	46.27	10.9867413347165	0.1205	0.3418	0.06165	0.2354	0	0	0	PRDM9-L14
5	rs2973606	23449603	A	0.4738	G	46.27	10.9867413347165	0.1205	0.3418	0.06165	0.2354	0	0	0	PRDM9-L14
5	rs2973813	23457947	G	0.4754	T	46.27	10.9867413347165	0.1205	0.3418	0.06165	0.2354	0	0	0	PRDM9-L14
5	rs111940359	23270560	A	0.08538	G	46.1	10.9488474775526	9.68	0.3675	4.711	19.89	0	0	0	PRDM9-L14
5	rs199879842	23263388	G	0.08462	T	46.1	10.9488474775526	9.68	0.3675	4.711	19.89	0	0	0	PRDM9-L14
5	rs58154527	23263388	G	0.08462	T	46.1	10.9488474775526	9.68	0.3675	4.711	19.89	0	0	0	PRDM9-L14
5	rs1357002	23624308	C	0.2762	G	46.06	10.9408153823686	3.39	0.1871	2.349	4.892	0	0	0	PRDM9-C
5	rs1191767082	24145803	A	0.05231	G	45.8	10.8827287043442	12.54	0.432	5.377	29.24	0	0	0	PRDM9-L14
5	rs1233404096	24145803	A	0.05231	G	45.8	10.8827287043442	12.54	0.432	5.377	29.24	0	0	0	PRDM9-L14
5	rs1322951147	24145803	A	0.05231	G	45.8	10.8827287043442	12.54	0.432	5.377	29.24	0	0	0	PRDM9-L14
5	rs1357769560	24145803	A	0.05231	G	45.8	10.8827287043442	12.54	0.432	5.377	29.24	0	0	0	PRDM9-L14
5	rs1410558834	24145803	A	0.05231	G	45.8	10.8827287043442	12.54	0.432	5.377	29.24	0	0	0	PRDM9-L14
5	rs1483974991	24145803	A	0.05231	G	45.8	10.8827287043442	12.54	0.432	5.377	29.24	0	0	0	PRDM9-L14
5	rs1561009741	24145803	A	0.05231	G	45.8	10.8827287043442	12.54	0.432	5.377	29.24	0	0	0	PRDM9-L14
5	rs1561009789	24145803	A	0.05231	G	45.8	10.8827287043442	12.54	0.432	5.377	29.24	0	0	0	PRDM9-L14
5	rs1561009791	24145803	A	0.05231	G	45.8	10.8827287043442	12.54	0.432	5.377	29.24	0	0	0	PRDM9-L14
5	rs1561009795	24145803	A	0.05231	G	45.8	10.8827287043442	12.54	0.432	5.377	29.24	0	0	0	PRDM9-L14
5	rs1561009819	24145803	A	0.05231	G	45.8	10.8827287043442	12.54	0.432	5.377	29.24	0	0	0	PRDM9-L14
5	rs1561009822	24145803	A	0.05231	G	45.8	10.8827287043442	12.54	0.432	5.377	29.24	0	0	0	PRDM9-L14
5	rs1561009825	24145803	A	0.05231	G	45.8	10.8827287043442	12.54	0.432	5.377	29.24	0	0	0	PRDM9-L14
5	rs1561009828	24145803	A	0.05231	G	45.8	10.8827287043442	12.54	0.432	5.377	29.24	0	0	0	PRDM9-L14
5	rs1561009830	24145803	A	0.05231	G	45.8	10.8827287043442	12.54	0.432	5.377	29.24	0	0	0	PRDM9-L14
5	rs1561009832	24145803	A	0.05231	G	45.8	10.8827287043442	12.54	0.432	5.377	29.24	0	0	0	PRDM9-L14
5	rs199579799	24145803	A	0.05231	G	45.8	10.8827287043442	12.54	0.432	5.377	29.24	0	0	0	PRDM9-L14
5	rs552524530	24145803	A	0.05231	G	45.8	10.8827287043442	12.54	0.432	5.377	29.24	0	0	0	PRDM9-L14
5	rs73064740	23754570	G	0.03	A	45.36	10.7846268472166	11.19	0.3933	5.176	24.18	0	0	0	PRDM9-L14
5	rs113955786	23497163	C	0.04154	A	45.26	10.7627076624325	NA	NA	NA	NA	0	0	0	PRDM9-C-type
5	rs113341564	23559785	A	0.04385	G	45.09	10.7265357273787	55.46	1.016	7.568	406.5	0	0	0	PRDM9-C-type
5	rs34495925	23609317	A	0.2792	T	44.91	10.686343653382	7.909	0.3374	4.083	15.32	0	0	0	PRDM9-L14
5	rs10060261	23581969	C	0.2231	G	44.61	10.618523909725	3.187	0.1916	2.189	4.639	0	0	0	PRDM9-C
5	rs1080849	23589443	A	0.2154	G	44.57	10.6092414712613	3.177	0.1906	2.186	4.615	0	0	0	PRDM9-C
5	rs16892567	23579631	A	0.09692	G	44.54	10.6041496239812	8.042	0.3379	4.147	15.6	0	0	0	PRDM9-L14
5	rs2090795	23611258	A	0.2808	G	44.44	10.5810361692964	7.806	0.3371	4.032	15.12	0	0	0	PRDM9-L14
5	rs1040369903	24528217	A	0.02769	C	44.28	10.546681659953	11.59	0.4124	5.164	26.01	0	0	0	PRDM9-L14
5	rs114720593	24542190	A	0.02769	T	44.28	10.546681659953	11.59	0.4124	5.164	26.01	0	0	0	PRDM9-L14
5	rs115117886	24528217	A	0.02769	C	44.28	10.546681659953	11.59	0.4124	5.164	26.01	0	0	0	PRDM9-L14
5	rs116762699	24504151	A	0.02769	T	44.28	10.546681659953	11.59	0.4124	5.164	26.01	0	0	0	PRDM9-L14
5	rs116820644	24553986	A	0.02769	G	44.28	10.546681659953	11.59	0.4124	5.164	26.01	0	0	0	PRDM9-L14
5	rs1199266367	24523901	G	0.02769	A	44.28	10.546681659953	11.59	0.4124	5.164	26.01	0	0	0	PRDM9-L14
5	rs140447368	24521607	G	0.02769	T	44.28	10.546681659953	11.59	0.4124	5.164	26.01	0	0	0	PRDM9-L14
5	rs140878471	24521998	C	0.02769	G	44.28	10.546681659953	11.59	0.4124	5.164	26.01	0	0	0	PRDM9-L14
5	rs144305780	24521621	T	0.02769	G	44.28	10.546681659953	11.59	0.4124	5.164	26.01	0	0	0	PRDM9-L14
5	rs146706011	24509318	A	0.02769	C	44.28	10.546681659953	11.59	0.4124	5.164	26.01	0	0	0	PRDM9-L14
5	rs149536493	24505984	T	0.02769	C	44.28	10.546681659953	11.59	0.4124	5.164	26.01	0	0	0	PRDM9-L14
5	rs16893455	24503289	T	0.02769	C	44.28	10.546681659953	11.59	0.4124	5.164	26.01	0	0	0	PRDM9-L14
5	rs16893459	24507044	T	0.02769	C	44.28	10.546681659953	11.59	0.4124	5.164	26.01	0	0	0	PRDM9-L14
5	rs16893462	24507117	G	0.02769	A	44.28	10.546681659953	11.59	0.4124	5.164	26.01	0	0	0	PRDM9-L14
5	rs16893465	24507681	C	0.02769	G	44.28	10.546681659953	11.59	0.4124	5.164	26.01	0	0	0	PRDM9-L14
5	rs16893472	24510519	T	0.02769	C	44.28	10.546681659953	11.59	0.4124	5.164	26.01	0	0	0	PRDM9-L14
5	rs16893479	24522795	A	0.02769	C	44.28	10.546681659953	11.59	0.4124	5.164	26.01	0	0	0	PRDM9-L14
5	rs16893488	24525750	C	0.02769	G	44.28	10.546681659953	11.59	0.4124	5.164	26.01	0	0	0	PRDM9-L14
5	rs199540371	24521621	T	0.02769	G	44.28	10.546681659953	11.59	0.4124	5.164	26.01	0	0	0	PRDM9-L14
5	rs386686380	24528217	A	0.02769	C	44.28	10.546681659953	11.59	0.4124	5.164	26.01	0	0	0	PRDM9-L14
5	rs6863021	24516291	A	0.02769	G	44.28	10.546681659953	11.59	0.4124	5.164	26.01	0	0	0	PRDM9-L14
5	rs6872189	24520560	G	0.02769	T	44.28	10.546681659953	11.59	0.4124	5.164	26.01	0	0	0	PRDM9-L14
5	rs74556648	24534538	A	0.02769	C	44.28	10.546681659953	11.59	0.4124	5.164	26.01	0	0	0	PRDM9-L14
5	rs74855649	24552344	G	0.02769	A	44.28	10.546681659953	11.59	0.4124	5.164	26.01	0	0	0	PRDM9-L14
5	rs74915685	24523901	G	0.02769	A	44.28	10.546681659953	11.59	0.4124	5.164	26.01	0	0	0	PRDM9-L14
5	rs74972667	24546939	G	0.02769	A	44.28	10.546681659953	11.59	0.4124	5.164	26.01	0	0	0	PRDM9-L14
5	rs75209001	24539099	C	0.02769	T	44.28	10.546681659953	11.59	0.4124	5.164	26.01	0	0	0	PRDM9-L14
5	rs76750457	24506265	G	0.02769	A	44.28	10.546681659953	11.59	0.4124	5.164	26.01	0	0	0	PRDM9-L14
5	rs76843324	24531273	A	0.02769	G	44.28	10.546681659953	11.59	0.4124	5.164	26.01	0	0	0	PRDM9-L14
5	rs78515268	24540847	A	0.02769	G	44.28	10.546681659953	11.59	0.4124	5.164	26.01	0	0	0	PRDM9-L14
5	rs78990503	24512324	A	0.02769	G	44.28	10.546681659953	11.59	0.4124	5.164	26.01	0	0	0	PRDM9-L14
5	rs79948130	24504085	T	0.02769	C	44.28	10.546681659953	11.59	0.4124	5.164	26.01	0	0	0	PRDM9-L14
5	rs79966177	24526539	A	0.02769	T	44.28	10.546681659953	11.59	0.4124	5.164	26.01	0	0	0	PRDM9-L14
5	rs80112201	24542648	T	0.02769	C	44.28	10.546681659953	11.59	0.4124	5.164	26.01	0	0	0	PRDM9-L14
5	rs111998187	23556299	C	0.03538	T	44.01	10.485319455875	10.64	0.4044	4.814	23.5	0	0	0	PRDM9-B
5	rs4591711	23580878	T	0.2246	C	43.79	10.4366375905134	3.155	0.1916	2.167	4.593	0	0	0	PRDM9-C
5	rs80033480	23562810	C	0.02846	T	43.52	10.3762339998661	10.95	0.4185	4.821	24.86	0	0	0	PRDM9-B
5	rs2087616	23815702	T	0.04231	C	43.27	10.3212085656338	8.639	0.3574	4.288	17.41	0	0	0	PRDM9-L14
5	rs75208361	23884953	A	0.03308	T	43.15	10.2939653392856	9.915	0.3881	4.634	21.22	0	0	0	PRDM9-L14
5	rs78994987	23883591	C	0.03308	T	43.15	10.2939653392856	9.915	0.3881	4.634	21.22	0	0	0	PRDM9-L14
5	rs112663786	23799352	C	0.03923	T	43.05	10.2727841790915	8.947	0.3658	4.369	18.32	0	0	0	PRDM9-L14
5	rs114751128	23496549	G	0.02077	C	42.76	10.2083093509799	0.04866	0.5801	0.01561	0.1517	0	0	0	PRDM9-A
5	rs115611954	23496949	C	0.02077	A	42.76	10.2083093509799	0.04866	0.5801	0.01561	0.1517	0	0	0	PRDM9-A
5	rs79704982	23502498	T	0.02077	C	42.76	10.2083093509799	0.04866	0.5801	0.01561	0.1517	0	0	0	PRDM9-A
5	rs7714612	23509490	T	0.03846	C	42.65	10.184355850868	NA	NA	NA	NA	1	0	1	PRDM9-C-type
5	rs10472499	23579245	T	0.2315	C	42.43	10.1340673318068	2.678	0.1639	1.942	3.692	0	0	0	PRDM9-C-type
5	rs76594676	23848336	T	0.02692	C	41.76	9.98589967848038	8.709	0.3862	4.086	18.57	0	0	0	PRDM9-C
5	rs1357002	23624308	C	0.2762	G	41.57	9.9434762759209	2.746	0.1613	2.002	3.767	0	0	0	PRDM9-C-type
5	rs7719907	23623288	T	0.3569	C	41.47	9.92118081690115	3.291	0.1933	2.253	4.807	0	0	0	PRDM9-C
5	rs1389853	23498129	T	0.4046	C	40.78	9.76853040956932	0.2361	0.2525	0.1439	0.3873	0	0	0	PRDM9-C-type
5	rs1603084	23532085	T	0.2092	C	40.74	9.7594507517174	0	NA	NA	NA	0	0	0	PRDM9-A-type
5	rs1874165	23523239	C	0.2092	T	40.74	9.7594507517174	0	NA	NA	NA	1	0	0	PRDM9-A-type
5	rs76569736	24557127	T	0.02923	C	40.72	9.75572287919816	10.18	0.4019	4.631	22.38	0	0	0	PRDM9-L14
5	rs892917134	24557127	T	0.02923	C	40.72	9.75572287919816	10.18	0.4019	4.631	22.38	0	0	0	PRDM9-L14
5	rs2033638	24288444	A	0.04538	C	40.61	9.73002032335468	7.805	0.3521	3.915	15.56	0	0	0	PRDM9-L14
5	rs76594676	23848336	T	0.02692	C	40.6	9.72955409198204	8.244	0.3806	3.91	17.38	0	0	0	PRDM9-C-type
5	rs955300	23501162	G	0.4085	A	40.37	9.67860872168831	0.2438	0.2474	0.1501	0.396	0	0	0	PRDM9-C-type
5	rs1159120078	23572017	A	0.1392	T	40.22	9.64359167296102	3.433	0.2133	2.26	5.214	0	0	0	PRDM9-C
5	rs1302817620	23572017	A	0.1392	T	40.22	9.64359167296102	3.433	0.2133	2.26	5.214	0	0	0	PRDM9-C
5	rs1305308490	23572017	A	0.1392	T	40.22	9.64359167296102	3.433	0.2133	2.26	5.214	0	0	0	PRDM9-C
5	rs1419321427	23572017	A	0.1392	T	40.22	9.64359167296102	3.433	0.2133	2.26	5.214	0	0	0	PRDM9-C
5	rs1455265403	23572017	A	0.1392	T	40.22	9.64359167296102	3.433	0.2133	2.26	5.214	0	0	0	PRDM9-C
5	rs1554005125	23572017	A	0.1392	T	40.22	9.64359167296102	3.433	0.2133	2.26	5.214	0	0	0	PRDM9-C
5	rs199623647	23572017	A	0.1392	T	40.22	9.64359167296102	3.433	0.2133	2.26	5.214	0	0	0	PRDM9-C
5	rs57176487	23572017	A	0.1392	T	40.22	9.64359167296102	3.433	0.2133	2.26	5.214	0	0	0	PRDM9-C
5	rs10053992	23494215	G	0.1669	A	40.19	9.63770606203577	9.047	0.3919	4.197	19.5	0	0	0	PRDM9-L14
5	rs116283990	24527386	G	0.02692	A	40.17	9.63357704277403	10.63	0.4164	4.701	24.04	0	0	0	PRDM9-L14
5	rs16893503	24556990	C	0.03	T	39.79	9.54913530762023	9.799	0.3981	4.491	21.38	0	0	0	PRDM9-L14
5	rs13190340	23562098	G	0.4108	T	39.65	9.51841406363238	0.2517	0.242	0.1566	0.4045	0	0	0	PRDM9-C-type
5	rs114554956	24249688	T	0.03	A	39.6	9.50528897479474	9.797	0.3924	4.54	21.14	0	0	0	PRDM9-L14
5	rs115149064	24245238	G	0.03	A	39.6	9.50528897479474	9.797	0.3924	4.54	21.14	0	0	0	PRDM9-L14
5	rs145011682	24225976	T	0.03	C	39.6	9.50528897479474	9.797	0.3924	4.54	21.14	0	0	0	PRDM9-L14
5	rs4632757	24254905	C	0.03	G	39.6	9.50528897479474	9.797	0.3924	4.54	21.14	0	0	0	PRDM9-L14
5	rs79561650	23566058	T	0.04231	A	39.58	9.50086300546262	26.27	0.7355	6.214	111	0	0	0	PRDM9-C-type
5	rs12153202	23533637	C	0.4054	T	39.04	9.38153350780092	0.2449	0.249	0.1503	0.3989	0	0	0	PRDM9-C-type
5	rs114679477	24161178	A	0.02077	G	38.97	9.3668346463161	13.28	0.4631	5.359	32.93	0	0	0	PRDM9-L14
5	rs114961068	24161421	G	0.02077	A	38.97	9.3668346463161	13.28	0.4631	5.359	32.93	0	0	0	PRDM9-L14
5	rs115490762	24115254	G	0.02231	A	38.97	9.3668346463161	13.28	0.4631	5.359	32.93	0	0	0	PRDM9-L14
5	rs1366261	24162234	G	0.02077	A	38.97	9.3668346463161	13.28	0.4631	5.359	32.93	0	0	0	PRDM9-L14
5	rs145350732	24035675	G	0.02077	C	38.97	9.3668346463161	13.28	0.4631	5.359	32.93	0	0	0	PRDM9-L14
5	rs75162045	24177115	G	0.02077	A	38.97	9.3668346463161	13.28	0.4631	5.359	32.93	0	0	0	PRDM9-L14
5	rs75413599	24080634	C	0.02077	T	38.97	9.3668346463161	13.28	0.4631	5.359	32.93	0	0	0	PRDM9-L14
5	rs78332696	24087335	T	0.02077	G	38.97	9.3668346463161	13.28	0.4631	5.359	32.93	0	0	0	PRDM9-L14
5	rs78738430	24131927	A	0.02077	G	38.97	9.3668346463161	13.28	0.4631	5.359	32.93	0	0	0	PRDM9-L14
5	rs78921166	24164641	G	0.02077	C	38.97	9.3668346463161	13.28	0.4631	5.359	32.93	0	0	0	PRDM9-L14
5	rs79236024	24179371	A	0.02077	G	38.97	9.3668346463161	13.28	0.4631	5.359	32.93	0	0	0	PRDM9-L14
5	rs6452125	23623661	C	0.2869	T	38.95	9.36061313098231	2.974	0.187	2.061	4.291	0	0	0	PRDM9-C
5	rs11746007	23540849	C	0.4031	T	38.75	9.31614279459965	0.2465	0.2486	0.1514	0.4012	0	0	0	PRDM9-C-type
5	rs116579174	24256777	T	0.03077	G	38.73	9.31318504549268	9.425	0.3884	4.402	20.18	0	0	0	PRDM9-L14
5	rs10472499	23579245	T	0.2315	C	38.72	9.31131327571588	2.918	0.191	2.007	4.242	0	0	0	PRDM9-C
5	rs62342741	23516673	A	0.4046	G	38.69	9.30425572480268	0.2461	0.249	0.151	0.4008	1	0	0	PRDM9-C-type
5	rs62342742	23516868	T	0.4046	C	38.69	9.30425572480268	0.2461	0.249	0.151	0.4008	1	0	0	PRDM9-C-type
5	rs1440242344	23545172	A	0.09154	C	38.61	9.28667749501297	0.219	0.2581	0.1321	0.3632	0	0	0	PRDM9-A
5	rs1579604001	23545281	T	0.09154	C	38.61	9.28667749501297	0.219	0.2581	0.1321	0.3632	0	0	0	PRDM9-A
5	rs16892535	23536451	T	0.09154	C	38.61	9.28667749501297	0.219	0.2581	0.1321	0.3632	0	0	0	PRDM9-A
5	rs2914273	23547576	C	0.09154	T	38.61	9.28667749501297	0.219	0.2581	0.1321	0.3632	0	0	0	PRDM9-A
5	rs2914274	23545281	T	0.09154	C	38.61	9.28667749501297	0.219	0.2581	0.1321	0.3632	0	0	0	PRDM9-A
5	rs2914275	23545172	A	0.09154	C	38.61	9.28667749501297	0.219	0.2581	0.1321	0.3632	0	0	0	PRDM9-A
5	rs2914276	23542602	C	0.09154	T	38.61	9.28667749501297	0.219	0.2581	0.1321	0.3632	0	0	0	PRDM9-A
5	rs2934794	23548620	G	0.09154	A	38.61	9.28667749501297	0.219	0.2581	0.1321	0.3632	0	0	0	PRDM9-A
5	rs57862203	23535759	T	0.09154	G	38.61	9.28667749501297	0.219	0.2581	0.1321	0.3632	0	0	0	PRDM9-A
5	rs73742307	23534312	C	0.09154	T	38.61	9.28667749501297	0.219	0.2581	0.1321	0.3632	0	0	0	PRDM9-A
5	rs955299	23500910	C	0.09154	T	38.61	9.28667749501297	0.219	0.2581	0.1321	0.3632	0	0	0	PRDM9-A
5	rs6895217	23563452	G	0.4069	T	38.57	9.27802459841405	0.2563	0.2416	0.1596	0.4115	0	0	0	PRDM9-C-type
5	rs78276665	23476929	A	0.1477	G	38.55	9.27335427975909	0.2341	0.2426	0.1455	0.3767	0	0	0	PRDM9-A
5	rs75338126	23550022	A	0.03538	G	38.37	9.23262147588582	NA	NA	NA	NA	0	0	0	PRDM9-C-type
5	rs17376271	23261203	A	0.07769	G	38.36	9.23017974223641	8.394	0.3747	4.028	17.5	0	0	0	PRDM9-L14
5	rs114110203	24261736	A	0.03154	C	37.9	9.12737762097471	9.079	0.3847	4.272	19.3	0	0	0	PRDM9-L14
5	rs75799917	24257712	A	0.03154	G	37.9	9.12737762097471	9.079	0.3847	4.272	19.3	0	0	0	PRDM9-L14
5	rs76621137	24261134	T	0.03154	G	37.9	9.12737762097471	9.079	0.3847	4.272	19.3	0	0	0	PRDM9-L14
5	rs6452125	23623661	C	0.2869	T	37.8	9.10501970907203	2.561	0.1607	1.869	3.509	0	0	0	PRDM9-C-type
5	rs73064727	23743735	T	0.1446	G	37.74	9.09269615116603	7.084	0.3482	3.58	14.02	0	0	0	PRDM9-L14
5	rs62342754	23558688	G	0.02692	A	37.51	9.0411972966005	0.105	0.4444	0.04393	0.2508	0	0	0	PRDM9-A
5	rs16893291	24334981	G	0.04692	A	37.39	9.01403492169513	7.255	0.3517	3.641	14.45	0	0	0	PRDM9-L14
5	rs13169725	23558812	G	0.4115	A	37.3	8.99396204500268	0.2626	0.2402	0.164	0.4204	0	0	0	PRDM9-C-type
5	rs184527872	23517084	T	0.09769	C	37.23	8.97839728397176	0.1313	0.3819	0.06212	0.2775	1	0	0	PRDM9-A-type
5	rs718887	23606080	A	0.4185	C	36.67	8.85325198636936	2.552	0.1569	1.876	3.471	0	0	0	PRDM9-C-type
5	rs6879232	23414896	T	0.04615	C	36.56	8.83003182600311	7.954	0.3766	3.802	16.64	0	0	0	PRDM9-L14
5	rs56105978	24565878	A	0.05769	G	36.31	8.77288491741087	8.458	0.3782	4.031	17.75	0	0	0	PRDM9-L14
5	rs58620441	24605217	A	0.03385	G	36.16	8.73992861201492	8.259	0.3849	3.885	17.56	0	0	0	PRDM9-L14
5	rs13171115	23583845	G	0.1354	A	36.14	8.73707453066817	2.518	0.1786	1.774	3.573	0	0	0	PRDM9-C-type
5	rs62342746	23531718	C	0.02769	T	35.97	8.69831905070642	0.1083	0.4432	0.04542	0.2581	0	0	0	PRDM9-A
5	rs13354381	23578715	A	0.1269	G	35.56	8.60695153358322	2.53	0.1824	1.769	3.617	0	0	0	PRDM9-C-type
5	rs79297395	24494269	T	0.04308	C	35.24	8.53476590501199	7.015	0.3573	3.482	14.13	0	0	0	PRDM9-L14
5	rs114642794	24282300	A	0.03308	G	35.13	8.51060407827287	8.223	0.3785	3.916	17.27	0	0	0	PRDM9-L14
5	rs140356386	23735417	T	0.09	C	35.11	8.5066813917679	6.475	0.3382	3.337	12.56	0	0	0	PRDM9-L14
5	rs60633468	23776474	T	0.09	G	35.11	8.5066813917679	6.475	0.3382	3.337	12.56	0	0	0	PRDM9-L14
5	rs2914287	23487237	C	0.2508	A	34.93	8.46622794161528	3.038	0.2001	2.053	4.497	0	0	0	PRDM9-C
5	rs2914281	23512539	A	0.09077	G	34.89	8.4565528199183	0.2302	0.2598	0.1383	0.383	1	0	0	PRDM9-A
5	rs2115261	23485317	C	0.2469	T	34.88	8.454940415306	3.046	0.2013	2.053	4.518	0	0	0	PRDM9-C
5	rs1464391	23654072	T	0.1169	G	34.72	8.41930306028756	3.247	0.2164	2.125	4.963	0	0	0	PRDM9-C
5	rs4701375	23556433	G	0.4062	A	34.56	8.3829996588791	0.2741	0.2406	0.171	0.4392	0	0	0	PRDM9-C-type
5	rs55864240	23578032	C	0.3246	T	34.41	8.35017853677543	6.298	0.334	3.273	12.12	0	0	0	PRDM9-L14
5	rs60956436	23576613	G	0.3246	A	34.41	8.35017853677543	6.298	0.334	3.273	12.12	0	0	0	PRDM9-L14
5	rs9686328	23577643	G	0.3246	A	34.41	8.35017853677543	6.298	0.334	3.273	12.12	0	0	0	PRDM9-L14
5	rs12153202	23533637	C	0.4054	T	34.38	8.34313550845108	31.22	0.8217	6.239	156.3	0	0	0	PRDM9-A
5	rs62342741	23516673	A	0.4046	G	34.32	8.33040421897569	31.2	0.8219	6.232	156.3	1	0	0	PRDM9-A
5	rs62342742	23516868	T	0.4046	C	34.32	8.33040421897569	31.2	0.8219	6.232	156.3	1	0	0	PRDM9-A
5	rs28549869	23584212	G	0.1369	A	34.17	8.29619293472567	2.444	0.1776	1.726	3.462	0	0	0	PRDM9-C-type
5	rs11951740	23812584	A	0.09077	G	34.12	8.28567024025477	6.265	0.337	3.236	12.13	0	0	0	PRDM9-L14
5	rs113265686	23374630	A	0.04769	G	34.06	8.27164621797877	7.585	0.3726	3.654	15.74	0	0	0	PRDM9-L14
5	rs1409067667	23561461	G	0.1423	A	34.03	8.26472055193954	3.329	0.2235	2.148	5.159	0	0	0	PRDM9-B
5	rs1554004633	23561461	G	0.1423	A	34.03	8.26472055193954	3.329	0.2235	2.148	5.159	0	0	0	PRDM9-B
5	rs59881459	23561461	G	0.1423	A	34.03	8.26472055193954	3.329	0.2235	2.148	5.159	0	0	0	PRDM9-B
5	rs60115066	23561461	G	0.1423	A	34.03	8.26472055193954	3.329	0.2235	2.148	5.159	0	0	0	PRDM9-B
5	rs67613543	23561461	G	0.1423	A	34.03	8.26472055193954	3.329	0.2235	2.148	5.159	0	0	0	PRDM9-B
5	rs903035828	23561461	G	0.1423	A	34.03	8.26472055193954	3.329	0.2235	2.148	5.159	0	0	0	PRDM9-B
5	rs10043677	23596143	C	0.39	T	33.77	8.20690839982342	6.341	0.3415	3.247	12.38	0	0	0	PRDM9-L14
5	rs1051899375	23653760	T	0.1238	G	33.57	8.16184381524785	3.145	0.2126	2.073	4.77	0	0	0	PRDM9-C
5	rs1344159739	23653760	T	0.1238	G	33.57	8.16184381524785	3.145	0.2126	2.073	4.77	0	0	0	PRDM9-C
5	rs1464392	23653760	T	0.1238	G	33.57	8.16184381524785	3.145	0.2126	2.073	4.77	0	0	0	PRDM9-C
5	rs1402426	23627559	G	0.4662	T	33.53	8.15329185454399	0.1523	0.3537	0.07616	0.3047	0	0	0	PRDM9-L14
5	rs55873106	23535939	T	0.08769	C	33.33	8.1087971727397	0.2372	0.2622	0.1419	0.3965	0	0	0	PRDM9-A
5	rs11746007	23540849	C	0.4031	T	33.3	8.10220801806078	29.72	0.817	5.992	147.4	0	0	0	PRDM9-A
5	rs1001000217	24294096	A	0.05385	G	33.26	8.09328794305704	6.451	0.3487	3.257	12.78	0	0	0	PRDM9-L14
5	rs1202121527	24294096	A	0.05385	G	33.26	8.09328794305704	6.451	0.3487	3.257	12.78	0	0	0	PRDM9-L14
5	rs1300843531	24294096	A	0.05385	G	33.26	8.09328794305704	6.451	0.3487	3.257	12.78	0	0	0	PRDM9-L14
5	rs1389222860	24294096	A	0.05385	G	33.26	8.09328794305704	6.451	0.3487	3.257	12.78	0	0	0	PRDM9-L14
5	rs199548046	24294096	A	0.05385	G	33.26	8.09328794305704	6.451	0.3487	3.257	12.78	0	0	0	PRDM9-L14
5	rs751517560	24294096	A	0.05385	G	33.26	8.09328794305704	6.451	0.3487	3.257	12.78	0	0	0	PRDM9-L14
5	rs865849676	24294096	A	0.05385	G	33.26	8.09328794305704	6.451	0.3487	3.257	12.78	0	0	0	PRDM9-L14
5	rs904256532	24294096	A	0.05385	G	33.26	8.09328794305704	6.451	0.3487	3.257	12.78	0	0	0	PRDM9-L14
5	rs112505091	23592697	T	0.05077	A	33.1	8.05744631966579	0.1611	0.348	0.08144	0.3185	0	0	0	PRDM9-A
5	rs113228096	23571909	T	0.05077	C	33.1	8.05744631966579	0.1611	0.348	0.08144	0.3185	0	0	0	PRDM9-A
5	rs1554006340	23594950	C	0.05077	T	33.1	8.05744631966579	0.1611	0.348	0.08144	0.3185	0	0	0	PRDM9-A
5	rs16892618	23594950	C	0.05077	T	33.1	8.05744631966579	0.1611	0.348	0.08144	0.3185	0	0	0	PRDM9-A
5	rs73055354	23591613	A	0.05077	G	33.1	8.05744631966579	0.1611	0.348	0.08144	0.3185	0	0	0	PRDM9-A
5	rs73055356	23591983	G	0.05077	A	33.1	8.05744631966579	0.1611	0.348	0.08144	0.3185	0	0	0	PRDM9-A
5	rs73070076	23575188	C	0.05077	T	33.1	8.05744631966579	0.1611	0.348	0.08144	0.3185	0	0	0	PRDM9-A
5	rs76239471	23581574	T	0.05077	A	33.1	8.05744631966579	0.1611	0.348	0.08144	0.3185	0	0	0	PRDM9-A
5	rs12187651	23556552	T	0.2792	A	33.07	8.05124481983173	0.3422	0.1963	0.2329	0.5028	0	0	0	PRDM9-C-type
5	rs1263539570	23556552	T	0.2792	A	33.07	8.05124481983173	0.3422	0.1963	0.2329	0.5028	0	0	0	PRDM9-C-type
5	rs1494594	23584497	C	0.1308	T	33.06	8.04880824206529	2.414	0.1793	1.699	3.431	0	0	0	PRDM9-C-type
5	rs142568826	23557552	G	0.02615	A	32.83	7.99653946789049	0.1168	0.4484	0.04849	0.2811	0	0	0	PRDM9-A
5	rs113958470	23527668	T	0.03769	C	32.68	7.96297212024422	0.1724	0.3578	0.08551	0.3476	1	1	1	PRDM9-A
5	rs1159120078	23572017	A	0.1392	T	32.68	7.96297212024422	2.668	0.1878	1.847	3.856	0	0	0	PRDM9-C-type
5	rs1302817620	23572017	A	0.1392	T	32.68	7.96297212024422	2.668	0.1878	1.847	3.856	0	0	0	PRDM9-C-type
5	rs1305308490	23572017	A	0.1392	T	32.68	7.96297212024422	2.668	0.1878	1.847	3.856	0	0	0	PRDM9-C-type
5	rs1419321427	23572017	A	0.1392	T	32.68	7.96297212024422	2.668	0.1878	1.847	3.856	0	0	0	PRDM9-C-type
5	rs1455265403	23572017	A	0.1392	T	32.68	7.96297212024422	2.668	0.1878	1.847	3.856	0	0	0	PRDM9-C-type
5	rs1554005125	23572017	A	0.1392	T	32.68	7.96297212024422	2.668	0.1878	1.847	3.856	0	0	0	PRDM9-C-type
5	rs1561023562	23527668	T	0.03769	C	32.68	7.96297212024422	0.1724	0.3578	0.08551	0.3476	1	1	1	PRDM9-A
5	rs199623647	23572017	A	0.1392	T	32.68	7.96297212024422	2.668	0.1878	1.847	3.856	0	0	0	PRDM9-C-type
5	rs57176487	23572017	A	0.1392	T	32.68	7.96297212024422	2.668	0.1878	1.847	3.856	0	0	0	PRDM9-C-type
5	rs1182655562	23527456	C	0.1269	A	32.53	7.92996213339224	0.2724	0.2404	0.17	0.4363	1	1	1	PRDM9-A
5	rs1561023295	23527456	C	0.1269	A	32.53	7.92996213339224	0.2724	0.2404	0.17	0.4363	1	1	1	PRDM9-A
5	rs332011	24646159	C	0.02	T	32.53	7.9303319030884	11.81	0.4818	4.594	30.37	0	0	0	PRDM9-L14
5	rs77287813	23527456	C	0.1269	A	32.53	7.92996213339224	0.2724	0.2404	0.17	0.4363	1	1	1	PRDM9-A
5	rs10043661	23572120	G	0.1131	A	32.34	7.88706002391592	5.937	0.3352	3.078	11.45	0	0	0	PRDM9-L14
5	rs111947813	23561459	A	0.1669	G	32.25	7.86710023005552	0.269	0.2381	0.1687	0.4289	0	0	0	PRDM9-A
5	rs1409067667	23561459	A	0.1669	G	32.25	7.86710023005552	0.269	0.2381	0.1687	0.4289	0	0	0	PRDM9-A
5	rs6866102	23537788	A	0.2862	G	32.25	7.86902330839438	12.89	0.5838	4.105	40.48	0	0	0	PRDM9-A
5	rs796382452	23561459	A	0.1669	G	32.25	7.86710023005552	0.269	0.2381	0.1687	0.4289	0	0	0	PRDM9-A
5	rs80012863	23520215	T	0.2854	A	32.04	7.82188674768537	12.83	0.5837	4.086	40.27	1	0	0	PRDM9-A
5	rs113595700	23855631	C	0.04308	G	31.82	7.77211329538633	6.562	0.3568	3.261	13.21	0	0	0	PRDM9-L14
5	rs57727744	23851147	G	0.04308	T	31.82	7.77211329538633	6.562	0.3568	3.261	13.21	0	0	0	PRDM9-L14
5	rs1008386040	23527898	A	0.2846	G	31.73	7.75153628244897	12.74	0.5841	4.056	40.04	1	0	1	PRDM9-A
5	rs3805547	23527898	A	0.2846	G	31.73	7.75153628244897	12.74	0.5841	4.056	40.04	1	0	1	PRDM9-A
5	rs7728406	23564779	A	0.28	G	31.63	7.72932116385529	0.3804	0.1798	0.2674	0.5412	0	0	0	PRDM9-C-type
5	rs1826668	23504278	G	0.2831	A	31.47	7.69250396208679	12.59	0.5832	4.014	39.48	0	0	0	PRDM9-A
5	rs7734084	23503244	G	0.2823	T	31.47	7.69250396208679	12.59	0.5832	4.014	39.48	0	0	0	PRDM9-A
5	rs2973614	23506831	C	0.07846	G	31.3	7.65501858607274	0.2323	0.2745	0.1356	0.3978	0	0	0	PRDM9-A
5	rs16893515	24560844	T	0.04308	C	31.25	7.64378286578026	7.198	0.3779	3.431	15.1	0	0	0	PRDM9-L14
5	rs16899438	24558482	G	0.04308	T	31.25	7.64378286578026	7.198	0.3779	3.431	15.1	0	0	0	PRDM9-L14
5	rs185703950	24558569	C	0.04308	T	31.25	7.64378286578026	7.198	0.3779	3.431	15.1	0	0	0	PRDM9-L14
5	rs10077618	23604130	G	0.4892	A	31.02	7.59226927197366	2.399	0.1594	1.755	3.279	0	0	0	PRDM9-C-type
5	rs72752020	24580251	A	0.05538	T	30.96	7.57954914089393	7.625	0.3892	3.556	16.35	0	0	0	PRDM9-L14
5	rs10473643	23579031	G	0.3138	A	30.88	7.56066730616974	5.696	0.3307	2.979	10.89	0	0	0	PRDM9-L14
5	rs13170843	23568309	T	0.4085	C	30.69	7.51884412917196	2.678	0.1871	1.856	3.865	0	0	0	PRDM9-C
5	rs1554010865	23684856	C	0.4608	T	30.54	7.48611681438891	5.735	0.3388	2.953	11.14	0	0	0	PRDM9-L14
5	rs34760103	23684856	C	0.4608	T	30.54	7.48611681438891	5.735	0.3388	2.953	11.14	0	0	0	PRDM9-L14
5	rs376832404	23684856	C	0.4608	T	30.54	7.48611681438891	5.735	0.3388	2.953	11.14	0	0	0	PRDM9-L14
5	rs75954020	23684856	C	0.4608	T	30.54	7.48611681438891	5.735	0.3388	2.953	11.14	0	0	0	PRDM9-L14
5	rs111947813	23561459	A	0.1669	G	30.52	7.48069715076457	0.1327	0.4093	0.05949	0.2959	0	0	0	PRDM9-A-type
5	rs1409067667	23561459	A	0.1669	G	30.52	7.48069715076457	0.1327	0.4093	0.05949	0.2959	0	0	0	PRDM9-A-type
5	rs796382452	23561459	A	0.1669	G	30.52	7.48069715076457	0.1327	0.4093	0.05949	0.2959	0	0	0	PRDM9-A-type
5	rs72752026	24584764	T	0.05769	C	30.25	7.4201021303969	7.372	0.3863	3.457	15.72	0	0	0	PRDM9-L14
5	rs7447903	24579058	T	0.05615	G	30.25	7.4201021303969	7.372	0.3863	3.457	15.72	0	0	0	PRDM9-L14
5	rs73064789	23812053	A	0.1	T	30.23	7.41532961553565	5.523	0.3284	2.902	10.51	0	0	0	PRDM9-L14
5	rs60080850	24352902	G	0.06	A	30.05	7.37509939779551	5.648	0.3375	2.915	10.94	0	0	0	PRDM9-L14
5	rs1409067667	23561461	G	0.1423	A	29.89	7.33989377827676	0.2831	0.2364	0.1781	0.4499	0	0	0	PRDM9-C-type
5	rs1554004633	23561461	G	0.1423	A	29.89	7.33989377827676	0.2831	0.2364	0.1781	0.4499	0	0	0	PRDM9-C-type
5	rs59881459	23561461	G	0.1423	A	29.89	7.33989377827676	0.2831	0.2364	0.1781	0.4499	0	0	0	PRDM9-C-type
5	rs60115066	23561461	G	0.1423	A	29.89	7.33989377827676	0.2831	0.2364	0.1781	0.4499	0	0	0	PRDM9-C-type
5	rs67613543	23561461	G	0.1423	A	29.89	7.33989377827676	0.2831	0.2364	0.1781	0.4499	0	0	0	PRDM9-C-type
5	rs903035828	23561461	G	0.1423	A	29.89	7.33989377827676	0.2831	0.2364	0.1781	0.4499	0	0	0	PRDM9-C-type
5	rs10941992	23563699	T	0.2785	C	29.86	7.33413769979684	0.392	0.1791	0.2759	0.5568	0	0	0	PRDM9-C-type
5	rs167964	24642750	A	0.02	G	29.82	7.32449661527204	10.29	0.4682	4.11	25.76	0	0	0	PRDM9-L14
5	rs332006	24643139	G	0.02	A	29.82	7.32449661527204	10.29	0.4682	4.11	25.76	0	0	0	PRDM9-L14
5	rs7718359	23510212	T	0.2808	G	29.63	7.28058584029741	12.12	0.5858	3.843	38.2	1	0	0	PRDM9-A
5	rs16892319	23282800	C	0.09462	G	29.61	7.27687284120431	5.755	0.3403	2.954	11.21	0	0	0	PRDM9-L14
5	rs73741974	23277462	C	0.09462	A	29.61	7.27687284120431	5.755	0.3403	2.954	11.21	0	0	0	PRDM9-L14
5	rs12055185	23563206	A	0.2777	G	29.49	7.25080495778033	0.3939	0.1792	0.2773	0.5596	0	0	0	PRDM9-C-type
5	rs79561650	23566058	T	0.04231	A	29.41	7.23336411368973	0.1433	0.3972	0.06577	0.312	0	0	0	PRDM9-A-type
5	rs12523581	23501490	T	0.2777	C	29.28	7.2032869367191	11.92	0.5847	3.789	37.49	0	0	0	PRDM9-A
5	rs115852428	24040857	C	0.02385	T	29.1	7.162537828514	8.602	0.428	3.718	19.9	0	0	0	PRDM9-L14
5	rs79590477	24042079	T	0.02385	C	29.1	7.162537828514	8.602	0.428	3.718	19.9	0	0	0	PRDM9-L14
5	rs903393	23567202	C	0.2277	T	29.07	7.15645578805437	0.3599	0.1938	0.2462	0.5263	0	0	0	PRDM9-C-type
5	rs1494600	23547933	C	0.3008	G	29.01	7.14188406780993	0.3882	0.1831	0.2711	0.5557	0	0	0	PRDM9-C-type
5	rs1300964116	24303658	T	0.04231	G	28.91	7.12027350336042	6.042	0.3547	3.015	12.11	0	0	0	PRDM9-L14
5	rs71576696	24604872	A	0.05154	C	28.91	7.12027350336042	6.042	0.3547	3.015	12.11	0	0	0	PRDM9-L14
5	rs7728107	24604872	A	0.05154	C	28.91	7.12027350336042	6.042	0.3547	3.015	12.11	0	0	0	PRDM9-L14
5	rs77478120	24303658	T	0.04231	G	28.91	7.12027350336042	6.042	0.3547	3.015	12.11	0	0	0	PRDM9-L14
5	rs113381694	23468164	A	0.02	G	28.89	7.11571453766032	9.152	0.4692	3.648	22.96	0	0	0	PRDM9-B
5	rs141937926	23473138	A	0.02	C	28.89	7.11571453766032	9.152	0.4692	3.648	22.96	0	0	0	PRDM9-B
5	rs76699815	23474665	C	0.02	T	28.89	7.11571453766032	9.152	0.4692	3.648	22.96	0	0	0	PRDM9-B
5	rs16892901	23796363	G	0.1008	A	28.83	7.10193333935836	5.358	0.3286	2.814	10.2	0	0	0	PRDM9-L14
5	rs1000888398	23623703	T	0.4285	G	28.82	7.09914149529801	2.787	0.1984	1.889	4.111	0	0	0	PRDM9-C
5	rs6879821	23623703	T	0.4285	G	28.82	7.09914149529801	2.787	0.1984	1.889	4.111	0	0	0	PRDM9-C
5	rs1475594466	24182814	G	0.04077	A	28.66	7.06353652599525	6.147	0.3612	3.028	12.48	0	0	0	PRDM9-L14
5	rs74995682	24175587	G	0.04077	T	28.66	7.06353652599525	6.147	0.3612	3.028	12.48	0	0	0	PRDM9-L14
5	rs75910594	24181107	T	0.04077	G	28.66	7.06353652599525	6.147	0.3612	3.028	12.48	0	0	0	PRDM9-L14
5	rs78327365	24158350	A	0.04231	G	28.66	7.06353652599525	6.147	0.3612	3.028	12.48	0	0	0	PRDM9-L14
5	rs79919871	24182814	G	0.04077	A	28.66	7.06353652599525	6.147	0.3612	3.028	12.48	0	0	0	PRDM9-L14
5	rs1389853	23498129	T	0.4046	C	28.52	7.03198428600636	0.2508	0.2817	0.1444	0.4357	0	0	0	PRDM9-C
5	rs10805751	23495211	A	0.2769	G	28.49	7.02553436426276	11.7	0.5857	3.713	36.87	0	0	0	PRDM9-A
5	rs72752012	24573194	A	0.05692	G	28.46	7.01917883335566	6.908	0.3832	3.26	14.64	0	0	0	PRDM9-L14
5	rs72752033	24596200	C	0.05769	T	28.46	7.01917883335566	6.908	0.3832	3.26	14.64	0	0	0	PRDM9-L14
5	rs2973616	23477333	A	0.2362	C	28.44	7.01390037494487	2.825	0.2074	1.881	4.242	0	0	0	PRDM9-C
5	rs1389853	23498129	T	0.4046	C	28.41	7.00868530182339	0.2237	0.312	0.1214	0.4123	0	0	0	PRDM9-B
5	rs13171313	23033530	A	0.1492	C	28.34	6.9931062920521	10.36	0.5079	3.83	28.04	0	0	0	PRDM9-L14
5	rs2914281	23512539	A	0.09077	G	28.2	6.9613798380503	0.159	0.3814	0.07528	0.3357	1	0	0	PRDM9-A-type
5	rs13183273	23674568	A	0.4231	G	28.16	6.95233580539844	0.171	0.3593	0.08455	0.3458	0	0	0	PRDM9-L14
5	rs1427461325	23674568	A	0.4231	G	28.16	6.95233580539844	0.171	0.3593	0.08455	0.3458	0	0	0	PRDM9-L14
5	rs1561063510	23674568	A	0.4231	G	28.16	6.95233580539844	0.171	0.3593	0.08455	0.3458	0	0	0	PRDM9-L14
5	rs2176935	23673851	T	0.4223	G	28.16	6.95233580539844	0.171	0.3593	0.08455	0.3458	0	0	0	PRDM9-L14
5	rs114683560	24194892	G	0.04154	A	28.11	6.93967997131171	6.018	0.36	2.972	12.19	0	0	0	PRDM9-L14
5	rs1279342126	24194892	G	0.04154	A	28.11	6.93967997131171	6.018	0.36	2.972	12.19	0	0	0	PRDM9-L14
5	rs140564733	24278452	A	0.03692	G	27.8	6.87063240427701	6.39	0.3678	3.107	13.14	0	0	0	PRDM9-L14
5	rs1440242344	23545172	A	0.09154	C	27.76	6.86264588862927	0.1622	0.38	0.07703	0.3416	0	0	0	PRDM9-A-type
5	rs1579604001	23545281	T	0.09154	C	27.76	6.86264588862927	0.1622	0.38	0.07703	0.3416	0	0	0	PRDM9-A-type
5	rs16892535	23536451	T	0.09154	C	27.76	6.86264588862927	0.1622	0.38	0.07703	0.3416	0	0	0	PRDM9-A-type
5	rs2914273	23547576	C	0.09154	T	27.76	6.86264588862927	0.1622	0.38	0.07703	0.3416	0	0	0	PRDM9-A-type
5	rs2914274	23545281	T	0.09154	C	27.76	6.86264588862927	0.1622	0.38	0.07703	0.3416	0	0	0	PRDM9-A-type
5	rs2914275	23545172	A	0.09154	C	27.76	6.86264588862927	0.1622	0.38	0.07703	0.3416	0	0	0	PRDM9-A-type
5	rs2914276	23542602	C	0.09154	T	27.76	6.86264588862927	0.1622	0.38	0.07703	0.3416	0	0	0	PRDM9-A-type
5	rs2934794	23548620	G	0.09154	A	27.76	6.86264588862927	0.1622	0.38	0.07703	0.3416	0	0	0	PRDM9-A-type
5	rs57862203	23535759	T	0.09154	G	27.76	6.86264588862927	0.1622	0.38	0.07703	0.3416	0	0	0	PRDM9-A-type
5	rs73742307	23534312	C	0.09154	T	27.76	6.86264588862927	0.1622	0.38	0.07703	0.3416	0	0	0	PRDM9-A-type
5	rs75936914	23605841	A	0.04385	G	27.76	6.86296254521049	0.1683	0.3722	0.08117	0.3492	0	0	0	PRDM9-A
5	rs955299	23500910	C	0.09154	T	27.76	6.86264588862927	0.1622	0.38	0.07703	0.3416	0	0	0	PRDM9-A-type
5	rs2914255	23465718	A	0.4538	G	27.72	6.85387196432176	0.1918	0.3339	0.09967	0.3689	0	0	0	PRDM9-L14
5	rs62344790	23596000	A	0.3262	G	27.7	6.84893674664625	0.3247	0.224	0.2093	0.5037	0	0	0	PRDM9-C-type
5	rs115194507	23479318	G	0.04308	T	27.64	6.83564714421556	0.1467	0.397	0.06737	0.3195	0	0	0	PRDM9-A-type
5	rs10064402	17901546	G	0.02615	A	27.58	6.82246350007014	10.24	0.5324	3.606	29.07	0	0	0	PRDM9-L14
5	rs28626551	17896441	T	0.02615	C	27.58	6.82246350007014	10.24	0.5324	3.606	29.07	0	0	0	PRDM9-L14
5	rs569670016	17901546	G	0.02615	A	27.58	6.82246350007014	10.24	0.5324	3.606	29.07	0	0	0	PRDM9-L14
5	rs77604759	17907649	C	0.02615	G	27.58	6.82246350007014	10.24	0.5324	3.606	29.07	0	0	0	PRDM9-L14
5	rs78391711	17898368	C	0.02615	T	27.58	6.82246350007014	10.24	0.5324	3.606	29.07	0	0	0	PRDM9-L14
5	rs6890919	23830706	T	0.09385	C	27.56	6.81758534756545	5.259	0.3352	2.727	10.14	0	0	0	PRDM9-L14
5	rs13169725	23558812	G	0.4115	A	27.49	6.80244378684646	9.845	0.5454	3.381	28.67	0	0	0	PRDM9-A
5	rs1080849	23589443	A	0.2154	G	27.48	6.79860287567955	0.3201	0.2265	0.2054	0.499	0	0	0	PRDM9-A
5	rs1561009932	23484263	C	0.2438	T	27.46	6.79479563605185	2.753	0.2039	1.846	4.105	0	0	0	PRDM9-C
5	rs2934789	23484263	C	0.2438	T	27.46	6.79479563605185	2.753	0.2039	1.846	4.105	0	0	0	PRDM9-C
5	rs13190340	23562098	G	0.4108	T	27.45	6.79155864356143	9.839	0.5455	3.378	28.66	0	0	0	PRDM9-A
5	rs10062183	23469808	G	0.2277	A	27.43	6.78727984558216	2.864	0.2147	1.88	4.362	0	0	0	PRDM9-C
5	rs1821651	24313058	A	0.04692	G	27.36	6.77134304189106	5.697	0.3495	2.872	11.3	0	0	0	PRDM9-L14
5	rs7715803	23521849	A	0.04308	G	27.28	6.75399409592397	0.1525	0.402	0.06935	0.3354	1	0	0	PRDM9-A-type
5	rs7736955	23522099	G	0.04308	A	27.28	6.75399409592397	0.1525	0.402	0.06935	0.3354	1	0	0	PRDM9-A-type
5	rs2090796	23609548	C	0.4392	T	27.22	6.74208154968594	2.237	0.1564	1.647	3.04	0	0	0	PRDM9-C-type
5	rs16892338	23285619	C	0.1023	T	27.18	6.73282827159699	5.205	0.3342	2.703	10.02	0	0	0	PRDM9-L14
5	rs73066725	24283363	T	0.07	A	27.14	6.72307886793423	5.121	0.3298	2.683	9.774	0	0	0	PRDM9-L14
5	rs12523581	23501490	T	0.2777	C	27.13	6.71964930695399	0.3754	0.1966	0.2553	0.5518	0	0	0	PRDM9-C-type
5	rs78265203	24104765	G	0.02462	A	27.12	6.71805806655917	7.883	0.4224	3.445	18.04	0	0	0	PRDM9-L14
5	rs955300	23501162	G	0.4085	A	27.08	6.70952018666933	0.2652	0.2759	0.1544	0.4553	0	0	0	PRDM9-C
5	rs13186816	23586398	C	0.2162	T	27.07	6.70752240633222	0.3227	0.2265	0.207	0.5031	0	0	0	PRDM9-A
5	rs2973621	23473388	A	0.04462	C	26.98	6.68718817378791	0.1507	0.3948	0.06952	0.3268	0	0	0	PRDM9-A-type
5	rs113341564	23559785	A	0.04385	G	26.94	6.67716072731368	0.1547	0.398	0.07094	0.3376	0	0	0	PRDM9-A-type
5	rs113350316	23633776	T	0.2408	C	26.86	6.65995268233861	2.508	0.1825	1.754	3.586	0	0	0	PRDM9-C
5	rs1362694080	23633776	T	0.2408	C	26.86	6.65995268233861	2.508	0.1825	1.754	3.586	0	0	0	PRDM9-C
5	rs1554008291	23633776	T	0.2408	C	26.86	6.65995268233861	2.508	0.1825	1.754	3.586	0	0	0	PRDM9-C
5	rs34408396	23633776	T	0.2408	C	26.86	6.65995268233861	2.508	0.1825	1.754	3.586	0	0	0	PRDM9-C
5	rs57439430	23633776	T	0.2408	C	26.86	6.65995268233861	2.508	0.1825	1.754	3.586	0	0	0	PRDM9-C
5	rs869255873	23633776	T	0.2408	C	26.86	6.65995268233861	2.508	0.1825	1.754	3.586	0	0	0	PRDM9-C
5	rs1241957386	24283266	C	0.07077	T	26.77	6.64054397987901	5.059	0.3293	2.653	9.648	0	0	0	PRDM9-L14
5	rs73066723	24283266	C	0.07077	T	26.77	6.64054397987901	5.059	0.3293	2.653	9.648	0	0	0	PRDM9-L14
5	rs35970843	23648254	G	0.4569	A	26.74	6.63357704277403	0.1826	0.3527	0.09147	0.3645	0	0	0	PRDM9-L14
5	rs8180417	23644386	C	0.4569	A	26.74	6.63357704277403	0.1826	0.3527	0.09147	0.3645	0	0	0	PRDM9-L14
5	rs1389853	23498129	T	0.4046	C	26.66	6.61618463401957	13.96	0.6063	4.255	45.82	0	0	0	PRDM9-A
5	rs6895217	23563452	G	0.4069	T	26.64	6.61136603064821	9.608	0.5446	3.304	27.94	0	0	0	PRDM9-A
5	rs2204022	23625630	T	0.3746	A	26.5	6.58004425151024	2.501	0.187	1.734	3.609	0	0	0	PRDM9-C
5	rs114040317	23541140	T	0.02615	C	26.45	6.56815395430127	NA	NA	NA	NA	0	0	0	PRDM9-C-type
5	rs114454308	23530125	C	0.02615	T	26.45	6.56815395430127	NA	NA	NA	NA	0	0	0	PRDM9-C-type
5	rs116042765	23547968	T	0.02615	A	26.45	6.56815395430127	NA	NA	NA	NA	0	0	0	PRDM9-C-type
5	rs75722104	23554347	T	0.02615	C	26.45	6.56815395430127	NA	NA	NA	NA	0	0	0	PRDM9-C-type
5	rs950776916	23547968	T	0.02615	A	26.45	6.56815395430127	NA	NA	NA	NA	0	0	0	PRDM9-C-type
5	rs56249634	24320583	A	0.06231	C	26.4	6.5562677585984	5.081	0.3342	2.639	9.781	0	0	0	PRDM9-L14
5	rs7707729	17950694	C	0.03692	A	26.4	6.55642412024974	9.653	0.5225	3.466	26.88	0	0	0	PRDM9-L14
5	rs113666731	23573773	T	0.05308	C	26.38	6.55253186905024	0.2083	0.3319	0.1087	0.3992	0	0	0	PRDM9-A
5	rs368957109	23571959	G	0.4469	T	26.36	6.5480601306349	2.202	0.1594	1.611	3.01	0	0	0	PRDM9-C-type
5	rs373337607	23571959	G	0.4469	T	26.36	6.5480601306349	2.202	0.1594	1.611	3.01	0	0	0	PRDM9-C-type
5	rs373337607	23571960	A	0.4469	G	26.36	6.5480601306349	2.202	0.1594	1.611	3.01	0	0	0	PRDM9-C-type
5	rs71576682	23571959	G	0.4469	T	26.36	6.5480601306349	2.202	0.1594	1.611	3.01	0	0	0	PRDM9-C-type
5	rs9293076	23571959	G	0.4469	T	26.36	6.5480601306349	2.202	0.1594	1.611	3.01	0	0	0	PRDM9-C-type
5	rs9293077	23571960	A	0.4469	G	26.36	6.5480601306349	2.202	0.1594	1.611	3.01	0	0	0	PRDM9-C-type
5	rs9293078	23571966	C	0.4469	T	26.36	6.5480601306349	2.202	0.1594	1.611	3.01	0	0	0	PRDM9-C-type
5	rs10073905	23566494	C	0.1023	T	26.24	6.52157781225992	5.149	0.3389	2.65	10.01	0	0	0	PRDM9-L14
5	rs111372016	24293890	C	0.07077	T	26.16	6.50182733936346	4.974	0.3293	2.608	9.484	0	0	0	PRDM9-L14
5	rs111538887	24293944	A	0.07077	G	26.16	6.50182733936346	4.974	0.3293	2.608	9.484	0	0	0	PRDM9-L14
5	rs111667658	24285266	A	0.07077	C	26.16	6.50182733936346	4.974	0.3293	2.608	9.484	0	0	0	PRDM9-L14
5	rs1369685	24291111	G	0.07077	C	26.16	6.50182733936346	4.974	0.3293	2.608	9.484	0	0	0	PRDM9-L14
5	rs1435826	24288745	G	0.07077	A	26.16	6.50182733936346	4.974	0.3293	2.608	9.484	0	0	0	PRDM9-L14
5	rs1472176123	24285266	A	0.07077	C	26.16	6.50182733936346	4.974	0.3293	2.608	9.484	0	0	0	PRDM9-L14
5	rs1554006070	24285266	A	0.07077	C	26.16	6.50182733936346	4.974	0.3293	2.608	9.484	0	0	0	PRDM9-L14
5	rs1579596750	24285266	A	0.07077	C	26.16	6.50182733936346	4.974	0.3293	2.608	9.484	0	0	0	PRDM9-L14
5	rs16893273	24296109	A	0.07077	G	26.16	6.50182733936346	4.974	0.3293	2.608	9.484	0	0	0	PRDM9-L14
5	rs34686555	24296081	G	0.07077	T	26.16	6.50182733936346	4.974	0.3293	2.608	9.484	0	0	0	PRDM9-L14
5	rs78276665	23476929	A	0.1477	G	26.14	6.49784610712864	2.904	0.2048	1.943	4.338	0	0	0	PRDM9-C-type
5	rs80012863	23520215	T	0.2854	A	26.08	6.48492132492408	0.3913	0.1916	0.2688	0.5696	1	0	0	PRDM9-C-type
5	rs12153202	23533637	C	0.4054	T	26.02	6.47031304622708	0.2664	0.2781	0.1545	0.4595	0	0	0	PRDM9-C
5	rs7735108	23631671	C	0.4554	A	26.02	6.47185492174689	0.1866	0.3524	0.09354	0.3723	0	0	0	PRDM9-L14
5	rs7718359	23510212	T	0.2808	G	25.9	6.44502654166676	0.3874	0.1946	0.2645	0.5673	1	0	0	PRDM9-C-type
5	rs144896283	24227980	G	0.03846	A	25.83	6.42922363120525	5.927	0.3642	2.903	12.1	0	0	0	PRDM9-L14
5	rs1898127	24286459	T	0.07154	C	25.8	6.42159002966876	4.915	0.3289	2.58	9.364	0	0	0	PRDM9-L14
5	rs1184523424	23443694	T	0.06308	C	25.79	6.419531216049	3.269	0.2549	1.984	5.388	0	0	0	PRDM9-C
5	rs1231623622	23443694	T	0.06308	C	25.79	6.419531216049	3.269	0.2549	1.984	5.388	0	0	0	PRDM9-C
5	rs1313480653	23443694	T	0.06308	C	25.79	6.419531216049	3.269	0.2549	1.984	5.388	0	0	0	PRDM9-C
5	rs1327731763	23443694	T	0.06308	C	25.79	6.419531216049	3.269	0.2549	1.984	5.388	0	0	0	PRDM9-C
5	rs1336014842	23443694	T	0.06308	C	25.79	6.419531216049	3.269	0.2549	1.984	5.388	0	0	0	PRDM9-C
5	rs1484461374	23443694	T	0.06308	C	25.79	6.419531216049	3.269	0.2549	1.984	5.388	0	0	0	PRDM9-C
5	rs370482678	23443694	T	0.06308	C	25.79	6.419531216049	3.269	0.2549	1.984	5.388	0	0	0	PRDM9-C
5	rs4701375	23556433	G	0.4062	A	25.79	6.41896105122783	9.231	0.5436	3.181	26.79	0	0	0	PRDM9-A
5	rs78487405	23443694	T	0.06308	C	25.79	6.419531216049	3.269	0.2549	1.984	5.388	0	0	0	PRDM9-C
5	rs62342741	23516673	A	0.4046	G	25.77	6.41600820080168	0.2678	0.278	0.1553	0.4618	1	0	0	PRDM9-C
5	rs62342742	23516868	T	0.4046	C	25.77	6.41600820080168	0.2678	0.278	0.1553	0.4618	1	0	0	PRDM9-C
5	rs115988206	24045813	T	0.03077	C	25.74	6.40726823360604	6.524	0.3905	3.035	14.03	0	0	0	PRDM9-L14
5	rs11746007	23540849	C	0.4031	T	25.47	6.34746358140697	0.2697	0.2779	0.1564	0.4649	0	0	0	PRDM9-C
5	rs13177705	23578355	G	0.02846	A	25.41	6.33507610656192	0.1066	0.5089	0.03933	0.2891	0	0	0	PRDM9-A
5	rs35502065	23577626	C	0.02846	T	25.41	6.33507610656192	0.1066	0.5089	0.03933	0.2891	0	0	0	PRDM9-A
5	rs35829927	23578712	A	0.02846	G	25.41	6.33507610656192	0.1066	0.5089	0.03933	0.2891	0	0	0	PRDM9-A
5	rs4591707	23782590	T	0.2031	C	25.38	6.32790214206428	5.713	0.3768	2.73	11.96	0	0	0	PRDM9-L14
5	rs2973612	23569944	C	0.02923	G	25.29	6.30680085484628	10.66	0.594	3.327	34.14	0	0	0	PRDM9-C-type
5	rs13190340	23562098	G	0.4108	T	25.24	6.29499204066666	0.281	0.2701	0.1655	0.477	0	0	0	PRDM9-C
5	rs12153202	23533637	C	0.4054	T	25.23	6.2933675491267	0.2588	0.3005	0.1436	0.4663	0	0	0	PRDM9-B
5	rs111701110	23595733	C	0.03154	T	25.18	6.28141527997256	15.58	0.6905	4.025	60.3	0	0	0	PRDM9-C-type
5	rs12109410	23589779	T	0.03154	G	25.18	6.28141527997256	15.58	0.6905	4.025	60.3	0	0	0	PRDM9-C-type
5	rs12110281	23589772	T	0.03154	C	25.18	6.28141527997256	15.58	0.6905	4.025	60.3	0	0	0	PRDM9-C-type
5	rs1366826928	23589779	T	0.03154	G	25.18	6.28141527997256	15.58	0.6905	4.025	60.3	0	0	0	PRDM9-C-type
5	rs1561091789	23778167	G	0.2046	A	25.18	6.28257916327762	5.673	0.3768	2.711	11.87	0	0	0	PRDM9-L14
5	rs6882375	23781738	A	0.2038	G	25.18	6.28257916327762	5.673	0.3768	2.711	11.87	0	0	0	PRDM9-L14
5	rs73055342	23587259	C	0.03154	T	25.18	6.28141527997256	15.58	0.6905	4.025	60.3	0	0	0	PRDM9-C-type
5	rs73055346	23588656	G	0.03154	A	25.18	6.28141527997256	15.58	0.6905	4.025	60.3	0	0	0	PRDM9-C-type
5	rs73055358	23593546	A	0.03154	G	25.18	6.28141527997256	15.58	0.6905	4.025	60.3	0	0	0	PRDM9-C-type
5	rs73064767	23778167	G	0.2046	A	25.18	6.28257916327762	5.673	0.3768	2.711	11.87	0	0	0	PRDM9-L14
5	rs2934790	23484163	T	0.2438	G	25.15	6.27629810600873	2.63	0.2033	1.766	3.918	0	0	0	PRDM9-C
5	rs62342741	23516673	A	0.4046	G	25.1	6.26328486639439	0.2596	0.3004	0.1441	0.4678	1	0	0	PRDM9-B
5	rs62342742	23516868	T	0.4046	C	25.1	6.26328486639439	0.2596	0.3004	0.1441	0.4678	1	0	0	PRDM9-B
5	rs1008386040	23527898	A	0.2846	G	25.05	6.25235518067175	0.3981	0.1916	0.2735	0.5796	1	0	1	PRDM9-C-type
5	rs3805547	23527898	A	0.2846	G	25.05	6.25235518067175	0.3981	0.1916	0.2735	0.5796	1	0	1	PRDM9-C-type
5	rs59811976	24356084	T	0.05692	G	24.96	6.23202827861838	5.028	0.3424	2.57	9.837	0	0	0	PRDM9-L14
5	rs76117882	17174669	G	0.02308	T	24.95	6.22936887222219	7.787	0.4524	3.208	18.9	0	0	0	PRDM9-B
5	rs6866102	23537788	A	0.2862	G	24.91	6.22199353857649	0.3991	0.1914	0.2743	0.5808	0	0	0	PRDM9-C-type
5	rs77905190	23469438	T	0.02462	C	24.89	6.21666823711258	NA	NA	NA	NA	0	0	0	PRDM9-C-type
5	rs10051712	23560257	T	0.05692	C	24.79	6.19531548509306	0.2465	0.2919	0.1391	0.4368	0	0	0	PRDM9-C-type
5	rs955300	23501162	G	0.4085	A	24.67	6.16768273007774	0.2674	0.2954	0.1499	0.4772	0	0	0	PRDM9-B
5	rs13188032	23667972	A	0.4231	G	24.63	6.1589535345907	0.1948	0.3518	0.09777	0.3882	0	0	0	PRDM9-L14
5	rs1826668	23504278	G	0.2831	A	24.63	6.15826522102526	0.4014	0.1916	0.2757	0.5843	0	0	0	PRDM9-C-type
5	rs7735108	23631671	C	0.4554	A	24.63	6.15739076038944	2.557	0.1958	1.742	3.753	0	0	0	PRDM9-C
5	rs16892577	23581805	A	0.04615	G	24.61	6.15428198203334	0.179	0.3747	0.0859	0.3731	0	0	0	PRDM9-A
5	rs7734084	23503244	G	0.2823	T	24.59	6.14831368455757	0.4017	0.1916	0.2759	0.5848	0	0	0	PRDM9-C-type
5	rs12187651	23556552	T	0.2792	A	24.58	6.14636261804141	6.519	0.4318	2.796	15.2	0	0	0	PRDM9-A
5	rs1263539570	23556552	T	0.2792	A	24.58	6.14636261804141	6.519	0.4318	2.796	15.2	0	0	0	PRDM9-A
5	rs2934791	23483751	C	0.2446	T	24.58	6.14611934987546	2.596	0.2027	1.745	3.863	0	0	0	PRDM9-C
5	rs6876054	24330359	A	0.08538	G	24.55	6.14014147951901	4.632	0.3279	2.436	8.809	0	0	0	PRDM9-L14
5	rs1453038330	23788942	C	0.2046	T	24.54	6.13828641242856	5.567	0.3767	2.661	11.65	0	0	0	PRDM9-L14
5	rs6452159	23797480	T	0.2046	A	24.54	6.13828641242856	5.567	0.3767	2.661	11.65	0	0	0	PRDM9-L14
5	rs73064771	23785330	C	0.2046	T	24.54	6.13828641242856	5.567	0.3767	2.661	11.65	0	0	0	PRDM9-L14
5	rs73064774	23788942	C	0.2046	T	24.54	6.13828641242856	5.567	0.3767	2.661	11.65	0	0	0	PRDM9-L14
5	rs7722028	23794982	C	0.2046	T	24.54	6.13828641242856	5.567	0.3767	2.661	11.65	0	0	0	PRDM9-L14
5	rs1028284388	23572834	A	0.1592	T	24.52	6.13347637446716	4.869	0.3393	2.504	9.469	0	0	0	PRDM9-L14
5	rs199558164	24226207	G	0.04154	T	24.52	6.1323557660969	5.655	0.363	2.777	11.52	0	0	0	PRDM9-L14
5	rs41502455	23572834	A	0.1592	T	24.52	6.13347637446716	4.869	0.3393	2.504	9.469	0	0	0	PRDM9-L14
5	rs4428376	24226207	G	0.04154	T	24.52	6.1323557660969	5.655	0.363	2.777	11.52	0	0	0	PRDM9-L14
5	rs79580111	24237923	G	0.03923	A	24.52	6.1323557660969	5.655	0.363	2.777	11.52	0	0	0	PRDM9-L14
5	rs10060261	23581969	C	0.2231	G	24.49	6.12714475529519	0.3406	0.2268	0.2184	0.5312	0	0	0	PRDM9-A
5	rs115194507	23479318	G	0.04308	T	24.45	6.11662251025166	0.2091	0.3371	0.108	0.4048	0	0	0	PRDM9-A
5	rs6895217	23563452	G	0.4069	T	24.42	6.11081038795293	0.2865	0.2696	0.1689	0.4861	0	0	0	PRDM9-C
5	rs10062301	23556423	T	0.05615	A	24.34	6.09194412590123	0.2493	0.2919	0.1407	0.4418	0	0	0	PRDM9-C-type
5	rs114023367	24116500	A	0.04923	G	24.13	6.04556451367152	6.116	0.3876	2.862	13.07	0	0	0	PRDM9-L14
5	rs114092678	24136644	T	0.03154	G	24.13	6.04556451367152	6.116	0.3876	2.862	13.07	0	0	0	PRDM9-L14
5	rs115042823	24101497	A	0.03154	G	24.13	6.04556451367152	6.116	0.3876	2.862	13.07	0	0	0	PRDM9-L14
5	rs115156148	24164073	T	0.03154	C	24.13	6.04556451367152	6.116	0.3876	2.862	13.07	0	0	0	PRDM9-L14
5	rs116500615	24120377	C	0.03154	T	24.13	6.04556451367152	6.116	0.3876	2.862	13.07	0	0	0	PRDM9-L14
5	rs144964966	24114163	G	0.03154	T	24.13	6.04556451367152	6.116	0.3876	2.862	13.07	0	0	0	PRDM9-L14
5	rs146447814	24153939	T	0.03154	C	24.13	6.04556451367152	6.116	0.3876	2.862	13.07	0	0	0	PRDM9-L14
5	rs149255086	24171091	T	0.03154	A	24.13	6.04556451367152	6.116	0.3876	2.862	13.07	0	0	0	PRDM9-L14
5	rs16893095	24087007	C	0.03154	G	24.13	6.04556451367152	6.116	0.3876	2.862	13.07	0	0	0	PRDM9-L14
5	rs16893110	24092809	A	0.03154	C	24.13	6.04556451367152	6.116	0.3876	2.862	13.07	0	0	0	PRDM9-L14
5	rs16893152	24136389	A	0.03154	G	24.13	6.04556451367152	6.116	0.3876	2.862	13.07	0	0	0	PRDM9-L14
5	rs16893160	24138422	C	0.03154	T	24.13	6.04556451367152	6.116	0.3876	2.862	13.07	0	0	0	PRDM9-L14
5	rs16893168	24145008	T	0.03154	A	24.13	6.04556451367152	6.116	0.3876	2.862	13.07	0	0	0	PRDM9-L14
5	rs74494027	24119610	G	0.03154	C	24.13	6.04556451367152	6.116	0.3876	2.862	13.07	0	0	0	PRDM9-L14
5	rs74592965	24154336	T	0.03154	A	24.13	6.04556451367152	6.116	0.3876	2.862	13.07	0	0	0	PRDM9-L14
5	rs76662434	24147334	C	0.03154	A	24.13	6.04556451367152	6.116	0.3876	2.862	13.07	0	0	0	PRDM9-L14
5	rs76770761	24110621	T	0.03154	C	24.13	6.04556451367152	6.116	0.3876	2.862	13.07	0	0	0	PRDM9-L14
5	rs768500	24102125	C	0.03154	T	24.13	6.04556451367152	6.116	0.3876	2.862	13.07	0	0	0	PRDM9-L14
5	rs77353107	24117704	G	0.03154	A	24.13	6.04556451367152	6.116	0.3876	2.862	13.07	0	0	0	PRDM9-L14
5	rs77452468	24117556	C	0.03154	T	24.13	6.04556451367152	6.116	0.3876	2.862	13.07	0	0	0	PRDM9-L14
5	rs78129068	24123120	A	0.03154	G	24.13	6.04556451367152	6.116	0.3876	2.862	13.07	0	0	0	PRDM9-L14
5	rs78144107	24127140	G	0.03154	T	24.13	6.04556451367152	6.116	0.3876	2.862	13.07	0	0	0	PRDM9-L14
5	rs78273436	24154885	T	0.03231	A	24.13	6.04556451367152	6.116	0.3876	2.862	13.07	0	0	0	PRDM9-L14
5	rs79375717	24098680	T	0.03154	C	24.13	6.04556451367152	6.116	0.3876	2.862	13.07	0	0	0	PRDM9-L14
5	rs79589779	24116388	T	0.03154	C	24.13	6.04556451367152	6.116	0.3876	2.862	13.07	0	0	0	PRDM9-L14
5	rs79650916	24092929	T	0.03154	C	24.13	6.04556451367152	6.116	0.3876	2.862	13.07	0	0	0	PRDM9-L14
5	rs10074436	24296778	A	0.09538	G	24.11	6.0403386297265	4.652	0.3298	2.437	8.878	0	0	0	PRDM9-L14
5	rs114711379	23548370	C	0.02462	T	24.1	6.03886378261277	NA	NA	NA	NA	0	0	0	PRDM9-C-type
5	rs115799828	23530723	T	0.02462	A	24.1	6.03886378261277	NA	NA	NA	NA	0	0	0	PRDM9-C-type
5	rs35970843	23648254	G	0.4569	A	24.05	6.0266412001136	2.529	0.1959	1.723	3.713	0	0	0	PRDM9-C
5	rs8180417	23644386	C	0.4569	A	24.05	6.0266412001136	2.529	0.1959	1.723	3.713	0	0	0	PRDM9-C
5	rs73742831	23707263	G	0.3585	A	24.02	6.02108942282443	4.961	0.3479	2.508	9.81	0	0	0	PRDM9-L14
5	rs141259293	27449425	T	0.03154	C	24	6.01619335802158	0	NA	NA	NA	0	0	0	PRDM9-A
5	rs141386528	28571039	C	0.02538	T	24	6.01619335802158	0	NA	NA	NA	0	0	0	PRDM9-A
5	rs4128323	28490678	T	0.02615	C	24	6.01619335802158	0	NA	NA	NA	0	0	0	PRDM9-A
5	rs59996118	24610059	A	0.05154	G	23.99	6.01295971302073	4.931	0.3426	2.52	9.65	0	0	0	PRDM9-L14
5	rs955300	23501162	G	0.4085	A	23.96	6.00788851221305	9.499	0.5318	3.35	26.94	0	0	0	PRDM9-A
5	rs4591711	23580878	T	0.2246	C	23.9	5.99396204500268	0.3445	0.2269	0.2209	0.5374	0	0	0	PRDM9-A
5	rs142054858	24573644	C	0.05923	T	23.76	5.96257350205938	5.787	0.376	2.769	12.09	0	0	0	PRDM9-L14
5	rs310901	23178560	C	0.08769	T	23.72	5.95311480916229	5.39	0.3623	2.65	10.96	0	0	0	PRDM9-L14
5	rs10077095	23507246	A	0.05462	G	23.69	5.9457700901366	0.2468	0.2979	0.1376	0.4424	0	0	0	PRDM9-C-type
5	rs10805751	23495211	A	0.2769	G	23.68	5.94423953531227	0.4027	0.1949	0.2749	0.5901	0	0	0	PRDM9-C-type
5	rs1494600	23547933	C	0.3008	G	23.64	5.93404701968613	4.831	0.3475	2.445	9.547	0	0	0	PRDM9-A
5	rs6888590	23531926	A	0.1015	T	23.62	5.93107238831793	0.3387	0.2358	0.2133	0.5376	0	0	0	PRDM9-C-type
5	rs73741964	23241111	A	0.1031	C	23.58	5.92081875395237	4.88	0.3408	2.502	9.516	0	0	0	PRDM9-L14
5	rs905364080	23241111	A	0.1031	C	23.58	5.92081875395237	4.88	0.3408	2.502	9.516	0	0	0	PRDM9-L14
5	rs112502501	24317960	G	0.07538	C	23.57	5.91973437266015	4.488	0.325	2.374	8.486	0	0	0	PRDM9-L14
5	rs116468276	24199169	C	0.03231	A	23.55	5.91506642506328	5.94	0.3851	2.793	12.63	0	0	0	PRDM9-L14
5	rs1297156430	24199169	C	0.03231	A	23.55	5.91506642506328	5.94	0.3851	2.793	12.63	0	0	0	PRDM9-L14
5	rs79879368	24206354	C	0.03231	T	23.55	5.91506642506328	5.94	0.3851	2.793	12.63	0	0	0	PRDM9-L14
5	rs74704029	17888790	G	0.02615	A	23.54	5.91221858219046	9.025	0.5405	3.129	26.03	0	0	0	PRDM9-L14
5	rs78748320	17888961	T	0.02692	G	23.54	5.91221858219046	9.025	0.5405	3.129	26.03	0	0	0	PRDM9-L14
5	rs113955786	23497163	C	0.04154	A	23.52	5.90868484030278	0.1638	0.4106	0.07323	0.3662	0	0	0	PRDM9-A-type
5	rs61348606	23721113	G	0.2031	A	23.46	5.89414932561486	5.774	0.3944	2.666	12.51	0	0	0	PRDM9-L14
5	rs1521012	23622395	T	0.4408	C	23.44	5.89042145309561	2.106	0.1559	1.551	2.858	0	0	0	PRDM9-C-type
5	rs4701380	23702524	T	0.3746	A	23.38	5.87516985058614	4.864	0.3481	2.458	9.623	0	0	0	PRDM9-L14
5	rs114457252	23562266	T	0.05538	G	23.34	5.86614187479667	0.2556	0.2924	0.1441	0.4535	0	0	0	PRDM9-C-type
5	rs2204022	23625630	T	0.3746	A	23.29	5.85667287000795	0.2027	0.352	0.1017	0.4042	0	0	0	PRDM9-L14
5	rs72742122	12316883	C	0.04385	T	23.26	5.84832376915295	8.228	0.5	3.088	21.92	0	0	0	PRDM9-L14
5	rs310895	23189633	T	0.08923	A	23.23	5.84345084866822	5.275	0.3609	2.6	10.7	0	0	0	PRDM9-L14
5	rs113566109	24306852	A	0.05462	C	23.18	5.83032556594119	4.801	0.34	2.466	9.349	0	0	0	PRDM9-L14
5	rs73061188	24302208	T	0.05462	C	23.18	5.83032556594119	4.801	0.34	2.466	9.349	0	0	0	PRDM9-L14
5	rs73063240	24316159	T	0.05462	C	23.18	5.83032556594119	4.801	0.34	2.466	9.349	0	0	0	PRDM9-L14
5	rs10067812	17841801	A	0.03769	G	23.17	5.82856609905699	7.238	0.4726	2.866	18.28	0	0	0	PRDM9-L14
5	rs13169725	23558812	G	0.4115	A	23.15	5.82333006733185	0.2966	0.2676	0.1755	0.5011	0	0	0	PRDM9-C
5	rs79054733	23294618	A	0.08692	G	23.15	5.82419836715172	5.175	0.3514	2.599	10.3	0	0	0	PRDM9-L14
5	rs10062526	23758851	A	0.2338	G	23.1	5.81417464038704	5.704	0.3945	2.632	12.36	0	0	0	PRDM9-L14
5	rs16892890	23747239	G	0.2338	A	23.1	5.81417464038704	5.704	0.3945	2.632	12.36	0	0	0	PRDM9-L14
5	rs6452152	23748895	A	0.2338	G	23.1	5.81417464038704	5.704	0.3945	2.632	12.36	0	0	0	PRDM9-L14
5	rs6889880	23756158	C	0.2338	T	23.1	5.81417464038704	5.704	0.3945	2.632	12.36	0	0	0	PRDM9-L14
5	rs7729146	23748229	A	0.2338	C	23.1	5.81417464038704	5.704	0.3945	2.632	12.36	0	0	0	PRDM9-L14
5	rs1252929915	4664591	T	0.09769	C	23.06	5.80299527197695	0.08007	0.6472	0.02252	0.2847	0	0	0	PRDM9-A-type
5	rs2162995	4664591	T	0.09769	C	23.06	5.80299527197695	0.08007	0.6472	0.02252	0.2847	0	0	0	PRDM9-A-type
5	rs2217306	23257417	A	0.1085	G	23.05	5.80271944187438	4.637	0.335	2.405	8.941	0	0	0	PRDM9-L14
5	rs549862099	23257417	A	0.1085	G	23.05	5.80271944187438	4.637	0.335	2.405	8.941	0	0	0	PRDM9-L14
5	rs10069665	23722075	T	0.2262	G	23.04	5.79969681701841	5.695	0.3941	2.631	12.33	0	0	0	PRDM9-L14
5	rs6871077	23722134	A	0.2262	G	23.04	5.79969681701841	5.695	0.3941	2.631	12.33	0	0	0	PRDM9-L14
5	rs73070066	23570088	G	0.4508	T	23.01	5.79317412396815	2.087	0.1585	1.53	2.847	0	0	0	PRDM9-C-type
5	rs140766616	38044079	A	0.02615	G	23	5.79048498545737	NA	NA	NA	NA	0	0	0	PRDM9-B
5	rs149538068	11754051	C	0.02231	T	23	5.79048498545737	NA	NA	NA	NA	0	0	0	PRDM9-B
5	rs150863853	11763898	A	0.02154	C	23	5.79048498545737	NA	NA	NA	NA	0	0	0	PRDM9-B
5	rs79769133	38058031	T	0.02231	C	23	5.79048498545737	NA	NA	NA	NA	0	0	0	PRDM9-B
5	rs139754603	23510962	G	0.02385	A	22.94	5.77754366332075	NA	NA	NA	NA	1	0	0	PRDM9-C-type
5	rs1494593	23574747	C	0.1623	T	22.89	5.76548271648731	4.628	0.3389	2.382	8.991	0	0	0	PRDM9-L14
5	rs1002250029	23235662	C	0.1046	A	22.88	5.76321090059071	4.779	0.3407	2.451	9.319	0	0	0	PRDM9-L14
5	rs1554030707	23235663	C	0.1015	A	22.88	5.76321090059071	4.779	0.3407	2.451	9.319	0	0	0	PRDM9-L14
5	rs373427293	23235662	C	0.1046	A	22.88	5.76321090059071	4.779	0.3407	2.451	9.319	0	0	0	PRDM9-L14
5	rs373427293	23235663	C	0.1015	A	22.88	5.76321090059071	4.779	0.3407	2.451	9.319	0	0	0	PRDM9-L14
5	rs73068702	23850448	C	0.09308	T	22.88	5.76346273851131	4.586	0.3349	2.379	8.842	0	0	0	PRDM9-L14
5	rs73741957	23235613	T	0.1015	C	22.88	5.76321090059071	4.779	0.3407	2.451	9.319	0	0	0	PRDM9-L14
5	rs73741958	23235662	C	0.1046	A	22.88	5.76321090059071	4.779	0.3407	2.451	9.319	0	0	0	PRDM9-L14
5	rs73741959	23235663	C	0.1015	A	22.88	5.76321090059071	4.779	0.3407	2.451	9.319	0	0	0	PRDM9-L14
5	rs73741960	23235928	T	0.1023	C	22.88	5.76321090059071	4.779	0.3407	2.451	9.319	0	0	0	PRDM9-L14
5	rs902219400	23850448	C	0.09308	T	22.88	5.76346273851131	4.586	0.3349	2.379	8.842	0	0	0	PRDM9-L14
5	rs386686315	23722375	C	0.2323	T	22.86	5.7594507517174	5.661	0.3941	2.614	12.26	0	0	0	PRDM9-L14
5	rs386686315	23722376	G	0.2262	A	22.86	5.7594507517174	5.661	0.3941	2.614	12.26	0	0	0	PRDM9-L14
5	rs386686316	23722375	C	0.2323	T	22.86	5.7594507517174	5.661	0.3941	2.614	12.26	0	0	0	PRDM9-L14
5	rs386686316	23722376	G	0.2262	A	22.86	5.7594507517174	5.661	0.3941	2.614	12.26	0	0	0	PRDM9-L14
5	rs7732590	23722376	G	0.2262	A	22.86	5.7594507517174	5.661	0.3941	2.614	12.26	0	0	0	PRDM9-L14
5	rs7736601	23722375	C	0.2323	T	22.86	5.7594507517174	5.661	0.3941	2.614	12.26	0	0	0	PRDM9-L14
5	rs2973621	23473388	A	0.04462	C	22.82	5.74909230029914	0.2243	0.3317	0.1171	0.4297	0	0	0	PRDM9-A
5	rs1184523424	23443694	T	0.06308	C	22.79	5.74304184743907	2.703	0.2477	1.663	4.392	0	0	0	PRDM9-C-type
5	rs1231623622	23443694	T	0.06308	C	22.79	5.74304184743907	2.703	0.2477	1.663	4.392	0	0	0	PRDM9-C-type
5	rs1313480653	23443694	T	0.06308	C	22.79	5.74304184743907	2.703	0.2477	1.663	4.392	0	0	0	PRDM9-C-type
5	rs1327731763	23443694	T	0.06308	C	22.79	5.74304184743907	2.703	0.2477	1.663	4.392	0	0	0	PRDM9-C-type
5	rs1336014842	23443694	T	0.06308	C	22.79	5.74304184743907	2.703	0.2477	1.663	4.392	0	0	0	PRDM9-C-type
5	rs1484461374	23443694	T	0.06308	C	22.79	5.74304184743907	2.703	0.2477	1.663	4.392	0	0	0	PRDM9-C-type
5	rs370482678	23443694	T	0.06308	C	22.79	5.74304184743907	2.703	0.2477	1.663	4.392	0	0	0	PRDM9-C-type
5	rs78487405	23443694	T	0.06308	C	22.79	5.74304184743907	2.703	0.2477	1.663	4.392	0	0	0	PRDM9-C-type
5	rs1346512	24462999	A	0.04692	G	22.78	5.74160219590449	5.422	0.3672	2.64	11.14	0	0	0	PRDM9-L14
5	rs4702894	4661242	G	0.1	C	22.78	5.74088415581493	0.1061	0.5599	0.0354	0.3178	0	0	0	PRDM9-A-type
5	rs62343899	4659779	A	0.1	G	22.78	5.74088415581493	0.1061	0.5599	0.0354	0.3178	0	0	0	PRDM9-A-type
5	rs113879394	23904408	T	0.02538	C	22.76	5.73707453066817	5.479	0.3886	2.558	11.74	0	0	0	PRDM9-C
5	rs72752027	24588073	C	0.06692	T	22.76	5.73683753503778	5.175	0.3578	2.566	10.44	0	0	0	PRDM9-L14
5	rs1309918965	23691736	T	0.3769	C	22.7	5.72193266911134	4.758	0.3477	2.407	9.406	0	0	0	PRDM9-L14
5	rs28787728	23691736	T	0.3769	C	22.7	5.72193266911134	4.758	0.3477	2.407	9.406	0	0	0	PRDM9-L14
5	rs6452156	23760441	A	0.2338	G	22.69	5.71964930695399	5.626	0.3942	2.598	12.18	0	0	0	PRDM9-L14
5	rs7711422	23765288	C	0.2338	T	22.69	5.71964930695399	5.626	0.3942	2.598	12.18	0	0	0	PRDM9-L14
5	rs7724846	23765409	C	0.2338	G	22.69	5.71964930695399	5.626	0.3942	2.598	12.18	0	0	0	PRDM9-L14
5	rs13169725	23558812	G	0.4115	A	22.67	5.71579493229821	0.2962	0.2861	0.169	0.5188	0	0	0	PRDM9-B
5	rs13190340	23562098	G	0.4108	T	22.55	5.68782264356022	0.2971	0.286	0.1696	0.5203	0	0	0	PRDM9-B
5	rs7709846	23857444	T	0.09385	C	22.53	5.6848696828164	4.524	0.3345	2.349	8.716	0	0	0	PRDM9-L14
5	rs10062893	23746182	G	0.2346	T	22.51	5.68026950566977	5.592	0.3943	2.582	12.11	0	0	0	PRDM9-L14
5	rs28460202	23729487	G	0.2346	C	22.51	5.68026950566977	5.592	0.3943	2.582	12.11	0	0	0	PRDM9-L14
5	rs28474980	23729490	C	0.2346	T	22.51	5.68026950566977	5.592	0.3943	2.582	12.11	0	0	0	PRDM9-L14
5	rs73742892	23732059	A	0.2346	G	22.51	5.68026950566977	5.592	0.3943	2.582	12.11	0	0	0	PRDM9-L14
5	rs9293100	23739689	A	0.2346	G	22.51	5.68026950566977	5.592	0.3943	2.582	12.11	0	0	0	PRDM9-L14
5	rs7713507	4647323	T	0.1538	C	22.48	5.67243673981272	0.1885	0.3844	0.08872	0.4003	0	0	0	PRDM9-A-type
5	rs114837143	17927700	A	0.02538	G	22.44	5.66354026615147	8.519	0.5311	3.008	24.13	0	0	0	PRDM9-L14
5	rs1389852	23482617	T	0.2254	G	22.43	5.6607473659673	2.661	0.2188	1.733	4.087	0	0	0	PRDM9-C
5	rs146170478	17516083	C	0.02077	G	22.35	5.64416550411506	0.05908	0.7575	0.01339	0.2607	0	0	0	PRDM9-A
5	rs10071218	23823360	C	0.2338	G	22.28	5.62708799702989	5.354	0.3879	2.503	11.45	0	0	0	PRDM9-L14
5	rs76365159	5932501	G	0.04615	C	22.28	5.62819354149258	0.0991	0.5863	0.03141	0.3127	0	0	0	PRDM9-A-type
5	rs11746007	23540849	C	0.4031	T	22.25	5.62178385025012	0.2984	0.2904	0.1689	0.5271	0	0	0	PRDM9-B
5	rs1173100801	23545647	C	0.3354	T	22.23	5.61618463401957	17.18	0.7759	3.755	78.61	0	0	0	PRDM9-A
5	rs11749902	23545647	C	0.3354	T	22.23	5.61618463401957	17.18	0.7759	3.755	78.61	0	0	0	PRDM9-A
5	rs75553479	23624978	C	0.04077	G	22.21	5.61154354729973	0.1792	0.4079	0.08059	0.3987	0	0	0	PRDM9-A
5	rs75936914	23605841	A	0.04385	G	22.19	5.60730304674033	0.1411	0.4736	0.05577	0.357	0	0	0	PRDM9-A-type
5	rs1017914188	23511322	A	0.02308	T	22.16	5.60153915039178	NA	NA	NA	NA	1	0	0	PRDM9-C-type
5	rs199586987	23511322	A	0.02308	T	22.16	5.60153915039178	NA	NA	NA	NA	1	0	0	PRDM9-C-type
5	rs76625593	23511322	A	0.02308	T	22.16	5.60153915039178	NA	NA	NA	NA	1	0	0	PRDM9-C-type
5	rs73741956	23235370	C	0.1031	G	22.11	5.58821199545613	4.63	0.3391	2.382	9	0	0	0	PRDM9-L14
5	rs28506914	23772705	G	0.2362	C	22.1	5.58770749067695	5.517	0.394	2.549	11.94	0	0	0	PRDM9-L14
5	rs1429564545	23575352	G	0.4562	A	22.04	5.57300104124346	2.057	0.1585	1.508	2.807	0	0	0	PRDM9-C-type
5	rs9647543	23575352	G	0.4562	A	22.04	5.57300104124346	2.057	0.1585	1.508	2.807	0	0	0	PRDM9-C-type
5	rs310899	23202861	T	0.09077	C	21.97	5.55736347421777	5.031	0.3594	2.487	10.17	0	0	0	PRDM9-L14
5	rs17310973	23283326	A	0.1438	G	21.96	5.55548679366596	4.377	0.3293	2.295	8.346	0	0	0	PRDM9-L14
5	rs10068872	23724289	A	0.2285	T	21.93	5.54882784248746	5.483	0.3941	2.533	11.87	0	0	0	PRDM9-L14
5	rs10069332	23733988	T	0.2354	C	21.93	5.54882784248746	5.483	0.3941	2.533	11.87	0	0	0	PRDM9-L14
5	rs10473664	23730916	T	0.2362	C	21.93	5.54882784248746	5.483	0.3941	2.533	11.87	0	0	0	PRDM9-L14
5	rs11957070	23735108	T	0.2354	C	21.93	5.54882784248746	5.483	0.3941	2.533	11.87	0	0	0	PRDM9-L14
5	rs12654810	23724979	T	0.2346	C	21.93	5.54882784248746	5.483	0.3941	2.533	11.87	0	0	0	PRDM9-L14
5	rs12656777	23739007	T	0.2354	C	21.93	5.54882784248746	5.483	0.3941	2.533	11.87	0	0	0	PRDM9-L14
5	rs12657627	23726774	C	0.2338	A	21.93	5.54882784248746	5.483	0.3941	2.533	11.87	0	0	0	PRDM9-L14
5	rs13355986	23723699	G	0.2285	C	21.93	5.54882784248746	5.483	0.3941	2.533	11.87	0	0	0	PRDM9-L14
5	rs150407584	23734461	T	0.2354	C	21.93	5.54882784248746	5.483	0.3941	2.533	11.87	0	0	0	PRDM9-L14
5	rs1521001	23726259	A	0.2346	T	21.93	5.54882784248746	5.483	0.3941	2.533	11.87	0	0	0	PRDM9-L14
5	rs4367264	23726454	T	0.2346	C	21.93	5.54882784248746	5.483	0.3941	2.533	11.87	0	0	0	PRDM9-L14
5	rs6452146	23722849	G	0.2292	A	21.93	5.54882784248746	5.483	0.3941	2.533	11.87	0	0	0	PRDM9-L14
5	rs6452150	23726017	A	0.2285	C	21.93	5.54882784248746	5.483	0.3941	2.533	11.87	0	0	0	PRDM9-L14
5	rs6876543	23722994	A	0.2354	G	21.93	5.54882784248746	5.483	0.3941	2.533	11.87	0	0	0	PRDM9-L14
5	rs6898534	23722972	T	0.2292	A	21.93	5.54882784248746	5.483	0.3941	2.533	11.87	0	0	0	PRDM9-L14
5	rs901191736	23733988	T	0.2354	C	21.93	5.54882784248746	5.483	0.3941	2.533	11.87	0	0	0	PRDM9-L14
5	rs9283775	23732344	T	0.2354	C	21.93	5.54882784248746	5.483	0.3941	2.533	11.87	0	0	0	PRDM9-L14
5	rs11738746	23673667	G	0.4092	A	21.91	5.54393777554505	0.207	0.3584	0.1025	0.4179	0	0	0	PRDM9-L14
5	rs12187224	23676284	G	0.4092	A	21.91	5.54393777554505	0.207	0.3584	0.1025	0.4179	0	0	0	PRDM9-L14
5	rs1279251251	23673667	G	0.4092	A	21.91	5.54393777554505	0.207	0.3584	0.1025	0.4179	0	0	0	PRDM9-L14
5	rs13168124	23674902	C	0.4092	T	21.91	5.54393777554505	0.207	0.3584	0.1025	0.4179	0	0	0	PRDM9-L14
5	rs146238055	12362160	C	0.03538	G	21.91	5.54348214219474	6.664	0.4567	2.723	16.31	0	0	0	PRDM9-L14
5	rs1554010251	23674902	C	0.4092	T	21.91	5.54393777554505	0.207	0.3584	0.1025	0.4179	0	0	0	PRDM9-L14
5	rs1554010255	23674902	C	0.4092	T	21.91	5.54393777554505	0.207	0.3584	0.1025	0.4179	0	0	0	PRDM9-L14
5	rs71583180	23674902	C	0.4092	T	21.91	5.54393777554505	0.207	0.3584	0.1025	0.4179	0	0	0	PRDM9-L14
5	rs72742173	12369699	A	0.03538	T	21.91	5.54348214219474	6.664	0.4567	2.723	16.31	0	0	0	PRDM9-L14
5	rs4701375	23556433	G	0.4062	A	21.87	5.53461714855158	0.3064	0.2674	0.1814	0.5176	0	0	0	PRDM9-C
5	rs79609568	23597508	A	0.02923	G	21.87	5.53595779456119	8.131	0.5335	2.858	23.13	0	0	0	PRDM9-C-type
5	rs6875698	23728399	A	0.2308	G	21.76	5.5103227083363	5.45	0.3941	2.517	11.8	0	0	0	PRDM9-L14
5	rs6876430	23728181	T	0.2331	C	21.76	5.5103227083363	5.45	0.3941	2.517	11.8	0	0	0	PRDM9-L14
5	rs6877264	23728640	G	0.2362	C	21.76	5.5103227083363	5.45	0.3941	2.517	11.8	0	0	0	PRDM9-L14
5	rs6878153	27809580	A	0.2938	T	21.73	5.5036239459876	0.4309	0.1842	0.3003	0.6182	0	0	0	PRDM9-C-type
5	rs6895217	23563452	G	0.4069	T	21.68	5.49160496686695	0.3029	0.286	0.1729	0.5305	0	0	0	PRDM9-B
5	rs35729984	23585073	A	0.02923	C	21.66	5.48744900709579	0.139	0.4745	0.05483	0.3522	0	0	0	PRDM9-A
5	rs13161955	23054748	A	0.1415	G	21.63	5.48082853617834	9.561	0.5484	3.264	28.01	0	0	0	PRDM9-L14
5	rs10036597	23603954	A	0.45	G	21.6	5.47417804784334	4.58	0.3427	2.34	8.966	0	0	0	PRDM9-L14
5	rs13168362	31319882	G	0.02769	A	21.53	5.45842075605342	13.28	0.7356	3.14	56.13	0	0	0	PRDM9-B
5	rs6867048	23769064	C	0.2377	G	21.53	5.45829597671571	5.409	0.3938	2.5	11.7	0	0	0	PRDM9-L14
5	rs1173100801	23545647	C	0.3354	T	21.47	5.44502654166676	0.3321	0.2498	0.2036	0.5418	0	0	0	PRDM9-C-type
5	rs11749902	23545647	C	0.3354	T	21.47	5.44502654166676	0.3321	0.2498	0.2036	0.5418	0	0	0	PRDM9-C-type
5	rs78276665	23476929	A	0.1477	G	21.45	5.43985416015095	4.308	0.3326	2.245	8.268	0	0	0	PRDM9-L14
5	rs11411837	23941968	T	0.02154	A	21.44	5.43735032778808	0.1479	0.4653	0.05941	0.3681	0	0	0	PRDM9-A-type
5	rs1554022289	23941968	T	0.02154	A	21.44	5.43735032778808	0.1479	0.4653	0.05941	0.3681	0	0	0	PRDM9-A-type
5	rs200531787	23941968	T	0.02154	A	21.44	5.43735032778808	0.1479	0.4653	0.05941	0.3681	0	0	0	PRDM9-A-type
5	rs6862900	23732866	A	0.2469	G	21.43	5.43438827509794	5.384	0.3943	2.486	11.66	0	0	0	PRDM9-L14
5	rs6885076	23733061	C	0.2469	A	21.43	5.43438827509794	5.384	0.3943	2.486	11.66	0	0	0	PRDM9-L14
5	rs4701375	23556433	G	0.4062	A	21.42	5.43332686239388	0.306	0.2861	0.1747	0.5362	0	0	0	PRDM9-B
5	rs7726029	23625383	A	0.04154	T	21.4	5.42899032769069	0.1854	0.4044	0.08392	0.4096	0	0	0	PRDM9-A
5	rs10060443	23761591	G	0.2362	A	21.36	5.41987367458842	5.376	0.3939	2.485	11.63	0	0	0	PRDM9-L14
5	rs72746613	22572390	A	0.03154	G	21.34	5.41578188788259	5.212	0.3891	2.431	11.18	0	0	0	PRDM9-B
5	rs868164589	24560224	A	0.05385	G	21.31	5.40704642845213	5.756	0.4039	2.608	12.7	0	0	0	PRDM9-L14
5	rs7715803	23521849	A	0.04308	G	21.3	5.40571797118819	0.2172	0.3512	0.1092	0.4324	1	0	0	PRDM9-A
5	rs7736955	23522099	G	0.04308	A	21.3	5.40571797118819	0.2172	0.3512	0.1092	0.4324	1	0	0	PRDM9-A
5	rs112928621	23904663	T	0.02385	C	21.25	5.39534202795213	5.459	0.4017	2.484	11.99	0	0	0	PRDM9-C
5	rs144208128	23904959	C	0.02385	T	21.25	5.39534202795213	5.459	0.4017	2.484	11.99	0	0	0	PRDM9-C
5	rs2895498	4665697	C	0.1123	T	21.24	5.39126008093121	0.09121	0.6216	0.02698	0.3084	0	0	0	PRDM9-A-type
5	rs75328792	17178625	G	0.02154	C	21.2	5.38247546511371	7.104	0.4678	2.84	17.77	0	0	0	PRDM9-B
5	rs1179035122	23804582	A	0.46	G	21.14	5.37059040089728	0.06354	0.7561	0.01444	0.2796	0	0	0	PRDM9-L14
5	rs1280678616	23804582	A	0.46	G	21.14	5.37059040089728	0.06354	0.7561	0.01444	0.2796	0	0	0	PRDM9-L14
5	rs1471447933	23804582	A	0.46	G	21.14	5.37059040089728	0.06354	0.7561	0.01444	0.2796	0	0	0	PRDM9-L14
5	rs200105644	23804582	A	0.46	G	21.14	5.37059040089728	0.06354	0.7561	0.01444	0.2796	0	0	0	PRDM9-L14
5	rs61226295	24312203	A	0.05923	G	21.14	5.3707943428977	4.46	0.3344	2.316	8.589	0	0	0	PRDM9-L14
5	rs62349881	23804582	A	0.46	G	21.14	5.37059040089728	0.06354	0.7561	0.01444	0.2796	0	0	0	PRDM9-L14
5	rs72740557	17431860	A	0.05923	G	21.13	5.36754270781528	0.07395	0.6952	0.01893	0.2888	0	0	0	PRDM9-A-type
5	rs145125711	24485053	G	0.07923	A	21.1	5.35971737030332	5.204	0.3723	2.509	10.8	0	0	0	PRDM9-L14
5	rs886769306	24485053	G	0.07923	A	21.1	5.35971737030332	5.204	0.3723	2.509	10.8	0	0	0	PRDM9-L14
5	rs949787567	24485053	G	0.07923	A	21.1	5.35971737030332	5.204	0.3723	2.509	10.8	0	0	0	PRDM9-L14
5	rs73055323	23578542	T	0.04154	C	21.04	5.34601609262593	0.1726	0.4125	0.07689	0.3874	0	0	0	PRDM9-A
5	rs113955786	23497163	C	0.04154	A	21.02	5.3429441471429	0.2106	0.3616	0.1037	0.4279	0	0	0	PRDM9-A
5	rs146703919	24077467	G	0.03077	A	20.99	5.33648752958484	5.573	0.3926	2.582	12.03	0	0	0	PRDM9-L14
5	rs111343452	24296904	T	0.06769	C	20.98	5.33292079453578	4.309	0.3286	2.262	8.205	0	0	0	PRDM9-L14
5	rs10041954	22739537	A	0.2315	G	20.96	5.32780974881175	0.1999	0.376	0.09569	0.4178	0	0	0	PRDM9-A-type
5	rs56384930	23578835	C	0.2662	T	20.91	5.31731352175023	0.2914	0.2954	0.1633	0.5199	0	0	0	PRDM9-C-type
5	rs7734051	12834741	T	0.05308	C	20.89	5.31220358861871	5.058	0.386	2.374	10.78	0	0	0	PRDM9-B
5	rs200296755	8296064	A	0.02308	T	20.81	5.29567785917776	0.05852	0.8021	0.01215	0.2819	0	0	0	PRDM9-A-type
5	rs376186232	8296064	A	0.02308	T	20.81	5.29567785917776	0.05852	0.8021	0.01215	0.2819	0	0	0	PRDM9-A-type
5	rs926927650	8296064	A	0.02308	T	20.81	5.29567785917776	0.05852	0.8021	0.01215	0.2819	0	0	0	PRDM9-A-type
5	rs998508387	8296064	A	0.02308	T	20.81	5.29567785917776	0.05852	0.8021	0.01215	0.2819	0	0	0	PRDM9-A-type
5	rs16891256	33505881	T	0.1246	G	20.77	5.28642546222793	0.1023	0.5979	0.03168	0.3301	0	0	0	PRDM9-A-type
5	rs77792757	18713847	C	0.09538	T	20.77	5.28500003258796	0.3295	0.2452	0.2038	0.5329	0	0	0	PRDM9-C-type
5	rs62342458	4656464	G	0.07462	A	20.76	5.2824959252358	0.06258	0.7735	0.01374	0.285	0	0	0	PRDM9-A-type
5	rs28572746	17019216	T	0.03462	C	20.74	5.27950993154995	0.1815	0.4109	0.08111	0.406	0	0	0	PRDM9-A-type
5	rs1159120078	23572017	A	0.1392	T	20.68	5.2643212740941	4.209	0.331	2.2	8.054	0	0	0	PRDM9-L14
5	rs1302817620	23572017	A	0.1392	T	20.68	5.2643212740941	4.209	0.331	2.2	8.054	0	0	0	PRDM9-L14
5	rs1305308490	23572017	A	0.1392	T	20.68	5.2643212740941	4.209	0.331	2.2	8.054	0	0	0	PRDM9-L14
5	rs1419321427	23572017	A	0.1392	T	20.68	5.2643212740941	4.209	0.331	2.2	8.054	0	0	0	PRDM9-L14
5	rs1455265403	23572017	A	0.1392	T	20.68	5.2643212740941	4.209	0.331	2.2	8.054	0	0	0	PRDM9-L14
5	rs1554005125	23572017	A	0.1392	T	20.68	5.2643212740941	4.209	0.331	2.2	8.054	0	0	0	PRDM9-L14
5	rs199623647	23572017	A	0.1392	T	20.68	5.2643212740941	4.209	0.331	2.2	8.054	0	0	0	PRDM9-L14
5	rs57176487	23572017	A	0.1392	T	20.68	5.2643212740941	4.209	0.331	2.2	8.054	0	0	0	PRDM9-L14
5	rs140194723	23503070	A	0.02538	G	20.63	5.25414480482627	0.1734	0.445	0.0725	0.4149	0	0	0	PRDM9-A
5	rs112796619	24482252	G	0.08077	A	20.55	5.23687162320086	4.124	0.3274	2.171	7.836	0	0	0	PRDM9-L14
5	rs1566725	23793627	G	0.4608	A	20.54	5.23418248469008	0.06538	0.7558	0.01486	0.2876	0	0	0	PRDM9-L14
5	rs1479670133	23804166	A	0.2308	G	20.46	5.21552535623748	4.863	0.3761	2.327	10.16	0	0	0	PRDM9-L14
5	rs202101783	23804166	A	0.2308	G	20.46	5.21552535623748	4.863	0.3761	2.327	10.16	0	0	0	PRDM9-L14
5	rs56022816	23804166	A	0.2308	G	20.46	5.21552535623748	4.863	0.3761	2.327	10.16	0	0	0	PRDM9-L14
5	rs6452161	23801153	C	0.2315	T	20.46	5.21552535623748	4.863	0.3761	2.327	10.16	0	0	0	PRDM9-L14
5	rs6898141	23802468	T	0.2308	C	20.46	5.21552535623748	4.863	0.3761	2.327	10.16	0	0	0	PRDM9-L14
5	rs744628	23803569	C	0.2308	G	20.46	5.21552535623748	4.863	0.3761	2.327	10.16	0	0	0	PRDM9-L14
5	rs7701267	23804642	G	0.2308	A	20.46	5.21552535623748	4.863	0.3761	2.327	10.16	0	0	0	PRDM9-L14
5	rs7723388	23804783	T	0.2315	C	20.46	5.21552535623748	4.863	0.3761	2.327	10.16	0	0	0	PRDM9-L14
5	rs7731186	23801270	T	0.2315	C	20.46	5.21552535623748	4.863	0.3761	2.327	10.16	0	0	0	PRDM9-L14
5	rs796575364	23804166	A	0.2308	G	20.46	5.21552535623748	4.863	0.3761	2.327	10.16	0	0	0	PRDM9-L14
5	rs1000888398	23623703	T	0.4285	G	20.43	5.20767836364843	0.2227	0.3519	0.1117	0.4438	0	0	0	PRDM9-L14
5	rs4256316	23781290	G	0.4654	A	20.43	5.2093630380683	0.06568	0.7559	0.01493	0.2889	0	0	0	PRDM9-L14
5	rs5007901	23782746	T	0.4608	A	20.43	5.2093630380683	0.06568	0.7559	0.01493	0.2889	0	0	0	PRDM9-L14
5	rs6879821	23623703	T	0.4285	G	20.43	5.20767836364843	0.2227	0.3519	0.1117	0.4438	0	0	0	PRDM9-L14
5	rs55928457	15128288	A	0.04154	G	20.38	5.19743150168604	0	NA	NA	NA	0	0	0	PRDM9-A-type
5	rs10805784	25884557	C	0.05615	A	20.29	5.17587416608345	3.569	0.2931	2.009	6.339	0	0	0	PRDM9-C
5	rs2101596	23815377	G	0.2315	T	20.29	5.17672144304833	4.83	0.3761	2.311	10.09	0	0	0	PRDM9-L14
5	rs2331717	23814592	T	0.2315	C	20.29	5.17672144304833	4.83	0.3761	2.311	10.09	0	0	0	PRDM9-L14
5	rs60110355	23818133	C	0.2315	T	20.29	5.17672144304833	4.83	0.3761	2.311	10.09	0	0	0	PRDM9-L14
5	rs6895440	23807507	A	0.2315	G	20.29	5.17672144304833	4.83	0.3761	2.311	10.09	0	0	0	PRDM9-L14
5	rs7711274	23809718	A	0.2323	G	20.29	5.17672144304833	4.83	0.3761	2.311	10.09	0	0	0	PRDM9-L14
5	rs7736037	23801904	A	0.2315	C	20.29	5.17672144304833	4.83	0.3761	2.311	10.09	0	0	0	PRDM9-L14
5	rs10942005	23801822	G	0.4546	A	20.13	5.13948232253825	0.03731	1.044	0.004823	0.2887	0	0	0	PRDM9-L14
5	rs1230845777	23796918	G	0.4538	A	20.13	5.13948232253825	0.03731	1.044	0.004823	0.2887	0	0	0	PRDM9-L14
5	rs1554016567	23803659	C	0.4546	T	20.13	5.13948232253825	0.03731	1.044	0.004823	0.2887	0	0	0	PRDM9-L14
5	rs1844694	23801324	C	0.4538	T	20.13	5.13948232253825	0.03731	1.044	0.004823	0.2887	0	0	0	PRDM9-L14
5	rs4490552	23796918	G	0.4538	A	20.13	5.13948232253825	0.03731	1.044	0.004823	0.2887	0	0	0	PRDM9-L14
5	rs4701400	23795869	A	0.4538	T	20.13	5.13948232253825	0.03731	1.044	0.004823	0.2887	0	0	0	PRDM9-L14
5	rs744629	23803659	C	0.4546	T	20.13	5.13948232253825	0.03731	1.044	0.004823	0.2887	0	0	0	PRDM9-L14
5	rs7721021	23799656	T	0.4531	C	20.13	5.13948232253825	0.03731	1.044	0.004823	0.2887	0	0	0	PRDM9-L14
5	rs7705222	23812091	G	0.2323	A	20.12	5.13834612978609	4.797	0.376	2.296	10.02	0	0	0	PRDM9-L14
5	rs1015104	19538485	T	0.07308	A	20.08	5.13024040521759	3.955	0.3218	2.105	7.431	0	0	0	PRDM9-C-type
5	rs1561296187	19538485	T	0.07308	A	20.08	5.13024040521759	3.955	0.3218	2.105	7.431	0	0	0	PRDM9-C-type
5	rs1037484550	23786952	A	0.46	G	20.06	5.12453358413361	0.06699	0.7555	0.01524	0.2945	0	0	0	PRDM9-L14
5	rs10454840	23783982	A	0.46	C	20.06	5.12453358413361	0.06699	0.7555	0.01524	0.2945	0	0	0	PRDM9-L14
5	rs12514564	23788257	G	0.46	A	20.06	5.12453358413361	0.06699	0.7555	0.01524	0.2945	0	0	0	PRDM9-L14
5	rs12515079	23788042	C	0.46	T	20.06	5.12453358413361	0.06699	0.7555	0.01524	0.2945	0	0	0	PRDM9-L14
5	rs12655024	23792001	T	0.46	A	20.06	5.12453358413361	0.06699	0.7555	0.01524	0.2945	0	0	0	PRDM9-L14
5	rs67949769	23786952	A	0.46	G	20.06	5.12453358413361	0.06699	0.7555	0.01524	0.2945	0	0	0	PRDM9-L14
5	rs10036907	23373771	T	0.1362	C	20.03	5.11810202642699	4.477	0.345	2.277	8.803	0	0	0	PRDM9-L14
5	rs75312016	42023265	A	0.04231	G	20.02	5.11656570631699	0.0659	0.7692	0.01459	0.2976	0	0	0	PRDM9-A
5	rs72740279	12269164	G	0.07231	A	19.94	5.0977250795255	5.889	0.4318	2.526	13.73	0	0	0	PRDM9-L14
5	rs72740288	12281228	C	0.05231	A	19.94	5.0977250795255	5.889	0.4318	2.526	13.73	0	0	0	PRDM9-L14
5	rs72740297	12284029	G	0.06923	T	19.94	5.0977250795255	5.889	0.4318	2.526	13.73	0	0	0	PRDM9-L14
5	rs72742125	12320674	A	0.05077	G	19.94	5.0977250795255	5.889	0.4318	2.526	13.73	0	0	0	PRDM9-L14
5	rs1494600	23547933	C	0.3008	G	19.87	5.08071265949562	0.372	0.2327	0.2357	0.587	0	0	0	PRDM9-C
5	rs6884553	23376599	C	0.31	T	19.87	5.08139308485502	5.131	0.3994	2.345	11.22	0	0	0	PRDM9-L14
5	rs137871490	23645059	G	0.04308	A	19.84	5.07458476291575	0.1987	0.3991	0.09088	0.4345	0	0	0	PRDM9-A
5	rs1245309545	12443092	T	0.03615	C	19.83	5.07145053299834	5.954	0.4471	2.479	14.3	0	0	0	PRDM9-L14
5	rs1352082125	12443092	T	0.03615	C	19.83	5.07145053299834	5.954	0.4471	2.479	14.3	0	0	0	PRDM9-L14
5	rs1401150778	12443092	T	0.03615	C	19.83	5.07145053299834	5.954	0.4471	2.479	14.3	0	0	0	PRDM9-L14
5	rs145349627	12443092	T	0.03615	C	19.83	5.07145053299834	5.954	0.4471	2.479	14.3	0	0	0	PRDM9-L14
5	rs1561137602	12443092	T	0.03615	C	19.83	5.07145053299834	5.954	0.4471	2.479	14.3	0	0	0	PRDM9-L14
5	rs112505091	23592697	T	0.05077	A	19.82	5.0691528083175	0.1565	0.4623	0.06325	0.3873	0	0	0	PRDM9-A-type
5	rs113228096	23571909	T	0.05077	C	19.82	5.0691528083175	0.1565	0.4623	0.06325	0.3873	0	0	0	PRDM9-A-type
5	rs1554006340	23594950	C	0.05077	T	19.82	5.0691528083175	0.1565	0.4623	0.06325	0.3873	0	0	0	PRDM9-A-type
5	rs16892618	23594950	C	0.05077	T	19.82	5.0691528083175	0.1565	0.4623	0.06325	0.3873	0	0	0	PRDM9-A-type
5	rs73055354	23591613	A	0.05077	G	19.82	5.0691528083175	0.1565	0.4623	0.06325	0.3873	0	0	0	PRDM9-A-type
5	rs73055356	23591983	G	0.05077	A	19.82	5.0691528083175	0.1565	0.4623	0.06325	0.3873	0	0	0	PRDM9-A-type
5	rs73070076	23575188	C	0.05077	T	19.82	5.0691528083175	0.1565	0.4623	0.06325	0.3873	0	0	0	PRDM9-A-type
5	rs76239471	23581574	T	0.05077	A	19.82	5.0691528083175	0.1565	0.4623	0.06325	0.3873	0	0	0	PRDM9-A-type
5	rs73055355	23591757	T	0.07154	C	19.8	5.06524912533642	0.3144	0.2771	0.1827	0.5411	0	0	0	PRDM9-A
5	rs79561650	23566058	T	0.04231	A	19.77	5.05898575629443	0.2384	0.3402	0.1224	0.4644	0	0	0	PRDM9-A
5	rs16868776	39392262	A	0.04692	C	19.74	5.05168485931065	0.1877	0.4079	0.0844	0.4175	0	0	0	PRDM9-A-type
5	rs368957109	23571959	G	0.4469	T	19.74	5.05217431555755	2.22	0.1859	1.542	3.196	0	0	0	PRDM9-C
5	rs373337607	23571959	G	0.4469	T	19.74	5.05217431555755	2.22	0.1859	1.542	3.196	0	0	0	PRDM9-C
5	rs373337607	23571960	A	0.4469	G	19.74	5.05217431555755	2.22	0.1859	1.542	3.196	0	0	0	PRDM9-C
5	rs6895816	22657716	A	0.06231	G	19.74	5.05251726344308	0.2055	0.3755	0.09846	0.4291	0	0	0	PRDM9-A-type
5	rs71576682	23571959	G	0.4469	T	19.74	5.05217431555755	2.22	0.1859	1.542	3.196	0	0	0	PRDM9-C
5	rs9293076	23571959	G	0.4469	T	19.74	5.05217431555755	2.22	0.1859	1.542	3.196	0	0	0	PRDM9-C
5	rs9293077	23571960	A	0.4469	G	19.74	5.05217431555755	2.22	0.1859	1.542	3.196	0	0	0	PRDM9-C
5	rs9293078	23571966	C	0.4469	T	19.74	5.05217431555755	2.22	0.1859	1.542	3.196	0	0	0	PRDM9-C
5	rs12173153	23721147	A	0.2023	G	19.72	5.04701393480294	5.07	0.3933	2.345	10.96	0	0	0	PRDM9-L14
5	rs62347165	23865310	G	0.2162	A	19.72	5.04764352267621	0.1987	0.3924	0.09208	0.4287	0	0	0	PRDM9-A-type
5	rs10942004	23801620	A	0.4538	T	19.66	5.03484535401307	0.03825	1.044	0.004947	0.2957	0	0	0	PRDM9-L14
5	rs113417799	25892351	A	0.04231	T	19.66	5.03352973627071	3.82	0.3166	2.054	7.105	0	0	0	PRDM9-C
5	rs75178084	20993322	A	0.02231	G	19.65	5.03259244340253	0.1596	0.4612	0.06465	0.3942	0	0	0	PRDM9-A-type
5	rs186333	23202352	G	0.09231	A	19.64	5.0298856777149	4.597	0.3567	2.285	9.249	0	0	0	PRDM9-L14
5	rs1000726	19520296	C	0.07385	T	19.58	5.01479814163543	3.879	0.3208	2.068	7.274	0	0	0	PRDM9-C-type
5	rs1299800089	19524380	C	0.07385	T	19.58	5.01479814163543	3.879	0.3208	2.068	7.274	0	0	0	PRDM9-C-type
5	rs1466604	19518642	A	0.07385	C	19.58	5.01479814163543	3.879	0.3208	2.068	7.274	0	0	0	PRDM9-C-type
5	rs1466605	19518652	C	0.07385	T	19.58	5.01479814163543	3.879	0.3208	2.068	7.274	0	0	0	PRDM9-C-type
5	rs17217417	19524380	C	0.07385	T	19.58	5.01479814163543	3.879	0.3208	2.068	7.274	0	0	0	PRDM9-C-type
5	rs17283376	19525843	C	0.07385	T	19.58	5.01479814163543	3.879	0.3208	2.068	7.274	0	0	0	PRDM9-C-type
5	rs4409094	19519032	G	0.07385	C	19.58	5.01479814163543	3.879	0.3208	2.068	7.274	0	0	0	PRDM9-C-type
5	rs6867491	19503134	A	0.07385	C	19.58	5.01479814163543	3.879	0.3208	2.068	7.274	0	0	0	PRDM9-C-type
5	rs72737430	19533712	C	0.07385	T	19.58	5.01479814163543	3.879	0.3208	2.068	7.274	0	0	0	PRDM9-C-type
5	rs11948758	23681032	A	0.2923	T	19.3	4.95194682688439	2.143	0.1791	1.509	3.044	0	0	0	PRDM9-C-type
5	rs56361410	23680981	A	0.2923	G	19.3	4.95194682688439	2.143	0.1791	1.509	3.044	0	0	0	PRDM9-C-type
5	rs71611127	23680981	A	0.2923	G	19.3	4.95194682688439	2.143	0.1791	1.509	3.044	0	0	0	PRDM9-C-type
5	rs56216291	23680982	G	0.2931	A	19.24	4.93892467637021	2.142	0.1792	1.508	3.044	0	0	0	PRDM9-C-type
5	rs71611127	23680982	G	0.2931	A	19.24	4.93892467637021	2.142	0.1792	1.508	3.044	0	0	0	PRDM9-C-type
5	rs10941587	42766077	G	0.2115	A	19.23	4.9359165640364	9.545	0.609	2.893	31.49	0	0	0	PRDM9-L14
5	rs12055266	42769545	C	0.2115	T	19.23	4.9359165640364	9.545	0.609	2.893	31.49	0	0	0	PRDM9-L14
5	rs13178745	42814932	T	0.2215	C	19.23	4.9359165640364	9.545	0.609	2.893	31.49	0	0	0	PRDM9-L14
5	rs61371942	42855867	G	0.2123	A	19.23	4.9359165640364	9.545	0.609	2.893	31.49	0	0	0	PRDM9-L14
5	rs6865453	42810037	C	0.2123	A	19.23	4.9359165640364	9.545	0.609	2.893	31.49	0	0	0	PRDM9-L14
5	rs7734918	42768078	T	0.2115	A	19.23	4.9359165640364	9.545	0.609	2.893	31.49	0	0	0	PRDM9-L14
5	rs73741953	23231471	A	0.1085	C	19.22	4.93479387194569	4.121	0.333	2.146	7.914	0	0	0	PRDM9-L14
5	rs836302	39383972	A	0.04769	T	19.16	4.92045699259709	0.1924	0.407	0.08666	0.4273	0	0	0	PRDM9-A-type
5	rs75185363	16751192	T	0.02385	C	19.15	4.91685585685695	5.936	0.453	2.443	14.42	0	0	0	PRDM9-B
5	rs10056126	17921511	G	0.03615	T	19.14	4.91649738016973	6.042	0.4502	2.5	14.6	0	0	0	PRDM9-L14
5	rs13357770	17896793	T	0.03462	C	19.14	4.91649738016973	6.042	0.4502	2.5	14.6	0	0	0	PRDM9-L14
5	rs148903400	17921511	G	0.03615	T	19.14	4.91649738016973	6.042	0.4502	2.5	14.6	0	0	0	PRDM9-L14
5	rs72742145	12347816	C	0.03769	A	19.14	4.91649738016973	5.778	0.4447	2.417	13.81	0	0	0	PRDM9-L14
5	rs72742154	12354033	G	0.03692	T	19.14	4.91649738016973	5.778	0.4447	2.417	13.81	0	0	0	PRDM9-L14
5	rs72742155	12354062	T	0.03692	C	19.14	4.91649738016973	5.778	0.4447	2.417	13.81	0	0	0	PRDM9-L14
5	rs72742164	12364658	A	0.03692	C	19.14	4.91649738016973	5.778	0.4447	2.417	13.81	0	0	0	PRDM9-L14
5	rs72742168	12366927	A	0.03692	G	19.14	4.91649738016973	5.778	0.4447	2.417	13.81	0	0	0	PRDM9-L14
5	rs72742172	12368562	C	0.03692	T	19.14	4.91649738016973	5.778	0.4447	2.417	13.81	0	0	0	PRDM9-L14
5	rs79530686	17921256	C	0.03462	T	19.14	4.91649738016973	6.042	0.4502	2.5	14.6	0	0	0	PRDM9-L14
5	rs2914283	23505238	A	0.1346	T	19.11	4.90974194706868	4.038	0.3319	2.107	7.74	0	0	0	PRDM9-L14
5	rs2934795	23526045	A	0.1346	T	19.11	4.90974194706868	4.038	0.3319	2.107	7.74	1	0	0	PRDM9-L14
5	rs2973613	23504803	G	0.1346	A	19.11	4.90974194706868	4.038	0.3319	2.107	7.74	0	0	0	PRDM9-L14
5	rs16899677	29886446	A	0.1523	C	19.07	4.90031935889075	3.898	0.3253	2.061	7.374	0	0	0	PRDM9-L14
5	rs7728406	23564779	A	0.28	G	19.05	4.89517159634634	0.3863	0.2269	0.2476	0.6026	0	0	0	PRDM9-C
5	rs12188447	22750229	A	0.2238	C	18.99	4.88173527391052	0.2143	0.374	0.1029	0.446	0	0	0	PRDM9-A-type
5	rs113680836	20987863	A	0.04846	G	18.98	4.87909718238547	0.166	0.4583	0.06761	0.4077	0	0	0	PRDM9-A-type
5	rs10077618	23604130	G	0.4892	A	18.96	4.8735438865682	0.1255	0.5469	0.04296	0.3665	0	0	0	PRDM9-A-type
5	rs2115260	23486016	T	0.4808	C	18.93	4.86838133565087	0.4114	0.214	0.2705	0.6258	0	0	0	PRDM9-C
5	rs5745245	10709870	G	0.03154	A	18.9	4.86169730183372	8.339	0.5627	2.768	25.12	0	0	0	PRDM9-B
5	rs2914277	23540382	A	0.1354	C	18.88	4.85542579239038	4.002	0.3316	2.09	7.666	0	0	0	PRDM9-L14
5	rs2914280	23530934	G	0.1354	T	18.88	4.85542579239038	4.002	0.3316	2.09	7.666	0	0	0	PRDM9-L14
5	rs2973617	23513307	A	0.1354	T	18.88	4.85542579239038	4.002	0.3316	2.09	7.666	1	0	0	PRDM9-L14
5	rs2973631	23528117	T	0.1354	C	18.88	4.85542579239038	4.002	0.3316	2.09	7.666	0	0	0	PRDM9-L14
5	rs57423488	23532741	A	0.1354	G	18.88	4.85542579239038	4.002	0.3316	2.09	7.666	0	0	0	PRDM9-L14
5	rs6889665	23532534	C	0.1354	T	18.88	4.85542579239038	4.002	0.3316	2.09	7.666	0	0	0	PRDM9-L14
5	rs10043097	23492211	T	0.4808	C	18.82	4.84375380960265	0.4124	0.2141	0.2711	0.6275	0	0	0	PRDM9-C
5	rs10472499	23579245	T	0.2315	C	18.82	4.84224111395314	0.3909	0.2254	0.2513	0.6081	0	0	0	PRDM9-A
5	rs73061201	24307431	T	0.06615	C	18.82	4.84345084866822	4.028	0.33	2.109	7.691	0	0	0	PRDM9-L14
5	rs16886692	18729118	T	0.1115	C	18.8	4.83713700667807	0.3534	0.2397	0.2209	0.5653	0	0	0	PRDM9-C-type
5	rs79161986	18728496	G	0.1115	A	18.8	4.83713700667807	0.3534	0.2397	0.2209	0.5653	0	0	0	PRDM9-C-type
5	rs16875366	5348386	G	0.02923	A	18.78	4.83445892327763	0.06496	0.7933	0.01372	0.3075	0	0	0	PRDM9-A
5	rs13178078	23690289	G	0.4085	T	18.74	4.82333006733185	1.939	0.1554	1.429	2.629	0	0	0	PRDM9-C-type
5	rs1219456462	4663234	T	0.07692	C	18.72	4.82073553566097	0.07715	0.7172	0.01892	0.3146	0	0	0	PRDM9-A-type
5	rs17693142	4659944	A	0.07692	T	18.72	4.82073553566097	0.07715	0.7172	0.01892	0.3146	0	0	0	PRDM9-A-type
5	rs4702895	4663234	T	0.07692	C	18.72	4.82073553566097	0.07715	0.7172	0.01892	0.3146	0	0	0	PRDM9-A-type
5	rs73068045	23472012	C	0.05692	G	18.69	4.81389162018679	3.709	0.3139	2.005	6.862	0	0	0	PRDM9-C-type
5	rs10043071	23492117	A	0.48	C	18.67	4.80771138743188	0.4138	0.214	0.272	0.6295	0	0	0	PRDM9-C
5	rs1056534601	13980299	T	0.02538	C	18.66	4.80659709693758	0.1766	0.4385	0.07478	0.4172	0	0	0	PRDM9-A-type
5	rs113899666	13979925	T	0.02538	C	18.66	4.80659709693758	0.1766	0.4385	0.07478	0.4172	0	0	0	PRDM9-A-type
5	rs74582936	13980299	T	0.02538	C	18.66	4.80659709693758	0.1766	0.4385	0.07478	0.4172	0	0	0	PRDM9-A-type
5	rs12186540	23790902	T	0.4577	C	18.65	4.80465394165158	0.07207	0.7546	0.01642	0.3163	0	0	0	PRDM9-L14
5	rs1002124	17180357	T	0.02308	C	18.64	4.80271944187438	6.212	0.4592	2.525	15.28	0	0	0	PRDM9-B
5	rs10520858	18495435	T	0.1285	C	18.57	4.7856861025756	0.2401	0.3538	0.12	0.4802	0	0	0	PRDM9-A
5	rs16868819	16589119	C	0.02923	A	18.57	4.7867479478036	4.722	0.3964	2.171	10.27	0	0	0	PRDM9-C-type
5	rs310893	23190467	G	0.09231	A	18.57	4.78648224300369	4.403	0.3555	2.194	8.839	0	0	0	PRDM9-L14
5	rs310898	23188889	T	0.09231	C	18.57	4.78648224300369	4.403	0.3555	2.194	8.839	0	0	0	PRDM9-L14
5	rs62354171	36045392	T	0.21	A	18.55	4.78015361397564	2.837	0.2511	1.734	4.64	0	0	0	PRDM9-B
5	rs114371952	23454090	G	0.02231	A	18.54	4.77989191195994	24.97	1.051	3.184	195.8	0	0	0	PRDM9-C-type
5	rs115430637	23455701	A	0.02231	G	18.54	4.77989191195994	24.97	1.051	3.184	195.8	0	0	0	PRDM9-C-type
5	rs12659440	23780473	T	0.4623	A	18.54	4.78015361397564	0.07241	0.7547	0.0165	0.3178	0	0	0	PRDM9-L14
5	rs13164156	23780256	A	0.4623	G	18.54	4.78015361397564	0.07241	0.7547	0.0165	0.3178	0	0	0	PRDM9-L14
5	rs62343889	23099860	T	0.04077	C	18.54	4.77963036754861	5.537	0.42	2.431	12.61	0	0	0	PRDM9-L14
5	rs62343910	23101854	C	0.04077	G	18.54	4.77963036754861	5.537	0.42	2.431	12.61	0	0	0	PRDM9-L14
5	rs9647544	23774715	C	0.4623	T	18.54	4.78015361397564	0.07241	0.7547	0.0165	0.3178	0	0	0	PRDM9-L14
5	rs9647545	23774818	T	0.4623	C	18.54	4.78015361397564	0.07241	0.7547	0.0165	0.3178	0	0	0	PRDM9-L14
5	rs111338017	24306456	T	0.06692	G	18.52	4.77494930386195	3.975	0.3294	2.084	7.581	0	0	0	PRDM9-L14
5	rs111439069	24305913	T	0.06692	G	18.52	4.77494930386195	3.975	0.3294	2.084	7.581	0	0	0	PRDM9-L14
5	rs111765861	24297464	T	0.06692	A	18.52	4.77494930386195	3.975	0.3294	2.084	7.581	0	0	0	PRDM9-L14
5	rs112905119	24297081	C	0.06692	T	18.52	4.77494930386195	3.975	0.3294	2.084	7.581	0	0	0	PRDM9-L14
5	rs1347498	24300153	C	0.06692	A	18.52	4.77494930386195	3.975	0.3294	2.084	7.581	0	0	0	PRDM9-L14
5	rs1550102	24301193	T	0.06692	C	18.52	4.77494930386195	3.975	0.3294	2.084	7.581	0	0	0	PRDM9-L14
5	rs2319568	24306274	A	0.06692	G	18.52	4.77494930386195	3.975	0.3294	2.084	7.581	0	0	0	PRDM9-L14
5	rs60501255	24299496	A	0.06692	T	18.52	4.77494930386195	3.975	0.3294	2.084	7.581	0	0	0	PRDM9-L14
5	rs73061176	24297426	C	0.06692	A	18.52	4.77494930386195	3.975	0.3294	2.084	7.581	0	0	0	PRDM9-L14
5	rs73061193	24303880	G	0.06692	C	18.52	4.77494930386195	3.975	0.3294	2.084	7.581	0	0	0	PRDM9-L14
5	rs73061200	24306973	G	0.06692	C	18.52	4.77494930386195	3.975	0.3294	2.084	7.581	0	0	0	PRDM9-L14
5	rs76949793	24297546	A	0.06692	G	18.52	4.77494930386195	3.975	0.3294	2.084	7.581	0	0	0	PRDM9-L14
5	rs986165	24304037	A	0.06692	G	18.52	4.77494930386195	3.975	0.3294	2.084	7.581	0	0	0	PRDM9-L14
5	rs12516354	23606245	G	0.4585	A	18.51	4.77288491741087	1.949	0.1573	1.432	2.652	0	0	0	PRDM9-C-type
5	rs12516944	17093919	C	0.2015	T	18.44	4.75597041096998	0.2033	0.3974	0.09329	0.443	0	0	0	PRDM9-A-type
5	rs114666777	23932846	A	0.02	C	18.39	4.74496883665445	0.1577	0.4836	0.06112	0.4069	0	0	0	PRDM9-A-type
5	rs114673376	23981440	T	0.02	A	18.39	4.74496883665445	0.1577	0.4836	0.06112	0.4069	0	0	0	PRDM9-A-type
5	rs115349912	23993599	T	0.02	C	18.39	4.74496883665445	0.1577	0.4836	0.06112	0.4069	0	0	0	PRDM9-A-type
5	rs313359	23020757	G	0.3015	A	18.39	4.74472749489669	5.908	0.4477	2.457	14.21	0	0	0	PRDM9-L14
5	rs78316935	23988084	T	0.02	C	18.39	4.74496883665445	0.1577	0.4836	0.06112	0.4069	0	0	0	PRDM9-A-type
5	rs61099053	42855794	A	0.2315	G	18.38	4.74208154968594	2.361	0.203	1.586	3.515	0	0	0	PRDM9-C-type
5	rs16899798	22812563	G	0.02462	A	18.36	4.73754891026957	0.1706	0.4427	0.07165	0.4063	0	0	0	PRDM9-A-type
5	rs10041810	22738724	T	0.2238	G	18.35	4.736600668666	0.2205	0.3729	0.1062	0.458	0	0	0	PRDM9-A-type
5	rs10041955	22739545	A	0.2292	G	18.35	4.736600668666	0.2205	0.3729	0.1062	0.458	0	0	0	PRDM9-A-type
5	rs1487416	22743651	C	0.2323	T	18.35	4.736600668666	0.2205	0.3729	0.1062	0.458	0	0	0	PRDM9-A-type
5	rs12188634	23771811	G	0.4623	A	18.31	4.72607321989947	0.07351	0.7541	0.01677	0.3223	0	0	0	PRDM9-L14
5	rs12188636	23771631	C	0.4623	T	18.31	4.72607321989947	0.07351	0.7541	0.01677	0.3223	0	0	0	PRDM9-L14
5	rs386686325	23771631	C	0.4623	T	18.31	4.72607321989947	0.07351	0.7541	0.01677	0.3223	0	0	0	PRDM9-L14
5	rs35849392	23586059	A	0.03077	G	18.29	4.72216166699795	0.1741	0.4583	0.07091	0.4275	0	0	0	PRDM9-A
5	rs1479604	5081455	T	0.1854	A	18.26	4.71399287792052	2.509	0.2191	1.633	3.854	0	0	0	PRDM9-C
5	rs1203533123	23633183	T	0.2585	C	18.25	4.71376814597145	0.4732	0.1812	0.3318	0.675	0	0	0	PRDM9-C-type
5	rs1324633379	23633183	T	0.2585	C	18.25	4.71376814597145	0.4732	0.1812	0.3318	0.675	0	0	0	PRDM9-C-type
5	rs1350161732	23633183	T	0.2585	C	18.25	4.71376814597145	0.4732	0.1812	0.3318	0.675	0	0	0	PRDM9-C-type
5	rs1358207084	25892024	A	0.04923	G	18.25	4.71309464702762	3.492	0.3035	1.926	6.33	0	0	0	PRDM9-C
5	rs1425551179	23633183	T	0.2585	C	18.25	4.71376814597145	0.4732	0.1812	0.3318	0.675	0	0	0	PRDM9-C-type
5	rs1561052449	23633183	T	0.2585	C	18.25	4.71376814597145	0.4732	0.1812	0.3318	0.675	0	0	0	PRDM9-C-type
5	rs1561052459	23633183	T	0.2585	C	18.25	4.71376814597145	0.4732	0.1812	0.3318	0.675	0	0	0	PRDM9-C-type
5	rs1915476	23621044	T	0.4592	G	18.25	4.71197446461164	1.937	0.1572	1.423	2.636	0	0	0	PRDM9-C-type
5	rs28713749	23633183	T	0.2585	C	18.25	4.71376814597145	0.4732	0.1812	0.3318	0.675	0	0	0	PRDM9-C-type
5	rs7729837	25892024	A	0.04923	G	18.25	4.71309464702762	3.492	0.3035	1.926	6.33	0	0	0	PRDM9-C
5	rs10035413	17869416	A	0.03462	G	18.23	4.708409174342	6.458	0.5018	2.415	17.27	0	0	0	PRDM9-L14
5	rs10059793	17868359	C	0.04077	T	18.23	4.708409174342	6.458	0.5018	2.415	17.27	0	0	0	PRDM9-L14
5	rs10062141	17870241	G	0.04077	A	18.23	4.708409174342	6.458	0.5018	2.415	17.27	0	0	0	PRDM9-L14
5	rs11740394	17860895	A	0.04077	T	18.23	4.708409174342	6.458	0.5018	2.415	17.27	0	0	0	PRDM9-L14
5	rs141518367	17865744	C	0.04077	T	18.23	4.708409174342	6.458	0.5018	2.415	17.27	0	0	0	PRDM9-L14
5	rs28785827	17883755	A	0.04077	G	18.23	4.708409174342	6.458	0.5018	2.415	17.27	0	0	0	PRDM9-L14
5	rs2973612	23569944	C	0.02923	G	18.23	4.70796556400526	0.1839	0.4357	0.07831	0.4321	0	0	0	PRDM9-A-type
5	rs6864172	17863426	G	0.04077	C	18.23	4.708409174342	6.458	0.5018	2.415	17.27	0	0	0	PRDM9-L14
5	rs6890139	17887483	T	0.04077	A	18.23	4.708409174342	6.458	0.5018	2.415	17.27	0	0	0	PRDM9-L14
5	rs76280858	17876292	T	0.03462	C	18.23	4.708409174342	6.458	0.5018	2.415	17.27	0	0	0	PRDM9-L14
5	rs76395821	17877953	T	0.03462	C	18.23	4.708409174342	6.458	0.5018	2.415	17.27	0	0	0	PRDM9-L14
5	rs76419340	17835921	A	0.04077	T	18.23	4.708409174342	6.458	0.5018	2.415	17.27	0	0	0	PRDM9-L14
5	rs78152895	17844688	C	0.04077	G	18.23	4.708409174342	6.458	0.5018	2.415	17.27	0	0	0	PRDM9-L14
5	rs78818781	17874565	A	0.03462	C	18.23	4.708409174342	6.458	0.5018	2.415	17.27	0	0	0	PRDM9-L14
5	rs79609568	23597508	A	0.02923	G	18.23	4.70796556400526	0.1839	0.4357	0.07831	0.4321	0	0	0	PRDM9-A-type
5	rs16886713	18696725	G	0.09154	T	18.22	4.70619564008066	0.3655	0.2415	0.2277	0.5867	0	0	0	PRDM9-C-type
5	rs11957655	23769104	A	0.4754	G	18.2	4.70049270129951	0.07426	0.7533	0.01696	0.3251	0	0	0	PRDM9-L14
5	rs112633543	31991829	A	0.02769	G	18.19	4.69897000433602	0.08588	0.7103	0.02134	0.3456	0	0	0	PRDM9-A
5	rs74969555	31988948	A	0.02846	G	18.19	4.69897000433602	0.08588	0.7103	0.02134	0.3456	0	0	0	PRDM9-A
5	rs13184253	23701547	A	0.39	G	18.18	4.6959405337824	1.909	0.1546	1.41	2.585	0	0	0	PRDM9-C-type
5	rs11749924	18489556	C	0.02385	T	18.17	4.6944336864847	5.573	0.45	2.307	13.46	0	0	0	PRDM9-C
5	rs143990301	12914569	T	0.02615	C	18.17	4.69529410178723	5.887	0.4531	2.422	14.31	0	0	0	PRDM9-B
5	rs6891330	23831686	A	0.2223	G	18.15	4.68930668765664	4.132	0.3525	2.071	8.246	0	0	0	PRDM9-L14
5	rs77107675	24068363	T	0.02846	C	18.14	4.68718817378791	0.1825	0.4379	0.07737	0.4306	0	0	0	PRDM9-A-type
5	rs11953664	23696002	T	0.4062	C	18.12	4.68319124794698	1.915	0.155	1.413	2.594	0	0	0	PRDM9-C-type
5	rs59543651	24273475	T	0.06154	G	18.06	4.67060212063896	3.942	0.3319	2.057	7.554	0	0	0	PRDM9-L14
5	rs13354372	23578640	A	0.4685	G	18.05	4.66756154008439	1.91	0.157	1.404	2.599	0	0	0	PRDM9-C-type
5	rs369911567	24253937	C	0.03077	A	18.03	4.66314017908319	0.1796	0.4437	0.07529	0.4286	0	0	0	PRDM9-A-type
5	rs10058385	12820135	G	0.05154	C	18	4.65462626944091	4.623	0.3876	2.163	9.882	0	0	0	PRDM9-B
5	rs139365834	22625254	G	0.02692	A	18	4.65501858607274	5.162	0.4236	2.25	11.84	0	0	0	PRDM9-B
5	rs1561536523	22625254	G	0.02692	A	18	4.65501858607274	5.162	0.4236	2.25	11.84	0	0	0	PRDM9-B
5	rs112383428	18727530	C	0.1108	T	17.99	4.65364702554936	0.3612	0.2398	0.2257	0.5778	0	0	0	PRDM9-C-type
5	rs1833905	42851953	A	0.2254	T	17.99	4.65384269776799	2.378	0.2066	1.586	3.565	0	0	0	PRDM9-C-type
5	rs34563330	42851953	A	0.2254	T	17.99	4.65384269776799	2.378	0.2066	1.586	3.565	0	0	0	PRDM9-C-type
5	rs700241	39377030	A	0.05308	G	17.99	4.65266998468305	0.2094	0.3944	0.09665	0.4535	0	0	0	PRDM9-A-type
5	rs78130966	24051151	A	0.03846	G	17.99	4.65345144145153	4.568	0.3696	2.213	9.427	0	0	0	PRDM9-L14
5	rs115574804	25876064	C	0.03538	T	17.98	4.65130580973446	3.886	0.3361	2.011	7.509	0	0	0	PRDM9-C
5	rs116188585	25876378	G	0.03538	C	17.98	4.65130580973446	3.886	0.3361	2.011	7.509	0	0	0	PRDM9-C
5	rs1206839742	25876064	C	0.03538	T	17.98	4.65130580973446	3.886	0.3361	2.011	7.509	0	0	0	PRDM9-C
5	rs1814058	25890766	T	0.03538	C	17.98	4.65130580973446	3.886	0.3361	2.011	7.509	0	0	0	PRDM9-C
5	rs56728841	25889475	G	0.03538	C	17.98	4.65130580973446	3.886	0.3361	2.011	7.509	0	0	0	PRDM9-C
5	rs59678283	23532566	A	0.04769	G	17.98	4.65130580973446	0.298	0.3109	0.162	0.5481	0	0	0	PRDM9-A
5	rs60095948	25881266	A	0.03538	C	17.98	4.65130580973446	3.886	0.3361	2.011	7.509	0	0	0	PRDM9-C
5	rs75548890	25883175	G	0.03538	C	17.98	4.65130580973446	3.886	0.3361	2.011	7.509	0	0	0	PRDM9-C
5	rs77073336	25875045	A	0.03538	T	17.98	4.65130580973446	3.886	0.3361	2.011	7.509	0	0	0	PRDM9-C
5	rs79666958	25875608	A	0.03538	G	17.98	4.65130580973446	3.886	0.3361	2.011	7.509	0	0	0	PRDM9-C
5	rs79813685	25888713	A	0.03538	G	17.98	4.65130580973446	3.886	0.3361	2.011	7.509	0	0	0	PRDM9-C
5	rs1158832335	29832290	A	0.4938	G	17.97	4.64820369310298	0.1691	0.4604	0.06858	0.4168	0	0	0	PRDM9-L14
5	rs1198762113	29832290	A	0.4938	G	17.97	4.64820369310298	0.1691	0.4604	0.06858	0.4168	0	0	0	PRDM9-L14
5	rs1251933215	29832290	A	0.4938	G	17.97	4.64820369310298	0.1691	0.4604	0.06858	0.4168	0	0	0	PRDM9-L14
5	rs1271415026	29832290	A	0.4938	G	17.97	4.64820369310298	0.1691	0.4604	0.06858	0.4168	0	0	0	PRDM9-L14
5	rs1345846979	29832290	A	0.4938	G	17.97	4.64820369310298	0.1691	0.4604	0.06858	0.4168	0	0	0	PRDM9-L14
5	rs1359520328	29832290	A	0.4938	G	17.97	4.64820369310298	0.1691	0.4604	0.06858	0.4168	0	0	0	PRDM9-L14
5	rs1433900135	29832290	A	0.4938	G	17.97	4.64820369310298	0.1691	0.4604	0.06858	0.4168	0	0	0	PRDM9-L14
5	rs1454868776	29832290	A	0.4938	G	17.97	4.64820369310298	0.1691	0.4604	0.06858	0.4168	0	0	0	PRDM9-L14
5	rs1468673744	29832290	A	0.4938	G	17.97	4.64820369310298	0.1691	0.4604	0.06858	0.4168	0	0	0	PRDM9-L14
5	rs1481059803	29832290	A	0.4938	G	17.97	4.64820369310298	0.1691	0.4604	0.06858	0.4168	0	0	0	PRDM9-L14
5	rs1485045505	29832290	A	0.4938	G	17.97	4.64820369310298	0.1691	0.4604	0.06858	0.4168	0	0	0	PRDM9-L14
5	rs1561030397	29832290	A	0.4938	G	17.97	4.64820369310298	0.1691	0.4604	0.06858	0.4168	0	0	0	PRDM9-L14
5	rs1561030407	29832290	A	0.4938	G	17.97	4.64820369310298	0.1691	0.4604	0.06858	0.4168	0	0	0	PRDM9-L14
5	rs1561030425	29832290	A	0.4938	G	17.97	4.64820369310298	0.1691	0.4604	0.06858	0.4168	0	0	0	PRDM9-L14
5	rs201632284	29832290	A	0.4938	G	17.97	4.64820369310298	0.1691	0.4604	0.06858	0.4168	0	0	0	PRDM9-L14
5	rs372973223	29832290	A	0.4938	G	17.97	4.64820369310298	0.1691	0.4604	0.06858	0.4168	0	0	0	PRDM9-L14
5	rs72742111	12298412	C	0.04846	A	17.97	4.64878365466066	5.633	0.445	2.355	13.47	0	0	0	PRDM9-L14
5	rs72742112	12298413	A	0.04846	C	17.97	4.64878365466066	5.633	0.445	2.355	13.47	0	0	0	PRDM9-L14
5	rs55873106	23535939	T	0.08769	C	17.95	4.64454847987348	0.2212	0.3817	0.1047	0.4673	0	0	0	PRDM9-A-type
5	rs113817493	29537313	T	0.04462	A	17.93	4.64054397987901	4.394	0.3866	2.06	9.374	0	0	0	PRDM9-B
5	rs192654325	29528905	C	0.04462	G	17.93	4.64054397987901	4.394	0.3866	2.06	9.374	0	0	0	PRDM9-B
5	rs72751445	29543192	C	0.04462	T	17.93	4.64054397987901	4.394	0.3866	2.06	9.374	0	0	0	PRDM9-B
5	rs72751451	29546426	G	0.04462	A	17.93	4.64054397987901	4.394	0.3866	2.06	9.374	0	0	0	PRDM9-B
5	rs2153421	23774252	C	0.46	T	17.88	4.62800908853508	0.07493	0.7546	0.01708	0.3288	0	0	0	PRDM9-L14
5	rs4701236	23770039	T	0.4608	A	17.86	4.62378814971733	0.07533	0.7538	0.01719	0.3301	0	0	0	PRDM9-L14
5	rs1491113670	22725593	A	0.4092	T	17.85	4.62105730138656	0.1744	0.4474	0.07255	0.419	0	0	0	PRDM9-A-type
5	rs1554062035	22725593	A	0.4092	T	17.85	4.62105730138656	0.1744	0.4474	0.07255	0.419	0	0	0	PRDM9-A-type
5	rs34798783	22725593	A	0.4092	T	17.85	4.62105730138656	0.1744	0.4474	0.07255	0.419	0	0	0	PRDM9-A-type
5	rs72752022	24582001	T	0.1146	G	17.85	4.62123882468363	3.948	0.3305	2.066	7.545	0	0	0	PRDM9-L14
5	rs77012653	22725593	A	0.4092	T	17.85	4.62105730138656	0.1744	0.4474	0.07255	0.419	0	0	0	PRDM9-A-type
5	rs946928267	22725593	A	0.4092	T	17.85	4.62105730138656	0.1744	0.4474	0.07255	0.419	0	0	0	PRDM9-A-type
5	rs28474955	22549594	A	0.3285	G	17.79	4.6088883862972	2.537	0.2278	1.624	3.965	0	0	0	PRDM9-B
5	rs12187651	23556552	T	0.2792	A	17.74	4.59567953277827	0.3749	0.2445	0.2321	0.6054	0	0	0	PRDM9-C
5	rs1263539570	23556552	T	0.2792	A	17.74	4.59567953277827	0.3749	0.2445	0.2321	0.6054	0	0	0	PRDM9-C
5	rs1529892	24300888	T	0.06769	C	17.73	4.59465363982429	3.863	0.3292	2.027	7.364	0	0	0	PRDM9-L14
5	rs7705523	23623159	T	0.2315	C	17.73	4.59380057633669	0.445	0.1943	0.3041	0.6513	0	0	0	PRDM9-C-type
5	rs10051921	24318250	T	0.2523	C	17.72	4.5927791070726	3.646	0.3205	1.946	6.833	0	0	0	PRDM9-L14
5	rs1879484	23632914	C	0.2715	T	17.72	4.59142087459133	0.4868	0.177	0.3441	0.6886	0	0	0	PRDM9-C-type
5	rs386686365	24318250	T	0.2523	C	17.72	4.5927791070726	3.646	0.3205	1.946	6.833	0	0	0	PRDM9-L14
5	rs13163586	25886821	C	0.06846	G	17.7	4.58737147945562	3.158	0.2813	1.82	5.481	0	0	0	PRDM9-C
5	rs1489326335	25886821	C	0.06846	G	17.7	4.58737147945562	3.158	0.2813	1.82	5.481	0	0	0	PRDM9-C
5	rs796409710	25886821	C	0.06846	G	17.7	4.58737147945562	3.158	0.2813	1.82	5.481	0	0	0	PRDM9-C
5	rs796460228	25886821	C	0.06846	G	17.7	4.58737147945562	3.158	0.2813	1.82	5.481	0	0	0	PRDM9-C
5	rs879292494	25886821	C	0.06846	G	17.7	4.58737147945562	3.158	0.2813	1.82	5.481	0	0	0	PRDM9-C
5	rs6874485	24508679	C	0.07308	T	17.69	4.58452583189076	3.818	0.3263	2.014	7.238	0	0	0	PRDM9-L14
5	rs79244816	24361571	G	0.05385	C	17.69	4.58586263781552	0.31	0.287	0.1767	0.5441	0	0	0	PRDM9-C-type
5	rs79716648	18700793	T	0.08692	C	17.69	4.58603002825194	0.3543	0.2484	0.2177	0.5764	0	0	0	PRDM9-C-type
5	rs79960169	5447182	T	0.03846	G	17.69	4.58502665202918	0.08113	0.7192	0.01982	0.3322	0	0	0	PRDM9-A
5	rs10035439	24152311	A	0.1231	T	17.67	4.58053992721393	3.723	0.3232	1.976	7.014	0	0	0	PRDM9-L14
5	rs10036943	24154062	A	0.1231	T	17.67	4.58053992721393	3.723	0.3232	1.976	7.014	0	0	0	PRDM9-L14
5	rs10058622	24153301	A	0.1231	G	17.67	4.58053992721393	3.723	0.3232	1.976	7.014	0	0	0	PRDM9-L14
5	rs10063338	24148059	G	0.1231	C	17.67	4.58053992721393	3.723	0.3232	1.976	7.014	0	0	0	PRDM9-L14
5	rs10077622	24151596	T	0.1231	A	17.67	4.58053992721393	3.723	0.3232	1.976	7.014	0	0	0	PRDM9-L14
5	rs10520916	24153028	A	0.1231	G	17.67	4.58053992721393	3.723	0.3232	1.976	7.014	0	0	0	PRDM9-L14
5	rs1057383459	24153223	A	0.1231	G	17.67	4.58053992721393	3.723	0.3232	1.976	7.014	0	0	0	PRDM9-L14
5	rs1231297134	24151596	T	0.1231	A	17.67	4.58053992721393	3.723	0.3232	1.976	7.014	0	0	0	PRDM9-L14
5	rs1258812118	24151596	T	0.1231	A	17.67	4.58053992721393	3.723	0.3232	1.976	7.014	0	0	0	PRDM9-L14
5	rs1340762922	24152775	T	0.1231	A	17.67	4.58053992721393	3.723	0.3232	1.976	7.014	0	0	0	PRDM9-L14
5	rs16893178	24152775	T	0.1231	A	17.67	4.58053992721393	3.723	0.3232	1.976	7.014	0	0	0	PRDM9-L14
5	rs16893179	24152849	G	0.1231	T	17.67	4.58053992721393	3.723	0.3232	1.976	7.014	0	0	0	PRDM9-L14
5	rs201234179	24153223	A	0.1231	G	17.67	4.58053992721393	3.723	0.3232	1.976	7.014	0	0	0	PRDM9-L14
5	rs73062843	24150769	C	0.1231	T	17.67	4.58053992721393	3.723	0.3232	1.976	7.014	0	0	0	PRDM9-L14
5	rs73062844	24152909	A	0.1231	G	17.67	4.58053992721393	3.723	0.3232	1.976	7.014	0	0	0	PRDM9-L14
5	rs73062847	24152917	T	0.1231	C	17.67	4.58053992721393	3.723	0.3232	1.976	7.014	0	0	0	PRDM9-L14
5	rs73062849	24153068	A	0.1231	G	17.67	4.58053992721393	3.723	0.3232	1.976	7.014	0	0	0	PRDM9-L14
5	rs7712008	24153694	T	0.1231	C	17.67	4.58053992721393	3.723	0.3232	1.976	7.014	0	0	0	PRDM9-L14
5	rs77220140	24153223	A	0.1231	G	17.67	4.58053992721393	3.723	0.3232	1.976	7.014	0	0	0	PRDM9-L14
5	rs7723566	24150964	A	0.1231	T	17.67	4.58053992721393	3.723	0.3232	1.976	7.014	0	0	0	PRDM9-L14
5	rs7725497	24153884	T	0.1238	C	17.67	4.58053992721393	3.723	0.3232	1.976	7.014	0	0	0	PRDM9-L14
5	rs7728406	23564779	A	0.28	G	17.67	4.58070527824654	21.61	1.024	2.904	160.8	0	0	0	PRDM9-A-type
5	rs10941992	23563699	T	0.2785	C	17.66	4.57823159879308	0.401	0.2256	0.2577	0.624	0	0	0	PRDM9-C
5	rs6895816	22657716	A	0.06231	G	17.63	4.57186520597121	0.3268	0.2829	0.1877	0.569	0	0	0	PRDM9-A
5	rs700240	39374813	G	0.04923	T	17.63	4.57202728639179	0.2057	0.4047	0.09305	0.4546	0	0	0	PRDM9-A-type
5	rs2049141	23669823	G	0.4062	A	17.62	4.56895805466411	0.241	0.357	0.1197	0.485	0	0	0	PRDM9-L14
5	rs718887	23606080	A	0.4185	C	17.62	4.56992494444806	0.1536	0.4981	0.05785	0.4077	0	0	0	PRDM9-A-type
5	rs1402427	23627774	G	0.2708	A	17.6	4.56383735295924	0.488	0.177	0.3449	0.6904	0	0	0	PRDM9-C-type
5	rs6875454	23828668	T	0.2231	C	17.59	4.56240796774604	4.05	0.3522	2.031	8.077	0	0	0	PRDM9-L14
5	rs9293102	23826874	T	0.2231	C	17.59	4.56240796774604	4.05	0.3522	2.031	8.077	0	0	0	PRDM9-L14
5	rs10941992	23563699	T	0.2785	C	17.56	4.55501888791205	21.71	1.027	2.899	162.6	0	0	0	PRDM9-A-type
5	rs12055185	23563206	A	0.2777	G	17.56	4.55501888791205	21.71	1.027	2.899	162.6	0	0	0	PRDM9-A-type
5	rs75881765	10923525	C	0.02231	T	17.54	4.55144826079842	10.49	0.6753	2.793	39.42	0	0	0	PRDM9-B
5	rs6452202	24353727	A	0.05538	G	17.53	4.54821356447571	0.3146	0.2839	0.1804	0.5488	0	0	0	PRDM9-C-type
5	rs7721213	24354096	A	0.05538	G	17.53	4.54821356447571	0.3146	0.2839	0.1804	0.5488	0	0	0	PRDM9-C-type
5	rs80012863	23520215	T	0.2854	A	17.51	4.5431786519784	0.382	0.2413	0.2381	0.613	1	0	0	PRDM9-C
5	rs1006152	7150919	A	0.1723	G	17.49	4.53985418250825	2.424	0.2135	1.595	3.684	0	0	0	PRDM9-C
5	rs141769419	32095060	T	0.02692	C	17.46	4.53194820854576	0.1171	0.5858	0.03716	0.3692	0	0	0	PRDM9-A
5	rs35740859	23592872	C	0.1731	T	17.46	4.53180041392739	3.727	0.326	1.967	7.061	0	0	0	PRDM9-L14
5	rs112286110	23876568	A	0.07615	T	17.45	4.52973655303492	3.814	0.3286	2.003	7.262	0	0	0	PRDM9-L14
5	rs1370932162	24491995	C	0.08538	T	17.45	4.52929557027721	3.69	0.3252	1.951	6.981	0	0	0	PRDM9-L14
5	rs1554019539	23876568	A	0.07615	T	17.45	4.52973655303492	3.814	0.3286	2.003	7.262	0	0	0	PRDM9-L14
5	rs17312702	24491995	C	0.08538	T	17.45	4.52929557027721	3.69	0.3252	1.951	6.981	0	0	0	PRDM9-L14
5	rs35581135	23876568	A	0.07615	T	17.45	4.52973655303492	3.814	0.3286	2.003	7.262	0	0	0	PRDM9-L14
5	rs113666731	23573773	T	0.05308	C	17.44	4.52870828894106	0.1761	0.4556	0.0721	0.4301	0	0	0	PRDM9-A-type
5	rs114991264	23865416	T	0.02462	C	17.44	4.52870828894106	0.1821	0.4522	0.07504	0.4417	0	0	0	PRDM9-A-type
5	rs1307642080	23865416	T	0.02462	C	17.44	4.52870828894106	0.1821	0.4522	0.07504	0.4417	0	0	0	PRDM9-A-type
5	rs10473481	17937060	T	0.02692	G	17.42	4.52345819097257	6.189	0.4962	2.34	16.37	0	0	0	PRDM9-L14
5	rs1402411	23659461	G	0.4108	A	17.42	4.52360317327467	0.2489	0.3498	0.1254	0.494	0	0	0	PRDM9-L14
5	rs78850233	22420582	G	0.04846	A	17.42	4.52273400457515	0.225	0.3815	0.1065	0.4753	0	0	0	PRDM9-A-type
5	rs56360705	17435145	C	0.06462	T	17.41	4.52085675202139	0.1003	0.6481	0.02817	0.3574	0	0	0	PRDM9-A-type
5	rs72740556	17431257	T	0.06077	C	17.41	4.52085675202139	0.1003	0.6481	0.02817	0.3574	0	0	0	PRDM9-A-type
5	rs56406811	23290180	G	0.02154	T	17.39	4.51755520808173	0.1718	0.4612	0.06957	0.4241	0	0	0	PRDM9-A-type
5	rs6866102	23537788	A	0.2862	G	17.39	4.51669804764183	0.3839	0.241	0.2394	0.6157	0	0	0	PRDM9-C
5	rs12055185	23563206	A	0.2777	G	17.36	4.50905879464321	0.4038	0.2256	0.2595	0.6282	0	0	0	PRDM9-C
5	rs1402410	23635801	C	0.3615	T	17.35	4.50723961097316	0.5118	0.1639	0.3711	0.7057	0	0	0	PRDM9-C-type
5	rs78004959	28351621	C	0.03154	T	17.35	4.50751898987112	0.06325	0.8236	0.01259	0.3178	0	0	0	PRDM9-A-type
5	rs10462308	18527411	C	0.2169	T	17.34	4.50584540598156	0.4447	0.1972	0.3021	0.6546	0	0	0	PRDM9-C-type
5	rs4421072	23383716	C	0.3092	A	17.32	4.50086300546262	4.38	0.3812	2.075	9.246	0	0	0	PRDM9-L14
5	rs73070066	23570088	G	0.4508	T	17.32	4.50127602925209	2.108	0.1849	1.467	3.029	0	0	0	PRDM9-C
5	rs1249215141	23633205	C	0.2523	G	17.27	4.48985730059743	0.4834	0.1813	0.3388	0.6897	0	0	0	PRDM9-C-type
5	rs1350161732	23633205	C	0.2523	G	17.27	4.48985730059743	0.4834	0.1813	0.3388	0.6897	0	0	0	PRDM9-C-type
5	rs1444514186	23633205	C	0.2523	G	17.27	4.48985730059743	0.4834	0.1813	0.3388	0.6897	0	0	0	PRDM9-C-type
5	rs1554008241	23633205	C	0.2523	G	17.27	4.48985730059743	0.4834	0.1813	0.3388	0.6897	0	0	0	PRDM9-C-type
5	rs28637728	23633205	C	0.2523	G	17.27	4.48985730059743	0.4834	0.1813	0.3388	0.6897	0	0	0	PRDM9-C-type
5	rs1008386040	23527898	A	0.2846	G	17.26	4.48571795213962	0.3848	0.2412	0.2398	0.6174	1	0	1	PRDM9-C
5	rs12518345	23238221	C	0.1131	T	17.26	4.48585086552456	3.825	0.3315	1.997	7.324	0	0	0	PRDM9-L14
5	rs3805547	23527898	A	0.2846	G	17.26	4.48571795213962	0.3848	0.2412	0.2398	0.6174	1	0	1	PRDM9-C
5	rs1364027	42783092	T	0.2131	G	17.25	4.48412615628832	8.134	0.5742	2.64	25.06	0	0	0	PRDM9-L14
5	rs3906418	42790889	C	0.2138	T	17.25	4.48412615628832	8.134	0.5742	2.64	25.06	0	0	0	PRDM9-L14
5	rs67199013	6281168	A	0.1877	G	17.24	4.48135447566969	5.377	0.4411	2.265	12.76	0	0	0	PRDM9-L14
5	rs200055	8681516	T	0.1985	G	17.22	4.47820835036088	0.1203	0.5855	0.03818	0.379	0	0	0	PRDM9-A-type
5	rs2254473	20503047	G	0.2146	A	17.22	4.47651366765677	2.136	0.183	1.492	3.057	0	0	0	PRDM9-C-type
5	rs7729750	22617285	G	0.03769	T	17.22	4.47690416174743	0.2109	0.4003	0.09624	0.4622	0	0	0	PRDM9-A-type
5	rs1844693	23828196	G	0.2231	T	17.21	4.47443694172993	3.995	0.3519	2.004	7.962	0	0	0	PRDM9-L14
5	rs1364449	22475361	T	0.3308	C	17.19	4.47082639673828	2.461	0.2227	1.591	3.807	0	0	0	PRDM9-B
5	rs1442378761	22475361	T	0.3308	C	17.19	4.47082639673828	2.461	0.2227	1.591	3.807	0	0	0	PRDM9-B
5	rs6859516	24509996	T	0.07538	C	17.15	4.46155194828978	3.725	0.3252	1.969	7.046	0	0	0	PRDM9-L14
5	rs73743610	24510856	T	0.07538	C	17.15	4.46155194828978	3.725	0.3252	1.969	7.046	0	0	0	PRDM9-L14
5	rs58200772	23233767	C	0.1077	G	17.12	4.45407467064416	3.852	0.3352	1.997	7.431	0	0	0	PRDM9-L14
5	rs73067807	23155048	C	0.03769	T	17.12	4.45419824284072	4.429	0.3777	2.112	9.285	0	0	0	PRDM9-L14
5	rs6861791	23655665	C	0.3762	T	17.11	4.45247142354022	0.2035	0.4124	0.09069	0.4567	0	0	0	PRDM9-L14
5	rs12523581	23501490	T	0.2777	C	17.1	4.4502612687351	0.3813	0.2454	0.2357	0.6169	0	0	0	PRDM9-C
5	rs1402426	23627559	G	0.4662	T	17.09	4.44903824770182	2.168	0.1935	1.483	3.167	0	0	0	PRDM9-C
5	rs35443311	7183232	G	0.2085	A	17.09	4.44842802632575	2.318	0.2037	1.555	3.456	0	0	0	PRDM9-C
5	rs138037938	12834544	G	0.05231	C	17.08	4.44623830160999	4.432	0.3858	2.081	9.439	0	0	0	PRDM9-B
5	rs145157528	12834426	T	0.05231	G	17.08	4.44623830160999	4.432	0.3858	2.081	9.439	0	0	0	PRDM9-B
5	rs149991956	12834414	T	0.05231	C	17.08	4.44623830160999	4.432	0.3858	2.081	9.439	0	0	0	PRDM9-B
5	rs2030421	23632879	C	0.4123	T	17.08	4.44611697335613	0.2523	0.3496	0.1272	0.5006	0	0	0	PRDM9-L14
5	rs7716242	12834751	C	0.05231	T	17.08	4.44623830160999	4.432	0.3858	2.081	9.439	0	0	0	PRDM9-B
5	rs833352	22592271	A	0.42	G	17.04	4.43758816705027	0.4107	0.2198	0.2669	0.6318	0	0	0	PRDM9-A
5	rs116274845	22693526	C	0.04385	A	17.03	4.43450637013114	5.633	0.4747	2.222	14.28	0	0	0	PRDM9-B
5	rs718887	23606080	A	0.4185	C	17.02	4.43215054942689	4.335	0.3764	2.073	9.066	0	0	0	PRDM9-L14
5	rs115527156	24890840	C	0.02385	T	16.99	4.4246966665776	4.944	0.4229	2.158	11.33	0	0	0	PRDM9-L14
5	rs74934137	16734666	A	0.07462	G	16.97	4.42147539472501	0.1007	0.6695	0.02711	0.374	0	0	0	PRDM9-A-type
5	rs80191700	17184242	C	0.02385	T	16.95	4.416234631715	5.67	0.4546	2.326	13.82	0	0	0	PRDM9-B
5	rs1479471218	22716237	T	0.2223	C	16.92	4.40860144871875	0.2333	0.371	0.1128	0.4828	0	0	0	PRDM9-A-type
5	rs423283	22715450	A	0.2215	T	16.92	4.40860144871875	0.2333	0.371	0.1128	0.4828	0	0	0	PRDM9-A-type
5	rs447881	22716237	T	0.2223	C	16.92	4.40860144871875	0.2333	0.371	0.1128	0.4828	0	0	0	PRDM9-A-type
5	rs77091400	7174493	T	0.1746	C	16.92	4.4087127349415	2.388	0.2133	1.572	3.627	0	0	0	PRDM9-C
5	rs2973614	23506831	C	0.07846	G	16.91	4.40771218404787	0.2203	0.3957	0.1014	0.4784	0	0	0	PRDM9-A-type
5	rs1369308884	24509230	T	0.08077	C	16.89	4.40153779952585	3.68	0.3247	1.948	6.954	0	0	0	PRDM9-L14
5	rs75723070	24509230	T	0.08077	C	16.89	4.40153779952585	3.68	0.3247	1.948	6.954	0	0	0	PRDM9-L14
5	rs111852612	39902481	T	0.02	A	16.86	4.39426410612325	7.783	0.6117	2.347	25.81	0	0	0	PRDM9-C
5	rs116495524	40028506	T	0.02	A	16.86	4.39426410612325	7.783	0.6117	2.347	25.81	0	0	0	PRDM9-C
5	rs1826668	23504278	G	0.2831	A	16.86	4.39447947656253	0.3893	0.2411	0.2427	0.6245	0	0	0	PRDM9-C
5	rs1220186256	23795729	T	0.4469	C	16.83	4.3873220816835	0.04497	1.042	0.005838	0.3464	0	0	0	PRDM9-L14
5	rs2172049	23804463	T	0.4485	C	16.83	4.3873220816835	0.04497	1.042	0.005838	0.3464	0	0	0	PRDM9-L14
5	rs35203799	23798033	G	0.4469	A	16.83	4.3873220816835	0.04497	1.042	0.005838	0.3464	0	0	0	PRDM9-L14
5	rs386686329	23804463	T	0.4485	C	16.83	4.3873220816835	0.04497	1.042	0.005838	0.3464	0	0	0	PRDM9-L14
5	rs4701398	23795729	T	0.4469	C	16.83	4.3873220816835	0.04497	1.042	0.005838	0.3464	0	0	0	PRDM9-L14
5	rs74522707	24634063	G	0.03231	A	16.83	4.38817052050163	4.742	0.3883	2.216	10.15	0	0	0	PRDM9-L14
5	rs77946031	24634652	A	0.03231	G	16.83	4.38817052050163	4.742	0.3883	2.216	10.15	0	0	0	PRDM9-L14
5	rs1161997332	9162552	A	0.07308	G	16.81	4.38468134338852	0.07731	0.7679	0.01716	0.3482	0	0	0	PRDM9-A-type
5	rs1334747441	9162552	A	0.07308	G	16.81	4.38468134338852	0.07731	0.7679	0.01716	0.3482	0	0	0	PRDM9-A-type
5	rs1342129908	9162552	A	0.07308	G	16.81	4.38468134338852	0.07731	0.7679	0.01716	0.3482	0	0	0	PRDM9-A-type
5	rs1560976864	9162552	A	0.07308	G	16.81	4.38468134338852	0.07731	0.7679	0.01716	0.3482	0	0	0	PRDM9-A-type
5	rs1560976876	9162552	A	0.07308	G	16.81	4.38468134338852	0.07731	0.7679	0.01716	0.3482	0	0	0	PRDM9-A-type
5	rs1560976882	9162552	A	0.07308	G	16.81	4.38468134338852	0.07731	0.7679	0.01716	0.3482	0	0	0	PRDM9-A-type
5	rs1560976921	9162552	A	0.07308	G	16.81	4.38468134338852	0.07731	0.7679	0.01716	0.3482	0	0	0	PRDM9-A-type
5	rs1560977145	9162552	A	0.07308	G	16.81	4.38468134338852	0.07731	0.7679	0.01716	0.3482	0	0	0	PRDM9-A-type
5	rs1560977156	9162552	A	0.07308	G	16.81	4.38468134338852	0.07731	0.7679	0.01716	0.3482	0	0	0	PRDM9-A-type
5	rs201253805	9162552	A	0.07308	G	16.81	4.38468134338852	0.07731	0.7679	0.01716	0.3482	0	0	0	PRDM9-A-type
5	rs372998697	9162552	A	0.07308	G	16.81	4.38468134338852	0.07731	0.7679	0.01716	0.3482	0	0	0	PRDM9-A-type
5	rs7734084	23503244	G	0.2823	T	16.81	4.38478666519864	0.3897	0.2411	0.2429	0.6251	0	0	0	PRDM9-C
5	rs199139	22591067	G	0.4215	C	16.77	4.37540854087315	0.4137	0.2198	0.2689	0.6364	0	0	0	PRDM9-A
5	rs2652199	22580571	T	0.4215	C	16.77	4.37540854087315	0.4137	0.2198	0.2689	0.6364	0	0	0	PRDM9-A
5	rs269875	22586949	T	0.4215	C	16.77	4.37540854087315	0.4137	0.2198	0.2689	0.6364	0	0	0	PRDM9-A
5	rs486634	22584275	C	0.4215	T	16.77	4.37540854087315	0.4137	0.2198	0.2689	0.6364	0	0	0	PRDM9-A
5	rs72742105	12292198	A	0.05154	T	16.77	4.37530546872792	5.292	0.4399	2.234	12.53	0	0	0	PRDM9-L14
5	rs770952920	22591067	G	0.4215	C	16.77	4.37540854087315	0.4137	0.2198	0.2689	0.6364	0	0	0	PRDM9-A
5	rs2217300	23440364	C	0.3146	T	16.76	4.37304404856455	0.2768	0.3283	0.1455	0.5267	0	0	0	PRDM9-L14
5	rs6896123	23536328	G	0.08	A	16.7	4.35783236559505	0.3311	0.2872	0.1886	0.5813	0	0	0	PRDM9-C-type
5	rs10039524	23482670	T	0.4838	C	16.68	4.35487260074161	0.4431	0.2089	0.2942	0.6673	0	0	0	PRDM9-C
5	rs10462041	42757209	C	0.2123	T	16.66	4.34920696034807	7.725	0.5768	2.494	23.92	0	0	0	PRDM9-L14
5	rs11950813	42742803	A	0.2123	G	16.66	4.34920696034807	7.725	0.5768	2.494	23.92	0	0	0	PRDM9-L14
5	rs12054838	42750075	C	0.2123	T	16.66	4.34920696034807	7.725	0.5768	2.494	23.92	0	0	0	PRDM9-L14
5	rs1225891356	42742803	A	0.2123	G	16.66	4.34920696034807	7.725	0.5768	2.494	23.92	0	0	0	PRDM9-L14
5	rs1381265949	17835006	C	0.04	A	16.66	4.34901290561655	5.94	0.4913	2.268	15.56	0	0	0	PRDM9-L14
5	rs1554011980	17835006	C	0.04	A	16.66	4.34901290561655	5.94	0.4913	2.268	15.56	0	0	0	PRDM9-L14
5	rs557140743	17835006	C	0.04	A	16.66	4.34901290561655	5.94	0.4913	2.268	15.56	0	0	0	PRDM9-L14
5	rs55770821	42743975	T	0.2123	C	16.66	4.34920696034807	7.725	0.5768	2.494	23.92	0	0	0	PRDM9-L14
5	rs72757017	42754497	T	0.2123	C	16.66	4.34920696034807	7.725	0.5768	2.494	23.92	0	0	0	PRDM9-L14
5	rs9292933	17835006	C	0.04	A	16.66	4.34901290561655	5.94	0.4913	2.268	15.56	0	0	0	PRDM9-L14
5	rs58659640	23267211	G	0.02231	A	16.65	4.34833439607706	0.179	0.4579	0.07296	0.4391	0	0	0	PRDM9-A-type
5	rs116453422	22400512	A	0.05	C	16.6	4.33601654539173	0.2343	0.3802	0.1112	0.4936	0	0	0	PRDM9-A-type
5	rs75221347	22403337	G	0.05	T	16.6	4.33601654539173	0.2343	0.3802	0.1112	0.4936	0	0	0	PRDM9-A-type
5	rs1004525815	23671161	T	0.3877	C	16.59	4.33301428167034	0.2504	0.3569	0.1244	0.5041	0	0	0	PRDM9-L14
5	rs72746620	22581992	T	0.1162	C	16.59	4.33460664972029	0.3442	0.2732	0.2015	0.588	0	0	0	PRDM9-A
5	rs7707187	23671161	T	0.3877	C	16.59	4.33301428167034	0.2504	0.3569	0.1244	0.5041	0	0	0	PRDM9-L14
5	rs6885886	23821348	T	0.2346	A	16.58	4.33180051580134	4.084	0.3659	1.994	8.367	0	0	0	PRDM9-L14
5	rs77476905	23821348	T	0.2346	A	16.58	4.33180051580134	4.084	0.3659	1.994	8.367	0	0	0	PRDM9-L14
5	rs13174877	23636716	G	0.4115	C	16.57	4.32919771573906	0.2574	0.3494	0.1298	0.5104	0	0	0	PRDM9-L14
5	rs2030419	23621927	T	0.4623	C	16.57	4.32984695480782	1.88	0.1573	1.381	2.558	0	0	0	PRDM9-C-type
5	rs13165720	23710267	A	0.3954	G	16.54	4.32202824718926	3.894	0.35	1.961	7.732	0	0	0	PRDM9-L14
5	rs386686313	23710267	A	0.3954	G	16.54	4.32202824718926	3.894	0.35	1.961	7.732	0	0	0	PRDM9-L14
5	rs75103048	17914442	C	0.02077	A	16.54	4.32184596198956	5.581	0.4623	2.255	13.81	0	0	0	PRDM9-L14
5	rs1501515	42173856	T	0.1062	C	16.53	4.32011805788714	0.3325	0.2796	0.1922	0.5751	0	0	0	PRDM9-A
5	rs147820683	12824443	A	0.04462	G	16.52	4.31830660799544	4.388	0.3898	2.044	9.419	0	0	0	PRDM9-B
5	rs2652198	22580481	A	0.4223	G	16.49	4.3108688027655	0.4162	0.2199	0.2704	0.6404	0	0	0	PRDM9-A
5	rs58619848	24305725	A	0.09231	G	16.47	4.30486870229597	3.543	0.3216	1.886	6.654	0	0	0	PRDM9-L14
5	rs147631775	17180295	C	0.02462	T	16.46	4.30294510772743	5.512	0.4523	2.272	13.38	0	0	0	PRDM9-B
5	rs62348149	23661108	A	0.2385	G	16.44	4.29955589897225	4.208	0.3756	2.015	8.787	0	0	0	PRDM9-L14
5	rs113813231	17027926	A	0.04692	G	16.42	4.2955063029907	0.2191	0.4008	0.09988	0.4805	0	0	0	PRDM9-A-type
5	rs10462242	23483153	T	0.4831	A	16.41	4.29242982390206	0.4457	0.209	0.2959	0.6714	0	0	0	PRDM9-C
5	rs16874709	5106067	G	0.1892	T	16.41	4.29268536641129	2.385	0.2175	1.557	3.652	0	0	0	PRDM9-C
5	rs6872288	23484174	G	0.4831	C	16.41	4.29242982390206	0.4457	0.209	0.2959	0.6714	0	0	0	PRDM9-C
5	rs10036593	24320057	A	0.2331	G	16.4	4.2906452241656	3.554	0.3221	1.89	6.683	0	0	0	PRDM9-L14
5	rs13164504	23691899	A	0.4069	C	16.4	4.28895239613297	1.854	0.1549	1.369	2.512	0	0	0	PRDM9-C-type
5	rs2199636	22613949	T	0.1192	C	16.4	4.29030613027221	0.346	0.2732	0.2025	0.591	0	0	0	PRDM9-A
5	rs4555748	24320822	T	0.2331	G	16.4	4.2906452241656	3.554	0.3221	1.89	6.683	0	0	0	PRDM9-L14
5	rs72746641	22609035	T	0.12	C	16.4	4.29030613027221	0.346	0.2732	0.2025	0.591	0	0	0	PRDM9-A
5	rs72746643	22612725	T	0.1192	C	16.4	4.29030613027221	0.346	0.2732	0.2025	0.591	0	0	0	PRDM9-A
5	rs7732045	22622367	A	0.1192	G	16.4	4.29030613027221	0.346	0.2732	0.2025	0.591	0	0	0	PRDM9-A
5	rs11952421	19532591	C	0.06846	T	16.38	4.28550259135019	3.581	0.3337	1.862	6.887	0	0	0	PRDM9-C-type
5	rs78662779	23591659	G	0.2454	A	16.37	4.28257916327762	0.4769	0.1927	0.3268	0.6957	0	0	0	PRDM9-C-type
5	rs7718823	23741244	A	0.4723	G	16.35	4.2786841193941	0.08231	0.7523	0.01884	0.3596	0	0	0	PRDM9-L14
5	rs11740622	33715874	A	0.1469	C	16.32	4.27099729072781	11.03	0.716	2.711	44.89	0	0	0	PRDM9-L14
5	rs34517117	33715203	C	0.1469	T	16.32	4.27099729072781	11.03	0.716	2.711	44.89	0	0	0	PRDM9-L14
5	rs12652303	23782698	C	0.4462	A	16.31	4.26841123481326	0.0464	1.041	0.006026	0.3573	0	0	0	PRDM9-L14
5	rs12659502	23780763	T	0.4492	A	16.31	4.26841123481326	0.0464	1.041	0.006026	0.3573	0	0	0	PRDM9-L14
5	rs4272096	23783025	T	0.4462	A	16.31	4.26841123481326	0.0464	1.041	0.006026	0.3573	0	0	0	PRDM9-L14
5	rs4569836	23781514	A	0.4508	G	16.31	4.26841123481326	0.0464	1.041	0.006026	0.3573	0	0	0	PRDM9-L14
5	rs5007902	23782717	T	0.4462	C	16.31	4.26841123481326	0.0464	1.041	0.006026	0.3573	0	0	0	PRDM9-L14
5	rs145056355	22606510	A	0.06846	G	16.3	4.26704363042438	0.3343	0.2838	0.1917	0.583	0	0	0	PRDM9-A
5	rs72746648	22614540	T	0.06846	C	16.3	4.26704363042438	0.3343	0.2838	0.1917	0.583	0	0	0	PRDM9-A
5	rs11741857	23664151	T	0.2792	C	16.29	4.26456079674852	2.09	0.1877	1.447	3.02	0	0	0	PRDM9-C-type
5	rs13159483	23475583	C	0.4831	T	16.29	4.26368319209589	0.4469	0.2092	0.2966	0.6735	0	0	0	PRDM9-C
5	rs112108034	23437332	G	0.02	C	16.28	4.26296646866612	5.944	0.4954	2.251	15.69	0	0	0	PRDM9-B
5	rs10077095	23507246	A	0.05462	G	16.25	4.25617677839625	6.309	0.5236	2.261	17.61	0	0	0	PRDM9-A
5	rs10941993	23599647	A	0.4969	C	16.25	4.25453483132927	1.893	0.1602	1.383	2.591	0	0	0	PRDM9-C-type
5	rs10941994	23599768	T	0.4969	C	16.25	4.25453483132927	1.893	0.1602	1.383	2.591	0	0	0	PRDM9-C-type
5	rs7714938	22475862	A	0.3392	G	16.25	4.25594183412116	2.394	0.2223	1.548	3.701	0	0	0	PRDM9-B
5	rs378687	22583432	A	0.4223	G	16.24	4.25321016784739	0.42	0.2195	0.2731	0.6457	0	0	0	PRDM9-A
5	rs142435608	23542071	G	0.03462	T	16.23	4.24995468798823	0.1445	0.5311	0.05102	0.4091	0	0	0	PRDM9-A
5	rs747171447	23542071	G	0.03462	T	16.23	4.24995468798823	0.1445	0.5311	0.05102	0.4091	0	0	0	PRDM9-A
5	rs10068316	5938667	A	0.2123	G	16.21	4.24534593074457	0.1991	0.4326	0.08529	0.4648	0	0	0	PRDM9-A-type
5	rs149633406	22389733	T	0.05077	C	16.21	4.24641694110709	0.239	0.3795	0.1136	0.5028	0	0	0	PRDM9-A-type
5	rs16892291	23247550	G	0.1354	C	16.2	4.24313577593945	3.461	0.3223	1.84	6.508	0	0	0	PRDM9-L14
5	rs1393114	22493924	C	0.3331	T	16.19	4.2429837652687	2.461	0.2303	1.567	3.865	0	0	0	PRDM9-B
5	rs78330548	5074962	T	0.1923	C	16.18	4.23972833945794	2.37	0.2175	1.547	3.629	0	0	0	PRDM9-C
5	rs73742338	23624531	T	0.09077	C	16.11	4.22329881601159	0.3731	0.2576	0.2252	0.6182	0	0	0	PRDM9-A
5	rs34433643	22582679	T	0.4208	A	16.09	4.22011503680736	0.421	0.2197	0.2737	0.6475	0	0	0	PRDM9-A
5	rs34433643	22582680	T	0.4208	A	16.09	4.22011503680736	0.421	0.2197	0.2737	0.6475	0	0	0	PRDM9-A
5	rs420907	22582680	T	0.4208	A	16.09	4.22011503680736	0.421	0.2197	0.2737	0.6475	0	0	0	PRDM9-A
5	rs445049	22582679	T	0.4208	A	16.09	4.22011503680736	0.421	0.2197	0.2737	0.6475	0	0	0	PRDM9-A
5	rs879819464	22582679	T	0.4208	A	16.09	4.22011503680736	0.421	0.2197	0.2737	0.6475	0	0	0	PRDM9-A
5	rs879819464	22582680	T	0.4208	A	16.09	4.22011503680736	0.421	0.2197	0.2737	0.6475	0	0	0	PRDM9-A
5	rs1429564545	23575352	G	0.4562	A	16.08	4.21759904750347	2.056	0.185	1.431	2.955	0	0	0	PRDM9-C
5	rs919930106	23250728	A	0.13	T	16.08	4.21559669824699	3.444	0.3215	1.834	6.467	0	0	0	PRDM9-L14
5	rs9293062	23250728	A	0.13	T	16.08	4.21559669824699	3.444	0.3215	1.834	6.467	0	0	0	PRDM9-L14
5	rs9647543	23575352	G	0.4562	A	16.08	4.21759904750347	2.056	0.185	1.431	2.955	0	0	0	PRDM9-C
5	rs6870804	23367816	A	0.2215	C	16.04	4.20795868928792	3.566	0.3234	1.892	6.721	0	0	0	PRDM9-L14
5	rs1253094619	24073331	C	0.04154	T	16.03	4.2050938934832	0.2882	0.3173	0.1548	0.5368	0	0	0	PRDM9-A
5	rs13170843	23568309	T	0.4085	C	16.03	4.20467623567069	1.871	0.1626	1.36	2.573	0	0	0	PRDM9-C-type
5	rs1486013279	24073331	C	0.04154	T	16.03	4.2050938934832	0.2882	0.3173	0.1548	0.5368	0	0	0	PRDM9-A
5	rs77388011	24073331	C	0.04154	T	16.03	4.2050938934832	0.2882	0.3173	0.1548	0.5368	0	0	0	PRDM9-A
5	rs1532700	17168066	C	0.03077	G	16.02	4.20197120659593	4.991	0.4265	2.163	11.52	0	0	0	PRDM9-B
5	rs1170843356	23464871	T	0.02769	A	16.01	4.19990181982522	8.949	0.6042	2.738	29.25	0	0	0	PRDM9-C-type
5	rs145236640	23464871	T	0.02769	A	16.01	4.19990181982522	8.949	0.6042	2.738	29.25	0	0	0	PRDM9-C-type
5	rs7718359	23510212	T	0.2808	G	16.01	4.20010831534313	0.3985	0.2413	0.2483	0.6394	1	0	0	PRDM9-C
5	rs12651853	23785235	T	0.4454	C	16	4.19763682569045	0.04736	1.041	0.006155	0.3644	0	0	0	PRDM9-L14
5	rs12655225	23787194	C	0.4454	A	16	4.19763682569045	0.04736	1.041	0.006155	0.3644	0	0	0	PRDM9-L14
5	rs12655248	23787347	G	0.4454	A	16	4.19763682569045	0.04736	1.041	0.006155	0.3644	0	0	0	PRDM9-L14
5	rs1521011	23622383	T	0.3662	C	16	4.19928292171761	0.494	0.1813	0.3462	0.7048	0	0	0	PRDM9-C-type
5	rs2635662	23022458	C	0.3177	T	16	4.19743150168604	4.872	0.4178	2.148	11.05	0	0	0	PRDM9-L14
5	rs76540272	15214969	C	0.03846	A	16	4.19907681818678	4.489	0.4054	2.028	9.937	0	0	0	PRDM9-C-type
5	rs35752969	41593832	A	0.02846	G	15.97	4.19091186865365	0.1019	0.6882	0.02644	0.3926	0	0	0	PRDM9-A
5	rs2115260	23486016	T	0.4808	C	15.96	4.1890957193313	0.5247	0.1674	0.378	0.7284	0	0	0	PRDM9-C-type
5	rs269874	22586068	T	0.4231	C	15.96	4.18976748200492	0.4225	0.2197	0.2747	0.6498	0	0	0	PRDM9-A
5	rs269877	22591008	G	0.4231	T	15.96	4.18976748200492	0.4225	0.2197	0.2747	0.6498	0	0	0	PRDM9-A
5	rs79399656	23263802	A	0.02308	T	15.96	4.1880900195799	0.1862	0.4549	0.07634	0.4542	0	0	0	PRDM9-A-type
5	rs10068744	36334073	A	0.2569	G	15.94	4.18428946021104	0.4025	0.2363	0.2533	0.6396	0	0	0	PRDM9-C-type
5	rs6894966	23594249	A	0.04462	G	15.94	4.18422307970164	0.2383	0.3705	0.1153	0.4926	0	0	0	PRDM9-C-type
5	rs77595042	23704508	C	0.05538	A	15.94	4.18455508375565	0.224	0.3962	0.103	0.487	0	0	0	PRDM9-A-type
5	rs77622817	37899126	G	0.03308	T	15.94	4.18355983204386	0.1104	0.6789	0.02917	0.4176	0	0	0	PRDM9-A
5	rs9632412	17871075	G	0.04308	A	15.94	4.18422307970164	5.709	0.4868	2.199	14.82	0	0	0	PRDM9-L14
5	rs10037062	24154498	C	0.1246	T	15.92	4.17940450345551	3.495	0.3227	1.856	6.578	0	0	0	PRDM9-L14
5	rs115237520	39408981	G	0.02385	T	15.92	4.17907641211868	7.593	0.5908	2.385	24.17	0	0	0	PRDM9-B
5	rs3849760	39409132	T	0.02385	A	15.92	4.17907641211868	7.593	0.5908	2.385	24.17	0	0	0	PRDM9-B
5	rs7730819	42694477	C	0.04615	A	15.92	4.18065351591955	5.042	0.4254	2.191	11.61	0	0	0	PRDM9-L14
5	rs893104991	39409132	T	0.02385	A	15.92	4.17907641211868	7.593	0.5908	2.385	24.17	0	0	0	PRDM9-B
5	rs78365049	27124747	G	0.03615	T	15.91	4.17750501472125	14.47	0.8387	2.797	74.89	0	0	0	PRDM9-L14
5	rs77602651	19488771	G	0.04	A	15.89	4.1735364509072	0.2764	0.3346	0.1435	0.5325	0	0	0	PRDM9-C-type
5	rs1197179282	24151560	A	0.1085	T	15.85	4.16348600110933	3.494	0.3234	1.854	6.586	0	0	0	PRDM9-L14
5	rs1258812118	24151560	A	0.1085	T	15.85	4.16348600110933	3.494	0.3234	1.854	6.586	0	0	0	PRDM9-L14
5	rs1382156896	24151560	A	0.1085	T	15.85	4.16348600110933	3.494	0.3234	1.854	6.586	0	0	0	PRDM9-L14
5	rs145319024	24151560	A	0.1085	T	15.85	4.16348600110933	3.494	0.3234	1.854	6.586	0	0	0	PRDM9-L14
5	rs2475395	23714775	T	0.3969	A	15.84	4.16228533171509	1.853	0.1555	1.366	2.512	0	0	0	PRDM9-C-type
5	rs113341564	23559785	A	0.04385	G	15.82	4.15757799664235	0.2739	0.3401	0.1406	0.5334	0	0	0	PRDM9-A
5	rs1428368	24465486	C	0.3738	A	15.81	4.15490195998574	3.944	0.3551	1.966	7.91	0	0	0	PRDM9-L14
5	rs1568459	23756996	C	0.4592	T	15.81	4.15483992234805	0.08444	0.7532	0.0193	0.3695	0	0	0	PRDM9-L14
5	rs115619446	30694157	C	0.05	A	15.76	4.14399654600278	0.03838	1.18	0.003801	0.3876	0	0	0	PRDM9-A-type
5	rs1561071992	30694157	C	0.05	A	15.76	4.14399654600278	0.03838	1.18	0.003801	0.3876	0	0	0	PRDM9-A-type
5	rs16886700	18710257	G	0.09462	C	15.76	4.14429916916456	0.39	0.2377	0.2448	0.6215	0	0	0	PRDM9-C-type
5	rs58410919	30694157	C	0.05	A	15.76	4.14399654600278	0.03838	1.18	0.003801	0.3876	0	0	0	PRDM9-A-type
5	rs76991400	17190275	T	0.02077	G	15.76	4.14345235514325	5.751	0.4791	2.249	14.71	0	0	0	PRDM9-B
5	rs10064015	24504215	G	0.43	C	15.75	4.14128238513971	3.561	0.3258	1.88	6.744	0	0	0	PRDM9-L14
5	rs10078493	24504314	A	0.43	G	15.75	4.14128238513971	3.561	0.3258	1.88	6.744	0	0	0	PRDM9-L14
5	rs1554054110	22614473	G	0.4862	C	15.75	4.14116214857141	0.422	0.2212	0.2735	0.6511	0	0	0	PRDM9-A
5	rs372484025	22614473	G	0.4862	C	15.75	4.14116214857141	0.422	0.2212	0.2735	0.6511	0	0	0	PRDM9-A
5	rs80328574	22614473	G	0.4862	C	15.75	4.14116214857141	0.422	0.2212	0.2735	0.6511	0	0	0	PRDM9-A
5	rs114177134	17849592	G	0.04462	A	15.74	4.13846558914096	5.116	0.4596	2.078	12.59	0	0	0	PRDM9-L14
5	rs17284201	19545187	G	0.07385	A	15.7	4.13047493714277	3.264	0.3167	1.754	6.071	0	0	0	PRDM9-C-type
5	rs10039023	24154602	A	0.1254	G	15.69	4.12766887876975	3.462	0.3225	1.84	6.513	0	0	0	PRDM9-L14
5	rs1423971564	24151547	T	0.1246	C	15.69	4.12766887876975	3.462	0.3225	1.84	6.513	0	0	0	PRDM9-L14
5	rs148851615	24151547	T	0.1246	C	15.69	4.12766887876975	3.462	0.3225	1.84	6.513	0	0	0	PRDM9-L14
5	rs28572746	17019216	T	0.03462	C	15.69	4.12731939284807	0.2888	0.3318	0.1507	0.5533	0	0	0	PRDM9-A
5	rs7718527	24150190	C	0.1262	T	15.69	4.12766887876975	3.462	0.3225	1.84	6.513	0	0	0	PRDM9-L14
5	rs7733104	24150267	T	0.1262	C	15.69	4.12766887876975	3.462	0.3225	1.84	6.513	0	0	0	PRDM9-L14
5	rs7725830	33483979	A	0.1415	G	15.68	4.12569216687196	2.376	0.2224	1.537	3.675	0	0	0	PRDM9-C-type
5	rs3887280	22507032	G	0.3338	A	15.66	4.12078939470824	2.422	0.2297	1.544	3.8	0	0	0	PRDM9-B
5	rs929907	22500483	A	0.3338	C	15.66	4.12078939470824	2.422	0.2297	1.544	3.8	0	0	0	PRDM9-B
5	rs71611260	23675345	A	0.03923	G	15.65	4.11793105556385	0.2804	0.3396	0.1441	0.5456	0	0	0	PRDM9-A
5	rs142553289	19541515	T	0.07154	C	15.64	4.11486503393657	3.366	0.3251	1.78	6.365	0	0	0	PRDM9-C-type
5	rs1604020	20992421	G	0.02462	A	15.64	4.11622503864474	0.1969	0.4491	0.08165	0.4749	0	0	0	PRDM9-A-type
5	rs2176936	23633051	A	0.3477	T	15.64	4.11548784080961	0.5225	0.1666	0.3769	0.7243	0	0	0	PRDM9-C-type
5	rs70963533	23633051	A	0.3477	T	15.64	4.11548784080961	0.5225	0.1666	0.3769	0.7243	0	0	0	PRDM9-C-type
5	rs34306651	12849726	C	0.04538	A	15.63	4.11317099532302	4.204	0.3882	1.964	8.997	0	0	0	PRDM9-B
5	rs1340460146	24355826	A	0.05692	G	15.62	4.11092250734994	0.3393	0.2794	0.1962	0.5868	0	0	0	PRDM9-C-type
5	rs76207985	24355826	A	0.05692	G	15.62	4.11092250734994	0.3393	0.2794	0.1962	0.5868	0	0	0	PRDM9-C-type
5	rs4145102	41114382	C	0.07615	T	15.6	4.10618277603254	0.05183	0.9782	0.007619	0.3526	0	0	0	PRDM9-A
5	rs114098200	23444926	A	0.02	G	15.59	4.10319830233508	21.3	1.053	2.707	167.7	0	0	0	PRDM9-C-type
5	rs114430743	23446842	C	0.02	T	15.59	4.10319830233508	21.3	1.053	2.707	167.7	0	0	0	PRDM9-C-type
5	rs116174878	23445412	T	0.02	C	15.59	4.10319830233508	21.3	1.053	2.707	167.7	0	0	0	PRDM9-C-type
5	rs1245134250	5540444	A	0.04154	G	15.59	4.10452220372428	0.0985	0.69	0.02547	0.3809	0	0	0	PRDM9-A
5	rs13188797	22507738	C	0.3354	T	15.59	4.10308815917397	2.416	0.2296	1.54	3.79	0	0	0	PRDM9-B
5	rs147146731	23441005	C	0.02	T	15.59	4.10319830233508	21.3	1.053	2.707	167.7	0	0	0	PRDM9-C-type
5	rs182197564	23441860	A	0.02	G	15.59	4.10319830233508	21.3	1.053	2.707	167.7	0	0	0	PRDM9-C-type
5	rs76714651	23440751	G	0.02	C	15.59	4.10319830233508	21.3	1.053	2.707	167.7	0	0	0	PRDM9-C-type
5	rs76961702	5540444	A	0.04154	G	15.59	4.10452220372428	0.0985	0.69	0.02547	0.3809	0	0	0	PRDM9-A
5	rs77889672	5423414	A	0.04	G	15.59	4.10380458954579	0.09036	0.7243	0.02185	0.3737	0	0	0	PRDM9-A
5	rs11949458	23385591	A	0.3069	G	15.55	4.0959339480855	3.963	0.37	1.919	8.184	0	0	0	PRDM9-L14
5	rs78596698	24493073	T	0.08	G	15.55	4.09474395125155	3.437	0.3239	1.822	6.484	0	0	0	PRDM9-L14
5	rs1428367	24465643	C	0.37	T	15.53	4.09124698081547	3.978	0.3615	1.959	8.08	0	0	0	PRDM9-L14
5	rs147220154	12959260	G	0.03538	A	15.51	4.08687520961044	4.781	0.4267	2.072	11.03	0	0	0	PRDM9-B
5	rs17164176	12962052	G	0.03538	A	15.51	4.08687520961044	4.781	0.4267	2.072	11.03	0	0	0	PRDM9-B
5	rs1468115857	24366475	C	0.07154	A	15.49	4.08024221949811	3.584	0.335	1.859	6.91	0	0	0	PRDM9-L14
5	rs6861711	24366475	C	0.07154	A	15.49	4.08024221949811	3.584	0.335	1.859	6.91	0	0	0	PRDM9-L14
5	rs114223232	22996839	G	0.02308	A	15.47	4.07711890879171	0.1869	0.4556	0.07653	0.4565	0	0	0	PRDM9-A-type
5	rs77729693	22995533	C	0.02308	T	15.47	4.07711890879171	0.1869	0.4556	0.07653	0.4565	0	0	0	PRDM9-A-type
5	rs79672236	22992456	C	0.02308	T	15.47	4.07711890879171	0.1869	0.4556	0.07653	0.4565	0	0	0	PRDM9-A-type
5	rs11949881	23641936	T	0.3746	A	15.45	4.07155293679082	0.2187	0.4121	0.09751	0.4904	0	0	0	PRDM9-L14
5	rs11952134	23641937	G	0.3746	C	15.45	4.07155293679082	0.2187	0.4121	0.09751	0.4904	0	0	0	PRDM9-L14
5	rs1554008728	23641936	T	0.3746	A	15.45	4.07155293679082	0.2187	0.4121	0.09751	0.4904	0	0	0	PRDM9-L14
5	rs71611122	23641936	T	0.3746	A	15.45	4.07155293679082	0.2187	0.4121	0.09751	0.4904	0	0	0	PRDM9-L14
5	rs796996649	23641936	T	0.3746	A	15.45	4.07155293679082	0.2187	0.4121	0.09751	0.4904	0	0	0	PRDM9-L14
5	rs796996649	23641937	G	0.3746	C	15.45	4.07155293679082	0.2187	0.4121	0.09751	0.4904	0	0	0	PRDM9-L14
5	rs6452128	23646118	G	0.3523	A	15.44	4.06884736147671	0.5277	0.1656	0.3814	0.73	0	0	0	PRDM9-C-type
5	rs882775	42850240	A	0.2338	G	15.44	4.07017251876931	2.149	0.197	1.46	3.162	0	0	0	PRDM9-C-type
5	rs1402414	23653475	T	0.2846	C	15.43	4.06666458992235	0.1894	0.4599	0.07689	0.4664	0	0	0	PRDM9-L14
5	rs76447168	8967737	G	0.02077	A	15.41	4.06263258248271	0.1607	0.5342	0.05641	0.4579	0	0	0	PRDM9-A
5	rs146642511	12932429	C	0.02769	T	15.4	4.06068046892176	5.063	0.4446	2.118	12.1	0	0	0	PRDM9-B
5	rs1309918965	23691736	T	0.3769	C	15.38	4.05517200365678	1.822	0.1559	1.342	2.473	0	0	0	PRDM9-C-type
5	rs28787728	23691736	T	0.3769	C	15.38	4.05517200365678	1.822	0.1559	1.342	2.473	0	0	0	PRDM9-C-type
5	rs13166387	6707721	A	0.1023	G	15.37	4.05448217792216	3.378	0.3267	1.781	6.409	0	0	0	PRDM9-B
5	rs72741550	18869654	C	0.02077	T	15.36	4.05139145012356	7.686	0.613	2.311	25.56	0	0	0	PRDM9-B
5	rs1285288459	14900411	A	0.03077	C	15.34	4.0472559759851	6.48	0.5297	2.294	18.3	0	0	0	PRDM9-L14
5	rs147335507	14900411	A	0.03077	C	15.34	4.0472559759851	6.48	0.5297	2.294	18.3	0	0	0	PRDM9-L14
5	rs642276	17163716	T	0.09923	C	15.34	4.04590227952081	0.3686	0.2569	0.2228	0.6099	0	0	0	PRDM9-A
5	rs405169	22616493	A	0.4169	C	15.32	4.04268010314466	0.4318	0.2184	0.2814	0.6625	0	0	0	PRDM9-A
5	rs630744	22616398	A	0.4169	T	15.32	4.04268010314466	0.4318	0.2184	0.2814	0.6625	0	0	0	PRDM9-A
5	rs10043097	23492211	T	0.4808	C	15.31	4.03957679292217	0.5314	0.1675	0.3827	0.7379	0	0	0	PRDM9-C-type
5	rs1220114340	22612298	G	0.4177	T	15.31	4.03872132091496	0.432	0.2184	0.2816	0.6628	0	0	0	PRDM9-A
5	rs1554053229	22599986	T	0.4177	C	15.31	4.03872132091496	0.432	0.2184	0.2816	0.6628	0	0	0	PRDM9-A
5	rs1554053230	22599986	T	0.4177	C	15.31	4.03872132091496	0.432	0.2184	0.2816	0.6628	0	0	0	PRDM9-A
5	rs1554053235	22599986	T	0.4177	C	15.31	4.03872132091496	0.432	0.2184	0.2816	0.6628	0	0	0	PRDM9-A
5	rs268966	22612298	G	0.4177	T	15.31	4.03872132091496	0.432	0.2184	0.2816	0.6628	0	0	0	PRDM9-A
5	rs268967	22613534	G	0.4177	A	15.31	4.03872132091496	0.432	0.2184	0.2816	0.6628	0	0	0	PRDM9-A
5	rs269881	22599986	T	0.4177	C	15.31	4.03872132091496	0.432	0.2184	0.2816	0.6628	0	0	0	PRDM9-A
5	rs71611260	23675345	A	0.03923	G	15.31	4.04091088563261	3.463	0.3291	1.817	6.6	0	0	0	PRDM9-C
5	rs7705488	23623098	T	0.2815	C	15.31	4.03881629018756	0.2167	0.4163	0.09581	0.4899	0	0	0	PRDM9-L14
5	rs1494593	23574747	C	0.1623	T	15.3	4.03867384406529	0.4347	0.2242	0.2801	0.6745	0	0	0	PRDM9-A
5	rs35132527	22491433	T	0.3346	G	15.3	4.03857890593355	2.4	0.2298	1.53	3.765	0	0	0	PRDM9-B
5	rs7709985	22495406	C	0.3346	T	15.3	4.03857890593355	2.4	0.2298	1.53	3.765	0	0	0	PRDM9-B
5	rs4701224	23515920	A	0.1977	T	15.29	4.03583468937826	3.624	0.3414	1.856	7.077	1	0	0	PRDM9-L14
5	rs34184932	22497235	C	0.3354	T	15.28	4.03376437590142	2.398	0.2297	1.529	3.761	0	0	0	PRDM9-B
5	rs73742338	23624531	T	0.09077	C	15.28	4.03198428600636	0.251	0.3727	0.1209	0.5211	0	0	0	PRDM9-A-type
5	rs55766742	33828964	C	0.1308	T	15.27	4.03105031901866	0.08972	0.7505	0.02061	0.3906	0	0	0	PRDM9-A-type
5	rs17633731	29524256	C	0.05462	T	15.26	4.02872415126189	3.707	0.3648	1.813	7.579	0	0	0	PRDM9-B
5	rs72751433	29523902	A	0.05462	T	15.26	4.02872415126189	3.707	0.3648	1.813	7.579	0	0	0	PRDM9-B
5	rs72751437	29531887	C	0.05462	G	15.26	4.02872415126189	3.707	0.3648	1.813	7.579	0	0	0	PRDM9-B
5	rs72751446	29543274	A	0.05462	G	15.26	4.02872415126189	3.707	0.3648	1.813	7.579	0	0	0	PRDM9-B
5	rs72751456	29548373	T	0.05462	C	15.26	4.02872415126189	3.707	0.3648	1.813	7.579	0	0	0	PRDM9-B
5	rs78107566	22721266	A	0.04692	G	15.26	4.02807505081581	5.954	0.5082	2.199	16.12	0	0	0	PRDM9-B
5	rs17549054	18469769	A	0.1315	G	15.24	4.02387938170018	0.2685	0.3561	0.1336	0.5396	0	0	0	PRDM9-A
5	rs17630875	18466193	T	0.1315	G	15.24	4.02387938170018	0.2685	0.3561	0.1336	0.5396	0	0	0	PRDM9-A
5	rs10475093	17011473	A	0.04846	G	15.23	4.02081596632558	0.3275	0.2971	0.183	0.5862	0	0	0	PRDM9-A
5	rs77902207	18714282	T	0.1008	C	15.23	4.02127182286151	0.3996	0.2347	0.2523	0.633	0	0	0	PRDM9-C-type
5	rs78596758	41575953	C	0.03385	T	15.23	4.02067930261798	0.1295	0.6067	0.03943	0.4254	0	0	0	PRDM9-A
5	rs17333837	22482482	T	0.3354	C	15.22	4.01867982674089	2.395	0.2298	1.527	3.758	0	0	0	PRDM9-B
5	rs34772643	23691468	G	0.39	C	15.22	4.01872516729341	1.811	0.155	1.337	2.454	0	0	0	PRDM9-C-type
5	rs4701283	22490983	G	0.3354	A	15.22	4.01836257534423	2.393	0.2297	1.526	3.754	0	0	0	PRDM9-B
5	rs59049864	23626144	T	0.1008	C	15.19	4.01193179660736	0.3928	0.2491	0.241	0.64	0	0	0	PRDM9-A
5	rs10040986	16949872	A	0.1569	T	15.18	4.00930603932025	3.638	0.3414	1.863	7.103	0	0	0	PRDM9-L14
5	rs1346510	24463279	C	0.3877	T	15.18	4.01063918622375	3.746	0.3466	1.899	7.389	0	0	0	PRDM9-L14
5	rs1346511	24463191	G	0.3877	A	15.18	4.01063918622375	3.746	0.3466	1.899	7.389	0	0	0	PRDM9-L14
5	rs11134133	5921521	G	0.1785	A	15.17	4.00810969606397	0	NA	NA	NA	0	0	0	PRDM9-A-type
5	rs1174236	5517107	A	0.07154	G	15.17	4.00810969606397	0	NA	NA	NA	0	0	0	PRDM9-A-type
5	rs12653639	5930643	A	0.1792	T	15.17	4.00810969606397	0	NA	NA	NA	0	0	0	PRDM9-A-type
5	rs12657311	31527648	A	0.03615	C	15.17	4.00810969606397	0	NA	NA	NA	0	0	0	PRDM9-A-type
5	rs13159199	5920628	T	0.1769	C	15.17	4.00810969606397	0	NA	NA	NA	0	0	0	PRDM9-A-type
5	rs13182748	5915073	A	0.1769	C	15.17	4.00810969606397	0	NA	NA	NA	0	0	0	PRDM9-A-type
5	rs1357002	23624308	C	0.2762	G	15.17	4.00771164620291	0.2394	0.3888	0.1117	0.5129	0	0	0	PRDM9-L14
5	rs1402425	23627473	A	0.2669	G	15.17	4.00749066493222	0.5116	0.1775	0.3613	0.7244	0	0	0	PRDM9-C-type
5	rs61757081	11079809	A	0.02538	T	15.17	4.00810969606397	0	NA	NA	NA	0	0	0	PRDM9-A-type
5	rs10043071	23492117	A	0.48	C	15.16	4.00568284733036	0.5329	0.1675	0.3837	0.7399	0	0	0	PRDM9-C-type
5	rs1232992259	12434562	T	0.03385	G	15.15	4.00357589604491	5.261	0.4744	2.076	13.33	0	0	0	PRDM9-L14
5	rs12659781	33725040	G	0.08308	A	15.15	4.00313823150933	9.753	0.6843	2.551	37.29	0	0	0	PRDM9-L14
5	rs138203006	12420778	C	0.03385	T	15.15	4.00357589604491	5.261	0.4744	2.076	13.33	0	0	0	PRDM9-L14
5	rs139545168	12409355	A	0.03308	C	15.15	4.00357589604491	5.261	0.4744	2.076	13.33	0	0	0	PRDM9-L14
5	rs1404204249	12436467	G	0.03385	A	15.15	4.00357589604491	5.261	0.4744	2.076	13.33	0	0	0	PRDM9-L14
5	rs142060960	12409134	T	0.03385	C	15.15	4.00357589604491	5.261	0.4744	2.076	13.33	0	0	0	PRDM9-L14
5	rs188977650	12439481	A	0.03385	C	15.15	4.00357589604491	5.261	0.4744	2.076	13.33	0	0	0	PRDM9-L14
5	rs1962781	12439592	G	0.03385	A	15.15	4.00357589604491	5.261	0.4744	2.076	13.33	0	0	0	PRDM9-L14
5	rs28550171	12415677	T	0.03385	C	15.15	4.00357589604491	5.261	0.4744	2.076	13.33	0	0	0	PRDM9-L14
5	rs4866342	33726903	A	0.08077	G	15.15	4.00313823150933	9.753	0.6843	2.551	37.29	0	0	0	PRDM9-L14
5	rs4866382	33737227	C	0.08231	T	15.15	4.00313823150933	9.753	0.6843	2.551	37.29	0	0	0	PRDM9-L14
5	rs72728913	12445813	C	0.03385	G	15.15	4.00357589604491	5.261	0.4744	2.076	13.33	0	0	0	PRDM9-L14
5	rs72728915	12446310	C	0.03385	T	15.15	4.00357589604491	5.261	0.4744	2.076	13.33	0	0	0	PRDM9-L14
5	rs72728919	12447494	T	0.03385	C	15.15	4.00357589604491	5.261	0.4744	2.076	13.33	0	0	0	PRDM9-L14
5	rs72742179	12380980	G	0.03385	A	15.15	4.00357589604491	5.261	0.4744	2.076	13.33	0	0	0	PRDM9-L14
5	rs72744023	12415300	T	0.03385	C	15.15	4.00357589604491	5.261	0.4744	2.076	13.33	0	0	0	PRDM9-L14
5	rs72744030	12420231	G	0.03231	C	15.15	4.00357589604491	5.261	0.4744	2.076	13.33	0	0	0	PRDM9-L14
5	rs72744049	12429344	A	0.03385	G	15.15	4.00357589604491	5.261	0.4744	2.076	13.33	0	0	0	PRDM9-L14
5	rs72744054	12430824	C	0.03385	A	15.15	4.00357589604491	5.261	0.4744	2.076	13.33	0	0	0	PRDM9-L14
5	rs72744059	12434562	T	0.03385	G	15.15	4.00357589604491	5.261	0.4744	2.076	13.33	0	0	0	PRDM9-L14
5	rs72744064	12436467	G	0.03385	A	15.15	4.00357589604491	5.261	0.4744	2.076	13.33	0	0	0	PRDM9-L14
5	rs75514825	12448303	T	0.03385	A	15.15	4.00357589604491	5.261	0.4744	2.076	13.33	0	0	0	PRDM9-L14
5	rs7704268	12387419	T	0.03385	C	15.15	4.00357589604491	5.261	0.4744	2.076	13.33	0	0	0	PRDM9-L14
5	rs7713230	12392369	G	0.03385	T	15.15	4.00357589604491	5.261	0.4744	2.076	13.33	0	0	0	PRDM9-L14
5	rs7718086	12434049	C	0.03385	T	15.15	4.00357589604491	5.261	0.4744	2.076	13.33	0	0	0	PRDM9-L14
5	rs7728325	12437653	G	0.03385	A	15.15	4.00357589604491	5.261	0.4744	2.076	13.33	0	0	0	PRDM9-L14
5	rs79322356	12452349	T	0.03385	G	15.15	4.00357589604491	5.261	0.4744	2.076	13.33	0	0	0	PRDM9-L14
5	rs9764134	12450809	C	0.03385	G	15.15	4.00357589604491	5.261	0.4744	2.076	13.33	0	0	0	PRDM9-L14
5	rs112997955	11849074	A	0.07769	C	15.14	4.00052146632069	0.2551	0.3707	0.1234	0.5276	0	0	0	PRDM9-A-type
5	rs72741300	27822129	G	0.08769	C	15.14	4.00100002778168	0.1964	0.4499	0.08133	0.4744	0	0	0	PRDM9-A-type
5	rs17654653	3957384	T	0.02923	C	15.12	3.99567862621736	0.0279	1.33	0.002059	0.378	0	0	0	PRDM9-A
5	rs7379232	34496819	G	0.06308	C	15.1	3.99225222199926	3.538	0.3406	1.815	6.897	0	0	0	PRDM9-B
5	rs10805751	23495211	A	0.2769	G	15.09	3.99012436628784	0.4093	0.2412	0.2551	0.6567	0	0	0	PRDM9-C
5	rs115853734	22973569	C	0.02462	T	15.07	3.98547946124208	4.816	0.424	2.098	11.06	0	0	0	PRDM9-L14
5	rs6868840	22945007	T	0.02462	A	15.07	3.98547946124208	4.816	0.424	2.098	11.06	0	0	0	PRDM9-L14
5	rs74999924	22948022	T	0.02462	C	15.07	3.98547946124208	4.816	0.424	2.098	11.06	0	0	0	PRDM9-L14
5	rs75727676	23874594	C	0.1269	T	15.07	3.98547946124208	3.355	0.321	1.789	6.294	0	0	0	PRDM9-L14
5	rs11958761	42847988	C	0.2285	G	15.06	3.98171569157347	2.205	0.2049	1.476	3.294	0	0	0	PRDM9-C-type
5	rs10941995	23624902	A	0.27	C	15.05	3.97922451180644	0.5179	0.1753	0.3673	0.7303	0	0	0	PRDM9-C-type
5	rs1297421955	23624902	A	0.27	C	15.05	3.97922451180644	0.5179	0.1753	0.3673	0.7303	0	0	0	PRDM9-C-type
5	rs7717933	23622753	G	0.3992	A	15.05	3.97963871735229	0.4984	0.1847	0.3471	0.7158	0	0	0	PRDM9-C-type
5	rs796284386	23622753	G	0.3992	A	15.05	3.97963871735229	0.4984	0.1847	0.3471	0.7158	0	0	0	PRDM9-C-type
5	rs903393	23567202	C	0.2277	T	15.03	3.97551433230083	10.49	0.7375	2.472	44.52	0	0	0	PRDM9-A-type
5	rs11949932	23642117	T	0.3731	A	15.01	3.97061622231479	0.2232	0.4118	0.09957	0.5003	0	0	0	PRDM9-L14
5	rs12188503	23630214	T	0.3731	C	15.01	3.97061622231479	0.2232	0.4118	0.09957	0.5003	0	0	0	PRDM9-L14
5	rs5021240	23756881	A	0.4469	T	15.01	3.96980521464325	0.08917	0.7517	0.02044	0.3891	0	0	0	PRDM9-L14
5	rs67145057	23756881	A	0.4469	T	15.01	3.96980521464325	0.08917	0.7517	0.02044	0.3891	0	0	0	PRDM9-L14
5	rs6860660	23649778	G	0.3723	A	15.01	3.97061622231479	0.2232	0.4118	0.09957	0.5003	0	0	0	PRDM9-L14
5	rs6866809	23643740	G	0.3731	T	15.01	3.97061622231479	0.2232	0.4118	0.09957	0.5003	0	0	0	PRDM9-L14
5	rs6867470	23651376	G	0.3708	A	15.01	3.97061622231479	0.2232	0.4118	0.09957	0.5003	0	0	0	PRDM9-L14
5	rs796935636	23642117	T	0.3731	A	15.01	3.97061622231479	0.2232	0.4118	0.09957	0.5003	0	0	0	PRDM9-L14
5	rs112052030	18698848	G	0.09231	A	15	3.96899571863646	0.3954	0.2399	0.2471	0.6327	0	0	0	PRDM9-C-type
5	rs11744468	38657735	T	0.2292	C	15	3.96738123914928	0.06114	0.9558	0.009392	0.398	0	0	0	PRDM9-A-type
5	rs11748742	38667586	T	0.2323	C	15	3.96738123914928	0.06114	0.9558	0.009392	0.398	0	0	0	PRDM9-A-type
5	rs7700860	23622755	A	0.3477	C	14.99	3.96537154337468	0.4853	0.1923	0.3329	0.7075	0	0	0	PRDM9-C-type
5	rs796284386	23622755	A	0.3477	C	14.99	3.96537154337468	0.4853	0.1923	0.3329	0.7075	0	0	0	PRDM9-C-type
5	rs79041415	25854810	C	0.05308	T	14.97	3.96257350205938	3.101	0.3009	1.719	5.592	0	0	0	PRDM9-C
5	rs874326	24319719	C	0.4362	A	14.96	3.95939765988593	0.5371	0.1616	0.3913	0.7372	0	0	0	PRDM9-C-type
5	rs4624763	7163517	G	0.1938	C	14.95	3.95663772197887	2.248	0.211	1.487	3.4	0	0	0	PRDM9-C
5	rs79550213	22340178	C	0.04692	T	14.95	3.95703092660682	0.2442	0.3874	0.1143	0.5218	0	0	0	PRDM9-A-type
5	rs1287225687	23636003	T	0.3531	C	14.94	3.95546023960759	0.5333	0.1654	0.3857	0.7375	0	0	0	PRDM9-C-type
5	rs13162791	23637539	A	0.3531	G	14.94	3.95546023960759	0.5333	0.1654	0.3857	0.7375	0	0	0	PRDM9-C-type
5	rs1456156303	23636003	T	0.3531	C	14.94	3.95546023960759	0.5333	0.1654	0.3857	0.7375	0	0	0	PRDM9-C-type
5	rs149537797	13195908	G	0.1523	C	14.94	3.95585237912128	2.812	0.2735	1.645	4.807	0	0	0	PRDM9-B
5	rs1581362	23647532	G	0.3531	A	14.94	3.95546023960759	0.5333	0.1654	0.3857	0.7375	0	0	0	PRDM9-C-type
5	rs1915468	23637584	A	0.3531	G	14.94	3.95546023960759	0.5333	0.1654	0.3857	0.7375	0	0	0	PRDM9-C-type
5	rs1915469	23639313	C	0.3531	G	14.94	3.95546023960759	0.5333	0.1654	0.3857	0.7375	0	0	0	PRDM9-C-type
5	rs4565180	23645190	T	0.3531	A	14.94	3.95546023960759	0.5333	0.1654	0.3857	0.7375	0	0	0	PRDM9-C-type
5	rs4701376	23636003	T	0.3531	C	14.94	3.95546023960759	0.5333	0.1654	0.3857	0.7375	0	0	0	PRDM9-C-type
5	rs59239878	23638173	A	0.3531	C	14.94	3.95546023960759	0.5333	0.1654	0.3857	0.7375	0	0	0	PRDM9-C-type
5	rs6861885	23649719	C	0.3531	T	14.94	3.95546023960759	0.5333	0.1654	0.3857	0.7375	0	0	0	PRDM9-C-type
5	rs7726307	23642490	G	0.3531	T	14.94	3.95546023960759	0.5333	0.1654	0.3857	0.7375	0	0	0	PRDM9-C-type
5	rs11953472	23731353	A	0.2692	C	14.92	3.94923368876696	4.382	0.4082	1.969	9.753	0	0	0	PRDM9-L14
5	rs11953783	19554164	A	0.07077	G	14.92	3.95078197732982	3.245	0.324	1.72	6.123	0	0	0	PRDM9-C-type
5	rs7703376	42844234	A	0.2377	C	14.9	3.94653739507454	2.119	0.1966	1.441	3.115	0	0	0	PRDM9-C-type
5	rs1028284388	23572834	A	0.1592	T	14.88	3.94157397554299	0.4398	0.2242	0.2834	0.6825	0	0	0	PRDM9-A
5	rs112310847	23781084	A	0.02385	G	14.88	3.94081538236863	4.926	0.4308	2.117	11.46	0	0	0	PRDM9-C
5	rs112800650	36539320	T	0.03231	C	14.88	3.94081538236863	0.1729	0.5058	0.06416	0.466	0	0	0	PRDM9-A-type
5	rs35301388	7161249	C	0.1946	A	14.88	3.94119451332409	2.244	0.211	1.484	3.394	0	0	0	PRDM9-C
5	rs41502455	23572834	A	0.1592	T	14.88	3.94157397554299	0.4398	0.2242	0.2834	0.6825	0	0	0	PRDM9-A
5	rs10077618	23604130	G	0.4892	A	14.86	3.9359165640364	3.963	0.3752	1.9	8.268	0	0	0	PRDM9-L14
5	rs1505874	24497407	T	0.35	G	14.85	3.93442028527155	3.374	0.3251	1.784	6.382	0	0	0	PRDM9-L14
5	rs3822429	24497989	G	0.3492	A	14.85	3.93442028527155	3.374	0.3251	1.784	6.382	0	0	0	PRDM9-L14
5	rs73742340	23626764	T	0.1015	G	14.84	3.93107238831793	0.398	0.2487	0.2444	0.648	0	0	0	PRDM9-A
5	rs113803805	18095950	T	0.05308	A	14.83	3.9303319030884	0	NA	NA	NA	0	0	0	PRDM9-A-type
5	rs114682159	14641634	T	0.02769	C	14.83	3.9303319030884	0	NA	NA	NA	0	0	0	PRDM9-A-type
5	rs115384174	22997053	T	0.02385	G	14.83	3.92885470954892	0.1948	0.4524	0.08025	0.4728	0	0	0	PRDM9-A-type
5	rs115615647	43063150	T	0.05154	C	14.83	3.9303319030884	0	NA	NA	NA	0	0	0	PRDM9-A-type
5	rs116485114	14649462	C	0.02692	T	14.83	3.9303319030884	0	NA	NA	NA	0	0	0	PRDM9-A-type
5	rs116576569	22996535	A	0.02385	G	14.83	3.92885470954892	0.1948	0.4524	0.08025	0.4728	0	0	0	PRDM9-A-type
5	rs1195075428	10681687	C	0.03538	G	14.83	3.9303319030884	NA	NA	NA	NA	0	0	0	PRDM9-L14
5	rs11960386	37954428	A	0.05692	G	14.83	3.9303319030884	0	NA	NA	NA	0	0	0	PRDM9-A-type
5	rs1246714611	8170489	C	0.04	A	14.83	3.9303319030884	NA	NA	NA	NA	0	0	0	PRDM9-L14
5	rs12514068	8263950	T	0.1638	C	14.83	3.9303319030884	0	NA	NA	NA	0	0	0	PRDM9-A-type
5	rs1260808	39621291	A	0.06231	G	14.83	3.9303319030884	NA	NA	NA	NA	0	0	0	PRDM9-L14
5	rs1292634057	8170489	C	0.04	A	14.83	3.9303319030884	NA	NA	NA	NA	0	0	0	PRDM9-L14
5	rs13158147	43052133	T	0.05154	C	14.83	3.9303319030884	0	NA	NA	NA	0	0	0	PRDM9-A-type
5	rs13162069	36362003	A	0.1323	G	14.83	3.9303319030884	0	NA	NA	NA	0	0	0	PRDM9-A-type
5	rs13162886	36362563	A	0.1323	G	14.83	3.9303319030884	0	NA	NA	NA	0	0	0	PRDM9-A-type
5	rs13166988	36362972	C	0.1315	A	14.83	3.9303319030884	0	NA	NA	NA	0	0	0	PRDM9-A-type
5	rs13167375	43096335	A	0.05308	G	14.83	3.9303319030884	0	NA	NA	NA	0	0	0	PRDM9-A-type
5	rs13167991	43066610	A	0.05154	G	14.83	3.9303319030884	0	NA	NA	NA	0	0	0	PRDM9-A-type
5	rs13170959	43035509	G	0.05077	T	14.83	3.9303319030884	0	NA	NA	NA	0	0	0	PRDM9-A-type
5	rs13171192	43102566	T	0.05154	C	14.83	3.9303319030884	0	NA	NA	NA	0	0	0	PRDM9-A-type
5	rs13174226	42997497	G	0.05077	A	14.83	3.9303319030884	0	NA	NA	NA	0	0	0	PRDM9-A-type
5	rs13175754	43038135	G	0.05154	C	14.83	3.9303319030884	0	NA	NA	NA	0	0	0	PRDM9-A-type
5	rs13180496	43079407	A	0.05154	G	14.83	3.9303319030884	0	NA	NA	NA	0	0	0	PRDM9-A-type
5	rs1346500089	10681687	C	0.03538	G	14.83	3.9303319030884	NA	NA	NA	NA	0	0	0	PRDM9-L14
5	rs1411126300	18095950	T	0.05308	A	14.83	3.9303319030884	0	NA	NA	NA	0	0	0	PRDM9-A-type
5	rs1424667049	10681687	C	0.03538	G	14.83	3.9303319030884	NA	NA	NA	NA	0	0	0	PRDM9-L14
5	rs1445960336	37985486	T	0.05077	C	14.83	3.9303319030884	0	NA	NA	NA	0	0	0	PRDM9-A-type
5	rs145437349	28142702	A	0.02385	G	14.83	3.9303319030884	NA	NA	NA	NA	0	0	0	PRDM9-L14
5	rs145913156	22996720	T	0.02385	C	14.83	3.92885470954892	0.1948	0.4524	0.08025	0.4728	0	0	0	PRDM9-A-type
5	rs147107842	18929989	G	0.02308	A	14.83	3.9303319030884	NA	NA	NA	NA	0	0	0	PRDM9-L14
5	rs1554025517	36362972	C	0.1315	A	14.83	3.9303319030884	0	NA	NA	NA	0	0	0	PRDM9-A-type
5	rs1561173368	36362563	A	0.1323	G	14.83	3.9303319030884	0	NA	NA	NA	0	0	0	PRDM9-A-type
5	rs16900776	31236729	A	0.02538	C	14.83	3.9303319030884	NA	NA	NA	NA	0	0	0	PRDM9-L14
5	rs17330738	37952310	T	0.05692	C	14.83	3.9303319030884	0	NA	NA	NA	0	0	0	PRDM9-A-type
5	rs17364066	14710687	A	0.02615	G	14.83	3.9303319030884	0	NA	NA	NA	0	0	0	PRDM9-A-type
5	rs17742567	4582826	T	0.02077	C	14.83	3.9303319030884	0	NA	NA	NA	0	0	0	PRDM9-A-type
5	rs2085100	43037170	T	0.05077	A	14.83	3.9303319030884	0	NA	NA	NA	0	0	0	PRDM9-A-type
5	rs2136194	37985486	T	0.05077	C	14.83	3.9303319030884	0	NA	NA	NA	0	0	0	PRDM9-A-type
5	rs2855509	39396842	A	0.08077	G	14.83	3.9303319030884	NA	NA	NA	NA	0	0	0	PRDM9-L14
5	rs34157680	43070254	C	0.05154	G	14.83	3.9303319030884	0	NA	NA	NA	0	0	0	PRDM9-A-type
5	rs34345245	43003546	C	0.04846	A	14.83	3.9303319030884	0	NA	NA	NA	0	0	0	PRDM9-A-type
5	rs34735159	43052204	A	0.05154	G	14.83	3.9303319030884	0	NA	NA	NA	0	0	0	PRDM9-A-type
5	rs35197809	43006064	G	0.04846	A	14.83	3.9303319030884	0	NA	NA	NA	0	0	0	PRDM9-A-type
5	rs35756781	43038645	T	0.05154	A	14.83	3.9303319030884	0	NA	NA	NA	0	0	0	PRDM9-A-type
5	rs369595290	36362972	C	0.1315	A	14.83	3.9303319030884	0	NA	NA	NA	0	0	0	PRDM9-A-type
5	rs3756468	36662787	T	0.03308	C	14.83	3.9303319030884	NA	NA	NA	NA	0	0	0	PRDM9-L14
5	rs3924007	33617742	C	0.1631	T	14.83	3.9303319030884	NA	NA	NA	NA	0	0	0	PRDM9-L14
5	rs4077002	33617249	C	0.1646	T	14.83	3.9303319030884	NA	NA	NA	NA	0	0	0	PRDM9-L14
5	rs4401575	33618661	A	0.1646	C	14.83	3.9303319030884	NA	NA	NA	NA	0	0	0	PRDM9-L14
5	rs4574547	33617662	C	0.1631	A	14.83	3.9303319030884	NA	NA	NA	NA	0	0	0	PRDM9-L14
5	rs4702635	9545493	A	0.02385	G	14.83	3.9303319030884	NA	NA	NA	NA	0	0	0	PRDM9-L14
5	rs4866347	33624444	C	0.1669	T	14.83	3.9303319030884	NA	NA	NA	NA	0	0	0	PRDM9-L14
5	rs576882445	9545493	A	0.02385	G	14.83	3.9303319030884	NA	NA	NA	NA	0	0	0	PRDM9-L14
5	rs68130845	43005282	A	0.04846	T	14.83	3.9303319030884	0	NA	NA	NA	0	0	0	PRDM9-A-type
5	rs71627567	43000714	C	0.05077	T	14.83	3.9303319030884	0	NA	NA	NA	0	0	0	PRDM9-A-type
5	rs72729027	27317950	T	0.06077	C	14.83	3.9303319030884	NA	NA	NA	NA	0	0	0	PRDM9-L14
5	rs72730660	37963118	T	0.05846	A	14.83	3.9303319030884	0	NA	NA	NA	0	0	0	PRDM9-A-type
5	rs72738930	10166299	T	0.02538	C	14.83	3.9303319030884	0	NA	NA	NA	0	0	0	PRDM9-A-type
5	rs72739430	33625730	C	0.1608	G	14.83	3.9303319030884	NA	NA	NA	NA	0	0	0	PRDM9-L14
5	rs74454781	30955735	T	0.03462	A	14.83	3.9303319030884	NA	NA	NA	NA	0	0	0	PRDM9-L14
5	rs74798368	28099194	A	0.03769	T	14.83	3.9303319030884	NA	NA	NA	NA	0	0	0	PRDM9-L14
5	rs75268084	28102254	T	0.03769	A	14.83	3.9303319030884	NA	NA	NA	NA	0	0	0	PRDM9-L14
5	rs76547832	22996479	G	0.02385	A	14.83	3.92885470954892	0.1948	0.4524	0.08025	0.4728	0	0	0	PRDM9-A-type
5	rs77984157	28102076	T	0.03769	C	14.83	3.9303319030884	NA	NA	NA	NA	0	0	0	PRDM9-L14
5	rs78436883	38469997	T	0.02769	C	14.83	3.9303319030884	0	NA	NA	NA	0	0	0	PRDM9-A-type
5	rs78622564	14717686	C	0.02692	G	14.83	3.9303319030884	0	NA	NA	NA	0	0	0	PRDM9-A-type
5	rs79029484	36657885	A	0.03154	G	14.83	3.9303319030884	NA	NA	NA	NA	0	0	0	PRDM9-L14
5	rs869288134	36362972	C	0.1315	A	14.83	3.9303319030884	0	NA	NA	NA	0	0	0	PRDM9-A-type
5	rs925201152	37963118	T	0.05846	A	14.83	3.9303319030884	0	NA	NA	NA	0	0	0	PRDM9-A-type
5	rs115266452	22401234	C	0.05231	T	14.82	3.92775010238649	0.2523	0.3787	0.1201	0.5301	0	0	0	PRDM9-A-type
5	rs142075365	22421969	A	0.05231	G	14.82	3.92775010238649	0.2523	0.3787	0.1201	0.5301	0	0	0	PRDM9-A-type
5	rs149590015	22418186	A	0.05231	G	14.82	3.92775010238649	0.2523	0.3787	0.1201	0.5301	0	0	0	PRDM9-A-type
5	rs76803932	22397002	A	0.05231	C	14.82	3.92775010238649	0.2523	0.3787	0.1201	0.5301	0	0	0	PRDM9-A-type
5	rs7701425	22417807	C	0.05231	T	14.82	3.92775010238649	0.2523	0.3787	0.1201	0.5301	0	0	0	PRDM9-A-type
5	rs77234120	22400990	G	0.05231	A	14.82	3.92775010238649	0.2523	0.3787	0.1201	0.5301	0	0	0	PRDM9-A-type
5	rs7731476	22414154	T	0.05231	G	14.82	3.92775010238649	0.2523	0.3787	0.1201	0.5301	0	0	0	PRDM9-A-type
5	rs16892291	23247550	G	0.1354	C	14.81	3.92445303860747	2.196	0.2049	1.47	3.282	0	0	0	PRDM9-C-type
5	rs75208361	23884953	A	0.03308	T	14.81	3.92518355935483	4.93	0.4417	2.074	11.72	0	0	0	PRDM9-C-type
5	rs78994987	23883591	C	0.03308	T	14.81	3.92518355935483	4.93	0.4417	2.074	11.72	0	0	0	PRDM9-C-type
5	rs12109013	33502971	G	0.1392	C	14.8	3.92263209471584	0.1961	0.4613	0.07942	0.4844	0	0	0	PRDM9-A-type
5	rs12109852	33502927	T	0.14	A	14.8	3.92263209471584	0.1961	0.4613	0.07942	0.4844	0	0	0	PRDM9-A-type
5	rs147230834	23380007	G	0.2131	A	14.8	3.92335955632966	3.401	0.3236	1.803	6.412	0	0	0	PRDM9-L14
5	rs386686518	26780455	C	0.02538	G	14.8	3.92372374459578	4.67	0.4523	1.924	11.33	0	0	0	PRDM9-B
5	rs530883155	23380007	G	0.2131	A	14.8	3.92335955632966	3.401	0.3236	1.803	6.412	0	0	0	PRDM9-L14
5	rs71576679	23380007	G	0.2131	A	14.8	3.92335955632966	3.401	0.3236	1.803	6.412	0	0	0	PRDM9-L14
5	rs79610537	26780455	C	0.02538	G	14.8	3.92372374459578	4.67	0.4523	1.924	11.33	0	0	0	PRDM9-B
5	rs268480	9430225	A	0.3092	G	14.79	3.92009553233328	0.2621	0.3656	0.128	0.5365	0	0	0	PRDM9-L14
5	rs76689340	23609464	T	0.03538	C	14.79	3.91973437266015	0.2032	0.4491	0.08425	0.4898	0	0	0	PRDM9-A
5	rs10474972	12818311	G	0.04615	A	14.78	3.91865269219587	4.034	0.3867	1.89	8.608	0	0	0	PRDM9-B
5	rs1406119596	23736254	C	0.27	T	14.78	3.91865269219587	4.355	0.4082	1.957	9.693	0	0	0	PRDM9-L14
5	rs9293099	23736254	C	0.27	T	14.78	3.91865269219587	4.355	0.4082	1.957	9.693	0	0	0	PRDM9-L14
5	rs11954587	18535482	T	0.2177	C	14.77	3.91506642506328	0.4736	0.1962	0.3224	0.6958	0	0	0	PRDM9-C-type
5	rs1208108090	18535482	T	0.2177	C	14.77	3.91506642506328	0.4736	0.1962	0.3224	0.6958	0	0	0	PRDM9-C-type
5	rs1173100801	23545647	C	0.3354	T	14.76	3.91364016932525	0.3409	0.2995	0.1896	0.6132	0	0	0	PRDM9-B
5	rs11749902	23545647	C	0.3354	T	14.76	3.91364016932525	0.3409	0.2995	0.1896	0.6132	0	0	0	PRDM9-B
5	rs4478321	12718027	A	0.03077	G	14.76	3.91257354296371	4.89	0.4422	2.056	11.63	0	0	0	PRDM9-B
5	rs4501339	12718205	T	0.03077	C	14.76	3.91257354296371	4.89	0.4422	2.056	11.63	0	0	0	PRDM9-B
5	rs2115260	23486016	T	0.4808	C	14.75	3.91080163319485	2.585	0.2552	1.568	4.263	0	0	0	PRDM9-A
5	rs386685918	17159252	T	0.1338	C	14.74	3.90938929217159	2.1	0.1978	1.425	3.095	0	0	0	PRDM9-C-type
5	rs612379	17159252	T	0.1338	C	14.74	3.90938929217159	2.1	0.1978	1.425	3.095	0	0	0	PRDM9-C-type
5	rs75202106	15048671	G	0.03769	A	14.74	3.90763030037088	4.404	0.4175	1.943	9.982	0	0	0	PRDM9-C-type
5	rs879572148	17159252	T	0.1338	C	14.74	3.90938929217159	2.1	0.1978	1.425	3.095	0	0	0	PRDM9-C-type
5	rs111852612	39902481	T	0.02	A	14.73	3.90692869362394	7.402	0.6202	2.195	24.96	0	0	0	PRDM9-C-type
5	rs116495524	40028506	T	0.02	A	14.73	3.90692869362394	7.402	0.6202	2.195	24.96	0	0	0	PRDM9-C-type
5	rs4560569	35751378	G	0.02231	T	14.73	3.90552887135836	0.1026	0.6976	0.02614	0.4026	0	0	0	PRDM9-A
5	rs78276665	23476929	A	0.1477	G	14.73	3.90692869362394	0.2508	0.3826	0.1185	0.5308	0	0	0	PRDM9-A-type
5	rs148505662	34696325	G	0.02538	A	14.72	3.90413354652146	4.368	0.4216	1.911	9.98	0	0	0	PRDM9-L14
5	rs79730815	14041953	G	0.03308	T	14.72	3.9051796196452	4.482	0.4145	1.989	10.1	0	0	0	PRDM9-L14
5	rs1580570954	22367129	A	0.2569	T	14.7	3.89894064509188	2.332	0.2245	1.502	3.62	0	0	0	PRDM9-B
5	rs6870055	22367129	A	0.2569	T	14.7	3.89894064509188	2.332	0.2245	1.502	3.62	0	0	0	PRDM9-B
5	rs347713	19517167	A	0.1677	G	14.69	3.89619627904404	2.059	0.1936	1.409	3.009	0	0	0	PRDM9-C-type
5	rs7722150	23778371	G	0.4477	A	14.69	3.89825292605363	0.05155	1.04	0.006709	0.3961	0	0	0	PRDM9-L14
5	rs9647536	23777157	A	0.4477	G	14.69	3.89825292605363	0.05155	1.04	0.006709	0.3961	0	0	0	PRDM9-L14
5	rs10071288	22356100	T	0.2592	A	14.68	3.89517159634634	2.322	0.223	1.5	3.594	0	0	0	PRDM9-B
5	rs370535222	22356100	T	0.2592	A	14.68	3.89517159634634	2.322	0.223	1.5	3.594	0	0	0	PRDM9-B
5	rs10043097	23492211	T	0.4808	C	14.67	3.89312945552135	2.582	0.2557	1.565	4.262	0	0	0	PRDM9-A
5	rs56384930	23578835	C	0.2662	T	14.66	3.8897470826466	0.3175	0.3209	0.1693	0.5955	0	0	0	PRDM9-C
5	rs76365159	5932501	G	0.04615	C	14.66	3.89109687233269	0.2296	0.403	0.1042	0.5059	0	0	0	PRDM9-A
5	rs10075028	23733393	C	0.2708	A	14.65	3.88806572366732	4.327	0.4082	1.944	9.632	0	0	0	PRDM9-L14
5	rs10076555	23733369	C	0.2708	T	14.65	3.88806572366732	4.327	0.4082	1.944	9.632	0	0	0	PRDM9-L14
5	rs10079349	23735528	G	0.2708	A	14.65	3.88806572366732	4.327	0.4082	1.944	9.632	0	0	0	PRDM9-L14
5	rs10473661	23730629	T	0.2708	C	14.65	3.88806572366732	4.327	0.4082	1.944	9.632	0	0	0	PRDM9-L14
5	rs10473662	23730743	A	0.2708	G	14.65	3.88806572366732	4.327	0.4082	1.944	9.632	0	0	0	PRDM9-L14
5	rs11948085	23734938	A	0.27	T	14.65	3.88806572366732	4.327	0.4082	1.944	9.632	0	0	0	PRDM9-L14
5	rs11949099	23736535	C	0.2708	T	14.65	3.88806572366732	4.327	0.4082	1.944	9.632	0	0	0	PRDM9-L14
5	rs11951342	23736529	T	0.2708	G	14.65	3.88806572366732	4.327	0.4082	1.944	9.632	0	0	0	PRDM9-L14
5	rs11956302	23734780	T	0.2708	C	14.65	3.88806572366732	4.327	0.4082	1.944	9.632	0	0	0	PRDM9-L14
5	rs11956885	23731601	G	0.2708	A	14.65	3.88806572366732	4.327	0.4082	1.944	9.632	0	0	0	PRDM9-L14
5	rs11956916	23731772	C	0.2708	A	14.65	3.88806572366732	4.327	0.4082	1.944	9.632	0	0	0	PRDM9-L14
5	rs11956999	23734875	T	0.2708	C	14.65	3.88806572366732	4.327	0.4082	1.944	9.632	0	0	0	PRDM9-L14
5	rs11957033	23734998	T	0.27	C	14.65	3.88806572366732	4.327	0.4082	1.944	9.632	0	0	0	PRDM9-L14
5	rs11960300	23734586	C	0.2708	T	14.65	3.88806572366732	4.327	0.4082	1.944	9.632	0	0	0	PRDM9-L14
5	rs1265670203	23730629	T	0.2708	C	14.65	3.88806572366732	4.327	0.4082	1.944	9.632	0	0	0	PRDM9-L14
5	rs1481529343	23731772	C	0.2708	A	14.65	3.88806572366732	4.327	0.4082	1.944	9.632	0	0	0	PRDM9-L14
5	rs1946465	23474812	C	0.3246	G	14.65	3.88672530753565	2.075	0.2029	1.394	3.088	0	0	0	PRDM9-C
5	rs269871	22574853	G	0.4038	A	14.65	3.88873748634093	0.4439	0.2162	0.2906	0.6781	0	0	0	PRDM9-A
5	rs34511460	23733301	T	0.2708	C	14.65	3.88806572366732	4.327	0.4082	1.944	9.632	0	0	0	PRDM9-L14
5	rs386686318	23733301	T	0.2708	C	14.65	3.88806572366732	4.327	0.4082	1.944	9.632	0	0	0	PRDM9-L14
5	rs59981658	23734535	G	0.27	A	14.65	3.88806572366732	4.327	0.4082	1.944	9.632	0	0	0	PRDM9-L14
5	rs1494600	23547933	C	0.3008	G	14.62	3.88008458974201	NA	NA	NA	NA	0	0	0	PRDM9-A-type
5	rs55962829	29530908	A	0.05615	G	14.62	3.88206616496036	3.628	0.3642	1.777	7.407	0	0	0	PRDM9-B
5	rs72742128	12321565	A	0.03308	G	14.62	3.88041422503822	5.296	0.4792	2.07	13.55	0	0	0	PRDM9-L14
5	rs75056070	22379137	C	0.04692	A	14.62	3.88074411072206	0.2467	0.3875	0.1154	0.5272	0	0	0	PRDM9-A-type
5	rs12520210	9435193	T	0.4385	A	14.6	3.87549577516572	3.331	0.3259	1.759	6.308	0	0	0	PRDM9-L14
5	rs386685171	7429033	C	0.02154	A	14.6	3.87614835903291	6.148	0.5231	2.205	17.14	0	0	0	PRDM9-L14
5	rs545303294	7429033	C	0.02154	A	14.6	3.87614835903291	6.148	0.5231	2.205	17.14	0	0	0	PRDM9-L14
5	rs7712778	42694205	C	0.04692	T	14.6	3.87549577516572	4.672	0.4211	2.046	10.66	0	0	0	PRDM9-L14
5	rs113813231	17027926	A	0.04692	G	14.59	3.8735438865682	0.3316	0.3002	0.1841	0.5973	0	0	0	PRDM9-A
5	rs12656631	16996793	A	0.3231	G	14.59	3.87321942298799	0.4467	0.2171	0.2919	0.6836	0	0	0	PRDM9-A
5	rs588343	3934821	C	0.2046	A	14.59	3.87419354186047	0.3797	0.2549	0.2304	0.6257	0	0	0	PRDM9-A
5	rs10065779	22357924	C	0.2631	T	14.57	3.8699880503281	2.312	0.2228	1.494	3.578	0	0	0	PRDM9-B
5	rs11953664	23696002	T	0.4062	C	14.57	3.86966623150499	3.542	0.3445	1.803	6.957	0	0	0	PRDM9-L14
5	rs13164504	23691899	A	0.4069	C	14.57	3.86966623150499	3.542	0.3445	1.803	6.957	0	0	0	PRDM9-L14
5	rs13178078	23690289	G	0.4085	T	14.57	3.86966623150499	3.542	0.3445	1.803	6.957	0	0	0	PRDM9-L14
5	rs13185375	22369541	G	0.2631	T	14.57	3.8699880503281	2.312	0.2228	1.494	3.578	0	0	0	PRDM9-B
5	rs1373371	22365201	C	0.2631	T	14.57	3.8699880503281	2.312	0.2228	1.494	3.578	0	0	0	PRDM9-B
5	rs1373372	22372861	T	0.2631	C	14.57	3.8699880503281	2.312	0.2228	1.494	3.578	0	0	0	PRDM9-B
5	rs1475638009	18366928	G	0.1685	A	14.57	3.8703101078007	0.2652	0.3697	0.1285	0.5474	0	0	0	PRDM9-A
5	rs17661943	18366928	G	0.1685	A	14.57	3.8703101078007	0.2652	0.3697	0.1285	0.5474	0	0	0	PRDM9-A
5	rs9293016	22357693	G	0.2631	A	14.57	3.8699880503281	2.312	0.2228	1.494	3.578	0	0	0	PRDM9-B
5	rs111269510	17018164	T	0.04462	C	14.54	3.86296254521049	0.3279	0.3049	0.1804	0.5961	0	0	0	PRDM9-A
5	rs145056355	22606510	A	0.06846	G	14.54	3.86296254521049	3.151	0.3098	1.717	5.783	0	0	0	PRDM9-B
5	rs72746648	22614540	T	0.06846	C	14.54	3.86296254521049	3.151	0.3098	1.717	5.783	0	0	0	PRDM9-B
5	rs77550878	22566863	A	0.03077	G	14.52	3.85792353892671	0.2168	0.4271	0.09388	0.5008	0	0	0	PRDM9-A-type
5	rs10043071	23492117	A	0.48	C	14.51	3.85511458171286	2.569	0.2554	1.557	4.237	0	0	0	PRDM9-A
5	rs1521010	23621405	T	0.4931	C	14.5	3.85387196432176	1.822	0.1591	1.334	2.489	0	0	0	PRDM9-C-type
5	rs17493844	23844841	G	0.28	A	14.5	3.85325198636936	0.4124	0.2406	0.2574	0.6609	0	0	0	PRDM9-C-type
5	rs370123	9985980	T	0.02	C	14.49	3.85016530328422	4.5	0.4221	1.968	10.29	0	0	0	PRDM9-C
5	rs398373	9985611	C	0.02	T	14.49	3.85016530328422	4.5	0.4221	1.968	10.29	0	0	0	PRDM9-C
5	rs444781	9985439	C	0.02	T	14.49	3.85016530328422	4.5	0.4221	1.968	10.29	0	0	0	PRDM9-C
5	rs142395424	13198218	T	0.1562	C	14.48	3.84801760454253	2.766	0.2736	1.618	4.729	0	0	0	PRDM9-B
5	rs10941985	23473084	C	0.1654	T	14.47	3.84618513565547	0.3306	0.2974	0.1846	0.5922	0	0	0	PRDM9-C-type
5	rs115323445	22382409	G	0.05308	T	14.47	3.84710040360625	0.2571	0.3781	0.1225	0.5394	0	0	0	PRDM9-A-type
5	rs139791751	22389869	T	0.05308	C	14.47	3.84710040360625	0.2571	0.3781	0.1225	0.5394	0	0	0	PRDM9-A-type
5	rs1509455	42430914	A	0.1954	C	14.47	3.84679509991572	2.55	0.251	1.559	4.171	0	0	0	PRDM9-B
5	rs77651285	22396309	C	0.05308	G	14.47	3.84710040360625	0.2571	0.3781	0.1225	0.5394	0	0	0	PRDM9-A-type
5	rs79517276	22379036	G	0.05308	A	14.47	3.84710040360625	0.2571	0.3781	0.1225	0.5394	0	0	0	PRDM9-A-type
5	rs16891269	23160577	A	0.07538	G	14.46	3.84405698202816	0.2629	0.3687	0.1276	0.5417	0	0	0	PRDM9-A-type
5	rs269888	22596318	G	0.49	A	14.45	3.84103473961659	2.283	0.2227	1.476	3.533	0	0	0	PRDM9-A
5	rs77717033	23607626	C	0.04154	G	14.44	3.84043280676638	3.367	0.3419	1.723	6.58	0	0	0	PRDM9-C-type
5	rs72643751	5421421	A	0.05077	G	14.43	3.83773438570198	5.915	0.5142	2.159	16.2	0	0	0	PRDM9-L14
5	rs77115858	11991655	G	0.02	T	14.43	3.83743559347698	0.09387	0.7448	0.02181	0.4041	0	0	0	PRDM9-A
5	rs78576484	11996126	A	0.02	G	14.43	3.83743559347698	0.09387	0.7448	0.02181	0.4041	0	0	0	PRDM9-A
5	rs17633971	29550030	G	0.05923	T	14.42	3.83445892327763	3.406	0.3525	1.707	6.798	0	0	0	PRDM9-B
5	rs1304198	12958846	C	0.03615	T	14.41	3.83356988615672	4.502	0.4235	1.963	10.33	0	0	0	PRDM9-B
5	rs2973615	23510094	A	0.05077	G	14.41	3.83327394441995	0.267	0.3659	0.1303	0.5469	1	0	0	PRDM9-A
5	rs76526078	17220332	T	0.02615	C	14.41	3.83356988615672	0.2203	0.4391	0.09317	0.5209	0	0	0	PRDM9-A-type
5	rs949136626	17220332	T	0.02615	C	14.41	3.83356988615672	0.2203	0.4391	0.09317	0.5209	0	0	0	PRDM9-A-type
5	rs78795281	12589224	A	0.03154	C	14.4	3.83091364251298	4.792	0.4412	2.018	11.38	0	0	0	PRDM9-B
5	rs1603431	29112082	T	0.08692	C	14.39	3.82827354634677	7.377	0.6398	2.105	25.85	0	0	0	PRDM9-L14
5	rs34087984	29140064	T	0.08462	A	14.39	3.82827354634677	7.377	0.6398	2.105	25.85	0	0	0	PRDM9-L14
5	rs34847397	29089012	T	0.08692	C	14.39	3.82827354634677	7.377	0.6398	2.105	25.85	0	0	0	PRDM9-L14
5	rs6452053	22113924	G	0.4646	A	14.39	3.82798119057544	0.2114	0.4411	0.08903	0.5018	0	0	0	PRDM9-A-type
5	rs6452055	22115911	T	0.4646	C	14.39	3.82798119057544	0.2114	0.4411	0.08903	0.5018	0	0	0	PRDM9-A-type
5	rs76710992	29125204	A	0.08692	C	14.39	3.82827354634677	7.377	0.6398	2.105	25.85	0	0	0	PRDM9-L14
5	rs980403	29115160	T	0.08692	G	14.39	3.82827354634677	7.377	0.6398	2.105	25.85	0	0	0	PRDM9-L14
5	rs1521009	23621366	A	0.4938	G	14.38	3.82477819965695	1.818	0.1591	1.331	2.483	0	0	0	PRDM9-C-type
5	rs6452165	23840448	T	0.2285	A	14.37	3.82246350007014	3.572	0.3509	1.796	7.106	0	0	0	PRDM9-L14
5	rs68182159	33488344	T	0.1392	C	14.37	3.82390874094432	2.297	0.2235	1.482	3.56	0	0	0	PRDM9-C-type
5	rs75931609	31669124	C	0.02077	T	14.37	3.82246350007014	8.602	0.6489	2.411	30.69	0	0	0	PRDM9-C-type
5	rs10039427	14768697	A	0.2985	G	14.36	3.82188674768537	3.52	0.3458	1.787	6.931	0	0	0	PRDM9-L14
5	rs112735032	23677365	T	0.2854	C	14.36	3.82073553566097	0.2582	0.3759	0.1236	0.5395	0	0	0	PRDM9-L14
5	rs1242322797	23677365	T	0.2854	C	14.36	3.82073553566097	0.2582	0.3759	0.1236	0.5395	0	0	0	PRDM9-L14
5	rs12493	14768340	T	0.2985	C	14.36	3.82188674768537	3.52	0.3458	1.787	6.931	0	0	0	PRDM9-L14
5	rs1301282169	23677365	T	0.2854	C	14.36	3.82073553566097	0.2582	0.3759	0.1236	0.5395	0	0	0	PRDM9-L14
5	rs13165125	23677365	T	0.2854	C	14.36	3.82073553566097	0.2582	0.3759	0.1236	0.5395	0	0	0	PRDM9-L14
5	rs1561064392	23677365	T	0.2854	C	14.36	3.82073553566097	0.2582	0.3759	0.1236	0.5395	0	0	0	PRDM9-L14
5	rs1561064397	23677365	T	0.2854	C	14.36	3.82073553566097	0.2582	0.3759	0.1236	0.5395	0	0	0	PRDM9-L14
5	rs199716331	23677365	T	0.2854	C	14.36	3.82073553566097	0.2582	0.3759	0.1236	0.5395	0	0	0	PRDM9-L14
5	rs2062537	14767063	T	0.2938	G	14.36	3.82188674768537	3.52	0.3458	1.787	6.931	0	0	0	PRDM9-L14
5	rs3087948	14768199	T	0.2985	C	14.36	3.82188674768537	3.52	0.3458	1.787	6.931	0	0	0	PRDM9-L14
5	rs4701618	14767572	T	0.2977	C	14.36	3.82188674768537	3.52	0.3458	1.787	6.931	0	0	0	PRDM9-L14
5	rs4701619	14767806	C	0.2977	T	14.36	3.82188674768537	3.52	0.3458	1.787	6.931	0	0	0	PRDM9-L14
5	rs6889788	14768161	A	0.2977	G	14.36	3.82188674768537	3.52	0.3458	1.787	6.931	0	0	0	PRDM9-L14
5	rs766529570	23677365	T	0.2854	C	14.36	3.82073553566097	0.2582	0.3759	0.1236	0.5395	0	0	0	PRDM9-L14
5	rs965437321	14767572	T	0.2977	C	14.36	3.82188674768537	3.52	0.3458	1.787	6.931	0	0	0	PRDM9-L14
5	rs447505	19518057	T	0.1685	C	14.32	3.81135270400028	2.039	0.1931	1.396	2.976	0	0	0	PRDM9-C-type
5	rs75720696	12477806	A	0.03769	G	14.32	3.81219736128158	0.208	0.4475	0.08654	0.5001	0	0	0	PRDM9-A-type
5	rs10039524	23482670	T	0.4838	C	14.3	3.80826960663714	2.52	0.2516	1.539	4.127	0	0	0	PRDM9-A
5	rs115128266	39398225	A	0.02538	G	14.3	3.80771138743188	6.933	0.5904	2.18	22.05	0	0	0	PRDM9-B
5	rs115861802	39398230	T	0.02538	C	14.3	3.80771138743188	6.933	0.5904	2.18	22.05	0	0	0	PRDM9-B
5	rs1172364208	39398266	A	0.02538	G	14.3	3.80771138743188	6.933	0.5904	2.18	22.05	0	0	0	PRDM9-B
5	rs1252926775	39399857	G	0.02538	A	14.3	3.80771138743188	6.933	0.5904	2.18	22.05	0	0	0	PRDM9-B
5	rs1427457168	39404473	G	0.02538	A	14.3	3.80771138743188	6.933	0.5904	2.18	22.05	0	0	0	PRDM9-B
5	rs1459553753	39404473	G	0.02538	A	14.3	3.80771138743188	6.933	0.5904	2.18	22.05	0	0	0	PRDM9-B
5	rs1554054941	39404473	G	0.02538	A	14.3	3.80771138743188	6.933	0.5904	2.18	22.05	0	0	0	PRDM9-B
5	rs182925183	39404473	G	0.02538	A	14.3	3.80771138743188	6.933	0.5904	2.18	22.05	0	0	0	PRDM9-B
5	rs62358416	39395849	C	0.02538	T	14.3	3.80771138743188	6.933	0.5904	2.18	22.05	0	0	0	PRDM9-B
5	rs62358417	39395916	A	0.02538	G	14.3	3.80771138743188	6.933	0.5904	2.18	22.05	0	0	0	PRDM9-B
5	rs62358418	39396607	C	0.02538	G	14.3	3.80771138743188	6.933	0.5904	2.18	22.05	0	0	0	PRDM9-B
5	rs62358419	39396836	A	0.02538	G	14.3	3.80771138743188	6.933	0.5904	2.18	22.05	0	0	0	PRDM9-B
5	rs62358420	39398034	A	0.02538	G	14.3	3.80771138743188	6.933	0.5904	2.18	22.05	0	0	0	PRDM9-B
5	rs62358422	39398137	G	0.02538	A	14.3	3.80771138743188	6.933	0.5904	2.18	22.05	0	0	0	PRDM9-B
5	rs62358423	39398431	T	0.02538	A	14.3	3.80771138743188	6.933	0.5904	2.18	22.05	0	0	0	PRDM9-B
5	rs62358425	39398587	C	0.02538	T	14.3	3.80771138743188	6.933	0.5904	2.18	22.05	0	0	0	PRDM9-B
5	rs62358426	39399857	G	0.02538	A	14.3	3.80771138743188	6.933	0.5904	2.18	22.05	0	0	0	PRDM9-B
5	rs62358448	39400947	T	0.02538	A	14.3	3.80771138743188	6.933	0.5904	2.18	22.05	0	0	0	PRDM9-B
5	rs62358449	39401154	G	0.02538	A	14.3	3.80771138743188	6.933	0.5904	2.18	22.05	0	0	0	PRDM9-B
5	rs62358450	39403390	G	0.02538	C	14.3	3.80771138743188	6.933	0.5904	2.18	22.05	0	0	0	PRDM9-B
5	rs62358451	39403473	C	0.02538	A	14.3	3.80771138743188	6.933	0.5904	2.18	22.05	0	0	0	PRDM9-B
5	rs62358454	39405280	G	0.02538	T	14.3	3.80771138743188	6.933	0.5904	2.18	22.05	0	0	0	PRDM9-B
5	rs78127103	39399526	T	0.02538	G	14.3	3.80771138743188	6.933	0.5904	2.18	22.05	0	0	0	PRDM9-B
5	rs79634545	39398266	A	0.02538	G	14.3	3.80771138743188	6.933	0.5904	2.18	22.05	0	0	0	PRDM9-B
5	rs10077618	23604130	G	0.4892	A	14.29	3.80410034759077	1.998	0.185	1.39	2.871	0	0	0	PRDM9-C
5	rs116389559	4191726	T	0.02	C	14.28	3.8021683066711	5.931	0.5262	2.114	16.64	0	0	0	PRDM9-B
5	rs7379233	34496822	G	0.08231	A	14.28	3.80244378684646	3.377	0.3347	1.753	6.509	0	0	0	PRDM9-B
5	rs114485607	23693785	T	0.02615	G	14.26	3.79887610279262	6.412	0.5496	2.184	18.83	0	0	0	PRDM9-C-type
5	rs4866806	42846590	A	0.2377	G	14.26	3.79860287567955	2.078	0.1957	1.416	3.049	0	0	0	PRDM9-C-type
5	rs59073137	42847478	A	0.2377	C	14.26	3.79860287567955	2.078	0.1957	1.416	3.049	0	0	0	PRDM9-C-type
5	rs62370959	42845951	A	0.2377	T	14.26	3.79860287567955	2.078	0.1957	1.416	3.049	0	0	0	PRDM9-C-type
5	rs1382484554	13182748	C	0.1538	T	14.25	3.79588001734407	2.748	0.2738	1.607	4.701	0	0	0	PRDM9-B
5	rs1386359422	13182748	C	0.1538	T	14.25	3.79588001734407	2.748	0.2738	1.607	4.701	0	0	0	PRDM9-B
5	rs139443465	13182748	C	0.1538	T	14.25	3.79588001734407	2.748	0.2738	1.607	4.701	0	0	0	PRDM9-B
5	rs140193581	13183344	T	0.1538	C	14.25	3.79588001734407	2.748	0.2738	1.607	4.701	0	0	0	PRDM9-B
5	rs1459901390	13182748	C	0.1538	T	14.25	3.79588001734407	2.748	0.2738	1.607	4.701	0	0	0	PRDM9-B
5	rs268993	22623426	A	0.4062	G	14.25	3.79452496325911	0.4494	0.2161	0.2942	0.6864	0	0	0	PRDM9-A
5	rs6896814	22521996	A	0.03615	C	14.25	3.79479563605185	0.2322	0.4096	0.104	0.5182	0	0	0	PRDM9-A-type
5	rs1213919993	28114297	T	0.03846	G	14.24	3.79236563261104	NA	NA	NA	NA	0	0	0	PRDM9-L14
5	rs13181165	9841718	T	0.2023	C	14.24	3.79236563261104	NA	NA	NA	NA	0	0	0	PRDM9-L14
5	rs13184253	23701547	A	0.39	G	14.24	3.79452496325911	3.492	0.3442	1.779	6.856	0	0	0	PRDM9-L14
5	rs17252380	35472266	A	0.04923	G	14.24	3.79344395590097	0.1735	0.5101	0.06385	0.4716	0	0	0	PRDM9-A
[truncated: 18,391 more rows]
